# Supplementary material for: The microbiome stabilizes circadian rhythms in the gut
Source: Proc Natl Acad Sci U S A. 2023 Jan 23;120(5):e2217532120. doi: 10.1073/pnas.2217532120 (PMC9945975; doi:10.1073/pnas.2217532120)
Supplement: Supplementary file 2 — Dataset S01 (XLSX) [file pnas.2217532120.sd01.xlsx]

## Sheet: TableS1A_Microbiome seq
SampleID	investigator	project_name	SampleType	host_species	study_group	number_flies	date_collected	ZT	Sex	Genotype	run_start_date	Run	Read_Counts	Keep	isControl	shannon	richness	faith_pd
LFIso.ALF.ZT0.19	Amita Sehgal	Fly Circadian Microbiome	Feces	Fly	ALF	42	2020-07-10	0	F	Iso	2020-10-28	Run 7	4795	TRUE	FALSE	2.03403	15.5326	6.34544
LFIso.ALF.ZT0.20	Amita Sehgal	Fly Circadian Microbiome	Feces	Fly	ALF	42	2020-07-10	0	F	Iso	2020-10-28	Run 7	8132	TRUE	FALSE	1.45341	8.96765	3.6882
LFIso.ALF.ZT0.21	Amita Sehgal	Fly Circadian Microbiome	Feces	Fly	ALF	42	2020-07-10	0	F	Iso	2020-10-28	Run 7	8471	TRUE	FALSE	1.82645	12.1201	5.11091
LFIso.ALF.ZT0.22	Amita Sehgal	Fly Circadian Microbiome	Feces	Fly	ALF	42	2020-07-10	0	F	Iso	2020-10-28	Run 7	7700	TRUE	FALSE	1.58445	11.3459	4.1909
LFIso.ALF.ZT0.23	Amita Sehgal	Fly Circadian Microbiome	Feces	Fly	ALF	42	2020-07-10	0	F	Iso	2020-10-28	Run 7	6034	TRUE	FALSE	1.71013	12.2126	5.42764
LFIso.ALF.ZT0.24	Amita Sehgal	Fly Circadian Microbiome	Feces	Fly	ALF	42	2020-07-10	0	F	Iso	2020-10-28	Run 7	8140	TRUE	FALSE	1.78636	12.4691	6.46722
LFIso.ALF.ZT0.25	Amita Sehgal	Fly Circadian Microbiome	Feces	Fly	ALF	42	2020-07-10	0	F	Iso	2020-10-28	Run 7	4097	TRUE	FALSE	1.58752	11.0568	5.34202
LFIso.ALF.ZT0.27	Amita Sehgal	Fly Circadian Microbiome	Feces	Fly	ALF	42	2020-07-10	0	F	Iso	2020-10-28	Run 7	20541	TRUE	FALSE	1.27612	12.7488	4.5317
LFIso.ALF.ZT12.19	Amita Sehgal	Fly Circadian Microbiome	Feces	Fly	ALF	42	2020-07-09	12	F	Iso	2020-10-28	Run 7	21034	TRUE	FALSE	1.81218	12.3126	4.40716
LFIso.ALF.ZT12.20	Amita Sehgal	Fly Circadian Microbiome	Feces	Fly	ALF	42	2020-07-09	12	F	Iso	2020-10-28	Run 7	18849	TRUE	FALSE	1.62922	10.8613	3.5726
LFIso.ALF.ZT12.23	Amita Sehgal	Fly Circadian Microbiome	Feces	Fly	ALF	42	2020-07-09	12	F	Iso	2020-10-28	Run 7	15676	TRUE	FALSE	1.57709	12.0722	6.68815
LFIso.ALF.ZT12.24	Amita Sehgal	Fly Circadian Microbiome	Feces	Fly	ALF	42	2020-07-10	12	F	Iso	2020-10-28	Run 7	14435	TRUE	FALSE	1.77055	12.2461	4.55811
LFIso.ALF.ZT12.25	Amita Sehgal	Fly Circadian Microbiome	Feces	Fly	ALF	42	2020-07-10	12	F	Iso	2020-10-28	Run 7	16170	TRUE	FALSE	1.53986	11.6297	4.74644
LFIso.ALF.ZT12.26	Amita Sehgal	Fly Circadian Microbiome	Feces	Fly	ALF	42	2020-07-10	12	F	Iso	2020-10-28	Run 7	19093	TRUE	FALSE	1.81772	11	3.5726
LFIso.ALF.ZT12.27	Amita Sehgal	Fly Circadian Microbiome	Feces	Fly	ALF	42	2020-07-10	12	F	Iso	2020-10-28	Run 7	14418	TRUE	FALSE	1.83813	10	3.5671
LFIso.ALF.ZT16.19	Amita Sehgal	Fly Circadian Microbiome	Feces	Fly	ALF	42	2020-07-10	16	F	Iso	2020-10-28	Run 7	17289	TRUE	FALSE	1.76032	12.4886	6.50214
LFIso.ALF.ZT16.20	Amita Sehgal	Fly Circadian Microbiome	Feces	Fly	ALF	42	2020-07-10	16	F	Iso	2020-10-28	Run 7	13174	TRUE	FALSE	1.68014	11.9998	3.57566
LFIso.ALF.ZT16.21	Amita Sehgal	Fly Circadian Microbiome	Feces	Fly	ALF	42	2020-07-10	16	F	Iso	2020-10-28	Run 7	14240	TRUE	FALSE	1.87291	11.271	4.28239
LFIso.ALF.ZT16.22	Amita Sehgal	Fly Circadian Microbiome	Feces	Fly	ALF	42	2020-07-10	16	F	Iso	2020-10-28	Run 7	13213	TRUE	FALSE	2.10402	11.1456	4.16725
LFIso.ALF.ZT16.23	Amita Sehgal	Fly Circadian Microbiome	Feces	Fly	ALF	42	2020-07-10	16	F	Iso	2020-10-28	Run 7	14184	TRUE	FALSE	1.87105	12.1969	4.28433
LFIso.ALF.ZT16.24	Amita Sehgal	Fly Circadian Microbiome	Feces	Fly	ALF	42	2020-07-10	16	F	Iso	2020-10-28	Run 7	16605	TRUE	FALSE	1.83926	11.7342	6.29897
LFIso.ALF.ZT16.25	Amita Sehgal	Fly Circadian Microbiome	Feces	Fly	ALF	42	2020-07-10	16	F	Iso	2020-10-28	Run 7	16689	TRUE	FALSE	1.54906	11.9712	5.39471
LFIso.ALF.ZT16.26	Amita Sehgal	Fly Circadian Microbiome	Feces	Fly	ALF	42	2020-07-10	16	F	Iso	2020-10-28	Run 7	13531	TRUE	FALSE	2.00608	10.9997	3.5726
LFIso.ALF.ZT16.27	Amita Sehgal	Fly Circadian Microbiome	Feces	Fly	ALF	42	2020-07-10	16	F	Iso	2020-10-28	Run 7	13298	TRUE	FALSE	1.76411	11.8027	3.71647
LFIso.ALF.ZT20.19	Amita Sehgal	Fly Circadian Microbiome	Feces	Fly	ALF	42	2020-07-10	20	F	Iso	2020-10-28	Run 7	16114	TRUE	FALSE	1.83907	12.0643	4.41223
LFIso.ALF.ZT20.20	Amita Sehgal	Fly Circadian Microbiome	Feces	Fly	ALF	42	2020-07-10	20	F	Iso	2020-10-28	Run 7	13421	TRUE	FALSE	1.59696	11.7851	4.6526
LFIso.ALF.ZT20.21	Amita Sehgal	Fly Circadian Microbiome	Feces	Fly	ALF	42	2020-07-10	20	F	Iso	2020-10-28	Run 7	14832	TRUE	FALSE	1.92198	12.6798	5.85525
LFIso.ALF.ZT20.22	Amita Sehgal	Fly Circadian Microbiome	Feces	Fly	ALF	42	2020-07-10	20	F	Iso	2020-10-28	Run 7	15307	TRUE	FALSE	1.92383	12.117	5.74594
LFIso.ALF.ZT20.23	Amita Sehgal	Fly Circadian Microbiome	Feces	Fly	ALF	42	2020-07-10	20	F	Iso	2020-10-28	Run 7	12302	TRUE	FALSE	1.88408	11.9999	3.57566
LFIso.ALF.ZT20.24	Amita Sehgal	Fly Circadian Microbiome	Feces	Fly	ALF	42	2020-07-10	20	F	Iso	2020-10-28	Run 7	12406	TRUE	FALSE	1.74373	10.2876	3.5726
LFIso.ALF.ZT20.25	Amita Sehgal	Fly Circadian Microbiome	Feces	Fly	ALF	42	2020-07-10	20	F	Iso	2020-10-28	Run 7	14052	TRUE	FALSE	1.45249	9.33999	4.23232
LFIso.ALF.ZT20.26	Amita Sehgal	Fly Circadian Microbiome	Feces	Fly	ALF	42	2020-07-10	20	F	Iso	2020-10-28	Run 7	14326	TRUE	FALSE	1.93233	11	3.5726
LFIso.ALF.ZT20.27	Amita Sehgal	Fly Circadian Microbiome	Feces	Fly	ALF	42	2020-07-10	20	F	Iso	2020-10-28	Run 7	15334	TRUE	FALSE	1.84873	11.6525	3.57566
LFIso.ALF.ZT4.19	Amita Sehgal	Fly Circadian Microbiome	Feces	Fly	ALF	42	2020-07-09	4	F	Iso	2020-10-28	Run 7	21654	TRUE	FALSE	1.70644	11.2104	4.37773
LFIso.ALF.ZT4.20	Amita Sehgal	Fly Circadian Microbiome	Feces	Fly	ALF	42	2020-07-09	4	F	Iso	2020-10-28	Run 7	22013	TRUE	FALSE	1.74054	11.9982	3.57566
LFIso.ALF.ZT4.21	Amita Sehgal	Fly Circadian Microbiome	Feces	Fly	ALF	42	2020-07-09	4	F	Iso	2020-10-28	Run 7	20168	TRUE	FALSE	1.72226	12.116	4.19608
LFIso.ALF.ZT4.22	Amita Sehgal	Fly Circadian Microbiome	Feces	Fly	ALF	42	2020-07-09	4	F	Iso	2020-10-28	Run 7	12603	TRUE	FALSE	1.81044	11.9969	3.57566
LFIso.ALF.ZT4.23	Amita Sehgal	Fly Circadian Microbiome	Feces	Fly	ALF	42	2020-07-09	4	F	Iso	2020-10-28	Run 7	15234	TRUE	FALSE	1.91708	11	3.5726
LFIso.ALF.ZT4.24	Amita Sehgal	Fly Circadian Microbiome	Feces	Fly	ALF	42	2020-07-09	4	F	Iso	2020-10-28	Run 7	15618	TRUE	FALSE	1.82453	10.7158	3.5726
LFIso.ALF.ZT4.25	Amita Sehgal	Fly Circadian Microbiome	Feces	Fly	ALF	42	2020-07-09	4	F	Iso	2020-10-28	Run 7	25941	TRUE	FALSE	1.64355	12.2434	4.89799
LFIso.ALF.ZT4.26	Amita Sehgal	Fly Circadian Microbiome	Feces	Fly	ALF	42	2020-07-09	4	F	Iso	2020-10-28	Run 7	15415	TRUE	FALSE	1.97844	11.9999	3.57566
LFIso.ALF.ZT8.19	Amita Sehgal	Fly Circadian Microbiome	Feces	Fly	ALF	42	2020-07-09	8	F	Iso	2020-10-28	Run 7	22308	TRUE	FALSE	1.66055	11.0818	4.07232
LFIso.ALF.ZT8.20	Amita Sehgal	Fly Circadian Microbiome	Feces	Fly	ALF	42	2020-07-09	8	F	Iso	2020-10-28	Run 7	14170	TRUE	FALSE	1.53394	9.99361	3.56641
LFIso.ALF.ZT8.21	Amita Sehgal	Fly Circadian Microbiome	Feces	Fly	ALF	42	2020-07-09	8	F	Iso	2020-10-28	Run 7	23361	TRUE	FALSE	1.79959	11.2608	3.70512
LFIso.ALF.ZT8.22	Amita Sehgal	Fly Circadian Microbiome	Feces	Fly	ALF	42	2020-07-09	8	F	Iso	2020-10-28	Run 7	17311	TRUE	FALSE	1.85541	12.3407	3.74141
LFIso.ALF.ZT8.23	Amita Sehgal	Fly Circadian Microbiome	Feces	Fly	ALF	42	2020-07-09	8	F	Iso	2020-10-28	Run 7	18417	TRUE	FALSE	1.90229	11	3.5726
LFIso.ALF.ZT8.24	Amita Sehgal	Fly Circadian Microbiome	Feces	Fly	ALF	42	2020-07-09	8	F	Iso	2020-10-28	Run 7	18972	TRUE	FALSE	1.82745	12.2631	3.74141
LFIso.ALF.ZT8.25	Amita Sehgal	Fly Circadian Microbiome	Feces	Fly	ALF	42	2020-07-09	8	F	Iso	2020-10-28	Run 7	20793	TRUE	FALSE	1.59081	12.3478	4.33548
LFIso.ALF.ZT8.26	Amita Sehgal	Fly Circadian Microbiome	Feces	Fly	ALF	42	2020-07-09	8	F	Iso	2020-10-28	Run 7	20882	TRUE	FALSE	1.89593	11.4716	5.18264
LFIso.ALF.ZT8.27	Amita Sehgal	Fly Circadian Microbiome	Feces	Fly	ALF	42	2020-07-09	8	F	Iso	2020-10-28	Run 7	10035	TRUE	FALSE	1.94573	10.8899	3.5726
LFIso.TRF.ZT0.1	Amita Sehgal	Fly Circadian Microbiome	Feces	Fly	TRF	42	2020-07-10	0	F	Iso	2020-10-28	Run 7	11991	TRUE	FALSE	1.89154	12.9857	3.99427
LFIso.TRF.ZT0.2	Amita Sehgal	Fly Circadian Microbiome	Feces	Fly	TRF	42	2020-07-10	0	F	Iso	2020-10-28	Run 7	14457	TRUE	FALSE	1.95608	11.5803	5.11144
LFIso.TRF.ZT0.3	Amita Sehgal	Fly Circadian Microbiome	Feces	Fly	TRF	42	2020-07-10	0	F	Iso	2020-10-28	Run 7	14134	TRUE	FALSE	1.8697	12.2252	4.17611
LFIso.TRF.ZT0.4	Amita Sehgal	Fly Circadian Microbiome	Feces	Fly	TRF	42	2020-07-10	0	F	Iso	2020-10-28	Run 7	12461	TRUE	FALSE	1.63528	13.7105	8.30582
LFIso.TRF.ZT12.1	Amita Sehgal	Fly Circadian Microbiome	Feces	Fly	TRF	42	2020-07-09	12	F	Iso	2020-10-28	Run 7	24133	TRUE	FALSE	1.8231	12.5312	3.95465
LFIso.TRF.ZT12.2	Amita Sehgal	Fly Circadian Microbiome	Feces	Fly	TRF	42	2020-07-09	12	F	Iso	2020-10-28	Run 7	19089	TRUE	FALSE	1.99692	11.2359	3.9843
LFIso.TRF.ZT12.3	Amita Sehgal	Fly Circadian Microbiome	Feces	Fly	TRF	42	2020-07-09	12	F	Iso	2020-10-28	Run 7	10314	TRUE	FALSE	1.78073	10.9989	3.5726
LFIso.TRF.ZT12.4	Amita Sehgal	Fly Circadian Microbiome	Feces	Fly	TRF	42	2020-07-09	12	F	Iso	2020-10-28	Run 7	22792	TRUE	FALSE	1.61644	12.6265	4.36014
LFIso.TRF.ZT12.5	Amita Sehgal	Fly Circadian Microbiome	Feces	Fly	TRF	42	2020-07-09	12	F	Iso	2020-10-28	Run 7	19498	TRUE	FALSE	1.60021	11.9117	3.57566
LFIso.TRF.ZT12.6	Amita Sehgal	Fly Circadian Microbiome	Feces	Fly	TRF	42	2020-07-09	12	F	Iso	2020-10-28	Run 7	15822	TRUE	FALSE	1.52191	11.0555	5.29648
LFIso.TRF.ZT12.7	Amita Sehgal	Fly Circadian Microbiome	Feces	Fly	TRF	42	2020-07-09	12	F	Iso	2020-10-28	Run 7	25392	TRUE	FALSE	1.87619	11.3023	4.71294
LFIso.TRF.ZT12.8	Amita Sehgal	Fly Circadian Microbiome	Feces	Fly	TRF	42	2020-07-09	12	F	Iso	2020-10-28	Run 7	8402	TRUE	FALSE	1.98811	11.8177	5.11035
LFIso.TRF.ZT12.9	Amita Sehgal	Fly Circadian Microbiome	Feces	Fly	TRF	42	2020-07-09	12	F	Iso	2020-10-28	Run 7	16031	TRUE	FALSE	1.78709	11.8752	4.89334
LFIso.TRF.ZT16.1	Amita Sehgal	Fly Circadian Microbiome	Feces	Fly	TRF	42	2020-07-10	16	F	Iso	2020-10-28	Run 7	12898	TRUE	FALSE	1.936	11.425	5.05945
LFIso.TRF.ZT16.2	Amita Sehgal	Fly Circadian Microbiome	Feces	Fly	TRF	42	2020-07-10	16	F	Iso	2020-10-28	Run 7	13862	TRUE	FALSE	1.92804	14.1944	7.68617
LFIso.TRF.ZT16.3	Amita Sehgal	Fly Circadian Microbiome	Feces	Fly	TRF	42	2020-07-10	16	F	Iso	2020-10-28	Run 7	11509	TRUE	FALSE	1.71031	21.3922	10.0021
LFIso.TRF.ZT16.4	Amita Sehgal	Fly Circadian Microbiome	Feces	Fly	TRF	42	2020-07-10	16	F	Iso	2020-10-28	Run 7	8544	TRUE	FALSE	1.84575	33.3865	13.0433
LFIso.TRF.ZT16.5	Amita Sehgal	Fly Circadian Microbiome	Feces	Fly	TRF	42	2020-07-10	16	F	Iso	2020-10-28	Run 7	7049	TRUE	FALSE	1.89737	18.0895	7.78478
LFIso.TRF.ZT16.6	Amita Sehgal	Fly Circadian Microbiome	Feces	Fly	TRF	42	2020-07-10	16	F	Iso	2020-10-28	Run 7	7677	TRUE	FALSE	1.83055	18.1763	7.47157
LFIso.TRF.ZT16.7	Amita Sehgal	Fly Circadian Microbiome	Feces	Fly	TRF	42	2020-07-10	16	F	Iso	2020-10-28	Run 7	4702	TRUE	FALSE	2.20058	36.6098	10.8968
LFIso.TRF.ZT16.8	Amita Sehgal	Fly Circadian Microbiome	Feces	Fly	TRF	42	2020-07-10	16	F	Iso	2020-10-28	Run 7	11069	TRUE	FALSE	1.8538	10.1698	3.69656
LFIso.TRF.ZT16.9	Amita Sehgal	Fly Circadian Microbiome	Feces	Fly	TRF	42	2020-07-10	16	F	Iso	2020-10-28	Run 7	14091	TRUE	FALSE	1.7172	14.7327	8.82823
LFIso.TRF.ZT20.1	Amita Sehgal	Fly Circadian Microbiome	Feces	Fly	TRF	42	2020-07-10	20	F	Iso	2020-10-28	Run 7	9473	TRUE	FALSE	1.67988	10.9992	3.5726
LFIso.TRF.ZT20.2	Amita Sehgal	Fly Circadian Microbiome	Feces	Fly	TRF	42	2020-07-10	20	F	Iso	2020-10-28	Run 7	18636	TRUE	FALSE	1.63274	10.2505	4.04456
LFIso.TRF.ZT20.3	Amita Sehgal	Fly Circadian Microbiome	Feces	Fly	TRF	42	2020-07-10	20	F	Iso	2020-10-28	Run 7	20833	TRUE	FALSE	1.82464	11.9997	3.57566
LFIso.TRF.ZT20.4	Amita Sehgal	Fly Circadian Microbiome	Feces	Fly	TRF	42	2020-07-10	20	F	Iso	2020-10-28	Run 7	9822	TRUE	FALSE	1.6036	11.4742	6.43129
LFIso.TRF.ZT20.5	Amita Sehgal	Fly Circadian Microbiome	Feces	Fly	TRF	42	2020-07-10	20	F	Iso	2020-10-28	Run 7	15314	TRUE	FALSE	1.7545	12.0497	3.98979
LFIso.TRF.ZT20.6	Amita Sehgal	Fly Circadian Microbiome	Feces	Fly	TRF	42	2020-07-10	20	F	Iso	2020-10-28	Run 7	14079	TRUE	FALSE	1.52817	10.5596	5.39782
LFIso.TRF.ZT20.7	Amita Sehgal	Fly Circadian Microbiome	Feces	Fly	TRF	42	2020-07-10	20	F	Iso	2020-10-28	Run 7	13030	TRUE	FALSE	1.93826	13.3631	6.65466
LFIso.TRF.ZT20.8	Amita Sehgal	Fly Circadian Microbiome	Feces	Fly	TRF	42	2020-07-10	20	F	Iso	2020-10-28	Run 7	17654	TRUE	FALSE	1.72785	11.2701	5.62344
LFIso.TRF.ZT20.9	Amita Sehgal	Fly Circadian Microbiome	Feces	Fly	TRF	42	2020-07-10	20	F	Iso	2020-10-28	Run 7	14440	TRUE	FALSE	1.772	8.57699	4.79899
LFIso.TRF.ZT4.1	Amita Sehgal	Fly Circadian Microbiome	Feces	Fly	TRF	42	2020-07-09	4	F	Iso	2020-10-28	Run 7	20484	TRUE	FALSE	2.13755	24.9258	16.7116
LFIso.TRF.ZT4.2	Amita Sehgal	Fly Circadian Microbiome	Feces	Fly	TRF	42	2020-07-09	4	F	Iso	2020-10-28	Run 7	13429	TRUE	FALSE	2.00234	11.4642	3.73895
LFIso.TRF.ZT4.3	Amita Sehgal	Fly Circadian Microbiome	Feces	Fly	TRF	42	2020-07-09	4	F	Iso	2020-10-28	Run 7	23534	TRUE	FALSE	1.87641	12.1594	4.03117
LFIso.TRF.ZT4.4	Amita Sehgal	Fly Circadian Microbiome	Feces	Fly	TRF	42	2020-07-09	4	F	Iso	2020-10-28	Run 7	12434	TRUE	FALSE	1.76595	17.1872	8.94981
LFIso.TRF.ZT4.5	Amita Sehgal	Fly Circadian Microbiome	Feces	Fly	TRF	42	2020-07-09	4	F	Iso	2020-10-28	Run 7	24469	TRUE	FALSE	1.7989	12.1977	4.77339
LFIso.TRF.ZT4.6	Amita Sehgal	Fly Circadian Microbiome	Feces	Fly	TRF	42	2020-07-09	4	F	Iso	2020-10-28	Run 7	27455	TRUE	FALSE	1.61707	11.1616	4.08736
LFIso.TRF.ZT4.7	Amita Sehgal	Fly Circadian Microbiome	Feces	Fly	TRF	42	2020-07-09	4	F	Iso	2020-10-28	Run 7	24558	TRUE	FALSE	1.98991	11.0775	4.10209
LFIso.TRF.ZT4.8	Amita Sehgal	Fly Circadian Microbiome	Feces	Fly	TRF	42	2020-07-09	4	F	Iso	2020-10-28	Run 7	24379	TRUE	FALSE	1.71941	10	3.5671
LFIso.TRF.ZT4.9	Amita Sehgal	Fly Circadian Microbiome	Feces	Fly	TRF	42	2020-07-09	4	F	Iso	2020-10-28	Run 7	23568	TRUE	FALSE	1.78121	10.0831	4.04179
LFIso.TRF.ZT8.1	Amita Sehgal	Fly Circadian Microbiome	Feces	Fly	TRF	42	2020-07-09	8	F	Iso	2020-10-28	Run 7	20112	TRUE	FALSE	1.86312	14.341	6.79112
LFIso.TRF.ZT8.2	Amita Sehgal	Fly Circadian Microbiome	Feces	Fly	TRF	42	2020-07-09	8	F	Iso	2020-10-28	Run 7	11780	TRUE	FALSE	1.88236	11.4545	4.31154
LFIso.TRF.ZT8.3	Amita Sehgal	Fly Circadian Microbiome	Feces	Fly	TRF	42	2020-07-09	8	F	Iso	2020-10-28	Run 7	13828	TRUE	FALSE	1.6912	12.23	3.74141
LFIso.TRF.ZT8.4	Amita Sehgal	Fly Circadian Microbiome	Feces	Fly	TRF	42	2020-07-09	8	F	Iso	2020-10-28	Run 7	5401	TRUE	FALSE	1.57906	11.4315	5.80535
LFIso.TRF.ZT8.5	Amita Sehgal	Fly Circadian Microbiome	Feces	Fly	TRF	42	2020-07-09	8	F	Iso	2020-10-28	Run 7	19677	TRUE	FALSE	1.84244	17.8009	7.79105
LFIso.TRF.ZT8.6	Amita Sehgal	Fly Circadian Microbiome	Feces	Fly	TRF	42	2020-07-09	8	F	Iso	2020-10-28	Run 7	13543	TRUE	FALSE	1.63133	13.2889	5.07793
LFIso.TRF.ZT8.7	Amita Sehgal	Fly Circadian Microbiome	Feces	Fly	TRF	42	2020-07-09	8	F	Iso	2020-10-28	Run 7	13511	TRUE	FALSE	2.05726	11.3485	4.8528
LFIso.TRF.ZT8.8	Amita Sehgal	Fly Circadian Microbiome	Feces	Fly	TRF	42	2020-07-09	8	F	Iso	2020-10-28	Run 7	22795	TRUE	FALSE	1.72287	11.6528	5.196
LFIso.TRF.ZT8.9	Amita Sehgal	Fly Circadian Microbiome	Feces	Fly	TRF	42	2020-07-09	8	F	Iso	2020-10-28	Run 7	18158	TRUE	FALSE	1.7545	11.9698	5.25779
LFper.ALF.ZT0.19	Amita Sehgal	Fly Circadian Microbiome	Feces	Fly	ALF	42	2020-08-11	0	F	Per01	2020-10-28	Run 7	9543	TRUE	FALSE	1.56644	9.98261	3.56398
LFper.ALF.ZT0.20	Amita Sehgal	Fly Circadian Microbiome	Feces	Fly	ALF	42	2020-08-11	0	F	Per01	2020-10-28	Run 7	26090	TRUE	FALSE	2.01522	13.6295	4.02307
LFper.ALF.ZT0.21	Amita Sehgal	Fly Circadian Microbiome	Feces	Fly	ALF	42	2020-08-11	0	F	Per01	2020-10-28	Run 7	23988	TRUE	FALSE	1.78057	11.7843	3.99055
LFper.ALF.ZT0.22	Amita Sehgal	Fly Circadian Microbiome	Feces	Fly	ALF	42	2020-08-11	0	F	Per01	2020-10-28	Run 7	12513	TRUE	FALSE	1.73061	11.2211	4.08736
LFper.ALF.ZT0.23	Amita Sehgal	Fly Circadian Microbiome	Feces	Fly	ALF	42	2020-08-11	0	F	Per01	2020-10-28	Run 7	15892	TRUE	FALSE	1.91648	12.8712	4.01381
LFper.ALF.ZT0.24	Amita Sehgal	Fly Circadian Microbiome	Feces	Fly	ALF	42	2020-08-11	0	F	Per01	2020-10-28	Run 7	12696	TRUE	FALSE	1.71713	11.9504	4.01624
LFper.ALF.ZT0.25	Amita Sehgal	Fly Circadian Microbiome	Feces	Fly	ALF	42	2020-08-11	0	F	Per01	2020-10-28	Run 7	15002	TRUE	FALSE	1.93011	12.9119	4.01241
LFper.ALF.ZT0.26	Amita Sehgal	Fly Circadian Microbiome	Feces	Fly	ALF	42	2020-08-11	0	F	Per01	2020-10-28	Run 7	11512	TRUE	FALSE	1.76917	11.2149	4.84488
LFper.ALF.ZT0.27	Amita Sehgal	Fly Circadian Microbiome	Feces	Fly	ALF	42	2020-08-11	0	F	Per01	2020-10-28	Run 7	11432	TRUE	FALSE	1.84974	12.9196	4.60852
LFper.ALF.ZT12.19	Amita Sehgal	Fly Circadian Microbiome	Feces	Fly	ALF	42	2020-08-10	12	F	Per01	2020-10-28	Run 7	17131	TRUE	FALSE	1.77617	10.7545	5.30203
LFper.ALF.ZT12.20	Amita Sehgal	Fly Circadian Microbiome	Feces	Fly	ALF	42	2020-08-10	12	F	Per01	2020-10-28	Run 7	13061	TRUE	FALSE	2.08595	13.2721	4.18575
LFper.ALF.ZT12.21	Amita Sehgal	Fly Circadian Microbiome	Feces	Fly	ALF	42	2020-08-10	12	F	Per01	2020-10-28	Run 7	12368	TRUE	FALSE	1.75503	10.9967	3.9813
LFper.ALF.ZT12.22	Amita Sehgal	Fly Circadian Microbiome	Feces	Fly	ALF	42	2020-08-10	12	F	Per01	2020-10-28	Run 7	14390	TRUE	FALSE	1.7033	11.2961	3.89509
LFper.ALF.ZT12.23	Amita Sehgal	Fly Circadian Microbiome	Feces	Fly	ALF	42	2020-08-10	12	F	Per01	2020-10-28	Run 7	16201	TRUE	FALSE	1.89436	13.599	4.49873
LFper.ALF.ZT12.24	Amita Sehgal	Fly Circadian Microbiome	Feces	Fly	ALF	42	2020-08-10	12	F	Per01	2020-10-28	Run 7	15591	TRUE	FALSE	1.82143	13.3699	5.14158
LFper.ALF.ZT12.25	Amita Sehgal	Fly Circadian Microbiome	Feces	Fly	ALF	42	2020-08-10	12	F	Per01	2020-10-28	Run 7	7115	TRUE	FALSE	1.02439	11.6089	5.09557
LFper.ALF.ZT12.26	Amita Sehgal	Fly Circadian Microbiome	Feces	Fly	ALF	42	2020-08-10	12	F	Per01	2020-10-28	Run 7	11939	TRUE	FALSE	1.78253	11.9239	4.00832
LFper.ALF.ZT12.27	Amita Sehgal	Fly Circadian Microbiome	Feces	Fly	ALF	42	2020-08-10	12	F	Per01	2020-10-28	Run 7	7057	TRUE	FALSE	1.72473	12.7461	4.01451
LFper.ALF.ZT16.19	Amita Sehgal	Fly Circadian Microbiome	Feces	Fly	ALF	42	2020-08-10	16	F	Per01	2020-10-28	Run 7	14913	TRUE	FALSE	1.74762	9.99808	3.5671
LFper.ALF.ZT16.20	Amita Sehgal	Fly Circadian Microbiome	Feces	Fly	ALF	42	2020-08-10	16	F	Per01	2020-10-28	Run 7	7755	TRUE	FALSE	2.02322	12.9995	4.34549
LFper.ALF.ZT16.21	Amita Sehgal	Fly Circadian Microbiome	Feces	Fly	ALF	42	2020-08-10	16	F	Per01	2020-10-28	Run 7	16266	TRUE	FALSE	1.76336	11.7694	4.15323
LFper.ALF.ZT16.22	Amita Sehgal	Fly Circadian Microbiome	Feces	Fly	ALF	42	2020-08-10	16	F	Per01	2020-10-28	Run 7	17585	TRUE	FALSE	1.73698	11.1092	3.87718
LFper.ALF.ZT16.23	Amita Sehgal	Fly Circadian Microbiome	Feces	Fly	ALF	42	2020-08-10	16	F	Per01	2020-10-28	Run 7	17448	TRUE	FALSE	1.87832	14.432	4.6011
LFper.ALF.ZT16.24	Amita Sehgal	Fly Circadian Microbiome	Feces	Fly	ALF	42	2020-08-10	16	F	Per01	2020-10-28	Run 7	7741	TRUE	FALSE	1.76766	11.3371	4.17649
LFper.ALF.ZT16.25	Amita Sehgal	Fly Circadian Microbiome	Feces	Fly	ALF	42	2020-08-10	16	F	Per01	2020-10-28	Run 7	14992	TRUE	FALSE	1.9183	13.359	4.02
LFper.ALF.ZT16.26	Amita Sehgal	Fly Circadian Microbiome	Feces	Fly	ALF	42	2020-08-10	16	F	Per01	2020-10-28	Run 7	14166	TRUE	FALSE	1.8194	14.0552	4.98914
LFper.ALF.ZT16.27	Amita Sehgal	Fly Circadian Microbiome	Feces	Fly	ALF	42	2020-08-10	16	F	Per01	2020-10-28	Run 7	10054	TRUE	FALSE	1.88069	16.1174	4.65664
LFper.ALF.ZT20.19	Amita Sehgal	Fly Circadian Microbiome	Feces	Fly	ALF	42	2020-08-11	20	F	Per01	2020-10-28	Run 7	14493	TRUE	FALSE	1.54355	9.87955	3.84635
LFper.ALF.ZT20.20	Amita Sehgal	Fly Circadian Microbiome	Feces	Fly	ALF	42	2020-08-11	20	F	Per01	2020-10-28	Run 7	16004	TRUE	FALSE	1.71392	11.9427	4.01624
LFper.ALF.ZT20.21	Amita Sehgal	Fly Circadian Microbiome	Feces	Fly	ALF	42	2020-08-11	20	F	Per01	2020-10-28	Run 7	12265	TRUE	FALSE	1.85518	11.8968	4.00935
LFper.ALF.ZT20.22	Amita Sehgal	Fly Circadian Microbiome	Feces	Fly	ALF	42	2020-08-11	20	F	Per01	2020-10-28	Run 7	14899	TRUE	FALSE	1.78913	10.6933	3.5726
LFper.ALF.ZT20.23	Amita Sehgal	Fly Circadian Microbiome	Feces	Fly	ALF	42	2020-08-11	20	F	Per01	2020-10-28	Run 7	11812	TRUE	FALSE	1.76976	11.0126	4.74992
LFper.ALF.ZT20.24	Amita Sehgal	Fly Circadian Microbiome	Feces	Fly	ALF	42	2020-08-11	20	F	Per01	2020-10-28	Run 7	16472	TRUE	FALSE	1.63096	10.9002	4.31985
LFper.ALF.ZT20.25	Amita Sehgal	Fly Circadian Microbiome	Feces	Fly	ALF	42	2020-08-11	20	F	Per01	2020-10-28	Run 7	14523	TRUE	FALSE	1.85362	12.9937	4.01241
LFper.ALF.ZT20.26	Amita Sehgal	Fly Circadian Microbiome	Feces	Fly	ALF	42	2020-08-11	20	F	Per01	2020-10-28	Run 7	19134	TRUE	FALSE	2.45536	41.694	11.1655
LFper.ALF.ZT20.27	Amita Sehgal	Fly Circadian Microbiome	Feces	Fly	ALF	42	2020-08-11	20	F	Per01	2020-10-28	Run 7	14433	TRUE	FALSE	2.05438	14.2509	4.75984
LFper.ALF.ZT4.19	Amita Sehgal	Fly Circadian Microbiome	Feces	Fly	ALF	42	2020-08-10	4	F	Per01	2020-10-28	Run 7	16289	TRUE	FALSE	1.92645	11.119	4.27208
LFper.ALF.ZT4.20	Amita Sehgal	Fly Circadian Microbiome	Feces	Fly	ALF	42	2020-08-10	4	F	Per01	2020-10-28	Run 7	1773	TRUE	FALSE	1.49198	7.99872	3.56027
LFper.ALF.ZT4.21	Amita Sehgal	Fly Circadian Microbiome	Feces	Fly	ALF	42	2020-08-10	4	F	Per01	2020-10-28	Run 7	2272	TRUE	FALSE	1.98336	21.7427	7.90929
LFper.ALF.ZT4.22	Amita Sehgal	Fly Circadian Microbiome	Feces	Fly	ALF	42	2020-08-10	4	F	Per01	2020-10-28	Run 7	3066	TRUE	FALSE	1.69622	10.251	5.80511
LFper.ALF.ZT4.23	Amita Sehgal	Fly Circadian Microbiome	Feces	Fly	ALF	42	2020-08-10	4	F	Per01	2020-10-28	Run 7	4545	TRUE	FALSE	1.72831	9.6302	4.92046
LFper.ALF.ZT4.24	Amita Sehgal	Fly Circadian Microbiome	Feces	Fly	ALF	42	2020-08-10	4	F	Per01	2020-10-28	Run 7	3679	TRUE	FALSE	1.7523	8.98506	3.56334
LFper.ALF.ZT4.25	Amita Sehgal	Fly Circadian Microbiome	Feces	Fly	ALF	42	2020-08-10	4	F	Per01	2020-10-28	Run 7	10451	TRUE	FALSE	2.02287	11.6989	4.40916
LFper.ALF.ZT4.26	Amita Sehgal	Fly Circadian Microbiome	Feces	Fly	ALF	42	2020-08-10	4	F	Per01	2020-10-28	Run 7	7887	TRUE	FALSE	1.43918	10.6636	4.78682
LFper.ALF.ZT4.27	Amita Sehgal	Fly Circadian Microbiome	Feces	Fly	ALF	42	2020-08-10	4	F	Per01	2020-10-28	Run 7	22118	TRUE	FALSE	1.78113	11.0854	4.00899
LFper.ALF.ZT8.19	Amita Sehgal	Fly Circadian Microbiome	Feces	Fly	ALF	42	2020-08-10	8	F	Per01	2020-10-28	Run 7	21283	TRUE	FALSE	1.83678	10.5371	3.5726
LFper.ALF.ZT8.20	Amita Sehgal	Fly Circadian Microbiome	Feces	Fly	ALF	42	2020-08-10	8	F	Per01	2020-10-28	Run 7	14918	TRUE	FALSE	1.70156	14.1125	4.1439
LFper.ALF.ZT8.21	Amita Sehgal	Fly Circadian Microbiome	Feces	Fly	ALF	42	2020-08-10	8	F	Per01	2020-10-28	Run 7	19155	TRUE	FALSE	1.85367	13.3293	4.71466
LFper.ALF.ZT8.22	Amita Sehgal	Fly Circadian Microbiome	Feces	Fly	ALF	42	2020-08-10	8	F	Per01	2020-10-28	Run 7	10121	TRUE	FALSE	1.86025	10.1879	4.22926
LFper.ALF.ZT8.23	Amita Sehgal	Fly Circadian Microbiome	Feces	Fly	ALF	42	2020-08-10	8	F	Per01	2020-10-28	Run 7	213222	TRUE	FALSE	1.77106	14.5261	7.82394
LFper.ALF.ZT8.24	Amita Sehgal	Fly Circadian Microbiome	Feces	Fly	ALF	42	2020-08-10	8	F	Per01	2020-10-28	Run 7	16780	TRUE	FALSE	1.77133	14.6339	5.72678
LFper.ALF.ZT8.25	Amita Sehgal	Fly Circadian Microbiome	Feces	Fly	ALF	42	2020-08-10	8	F	Per01	2020-10-28	Run 7	14798	TRUE	FALSE	1.89722	13.8776	4.02
LFper.ALF.ZT8.26	Amita Sehgal	Fly Circadian Microbiome	Feces	Fly	ALF	42	2020-08-10	8	F	Per01	2020-10-28	Run 7	18663	TRUE	FALSE	1.77985	13.273	5.27328
LFper.ALF.ZT8.27	Amita Sehgal	Fly Circadian Microbiome	Feces	Fly	ALF	42	2020-08-10	8	F	Per01	2020-10-28	Run 7	17629	TRUE	FALSE	1.72156	11.6415	4.13725
LFper.TRF.ZT0.1	Amita Sehgal	Fly Circadian Microbiome	Feces	Fly	TRF	42	2020-08-11	0	F	Per01	2020-10-28	Run 7	16501	TRUE	FALSE	1.75112	11.7763	5.29641
LFper.TRF.ZT0.2	Amita Sehgal	Fly Circadian Microbiome	Feces	Fly	TRF	42	2020-08-11	0	F	Per01	2020-10-28	Run 7	15110	TRUE	FALSE	2.10138	11.9787	4.01451
LFper.TRF.ZT0.3	Amita Sehgal	Fly Circadian Microbiome	Feces	Fly	TRF	42	2020-08-11	0	F	Per01	2020-10-28	Run 7	18460	TRUE	FALSE	1.85549	10.7224	3.56947
LFper.TRF.ZT0.4	Amita Sehgal	Fly Circadian Microbiome	Feces	Fly	TRF	42	2020-08-11	0	F	Per01	2020-10-28	Run 7	12910	TRUE	FALSE	1.90842	13.9886	4.02
LFper.TRF.ZT0.5	Amita Sehgal	Fly Circadian Microbiome	Feces	Fly	TRF	42	2020-08-11	0	F	Per01	2020-10-28	Run 7	12277	TRUE	FALSE	1.90353	11	3.5726
LFper.TRF.ZT0.6	Amita Sehgal	Fly Circadian Microbiome	Feces	Fly	TRF	42	2020-08-11	0	F	Per01	2020-10-28	Run 7	12859	TRUE	FALSE	1.89589	13.7476	4.02
LFper.TRF.ZT0.7	Amita Sehgal	Fly Circadian Microbiome	Feces	Fly	TRF	42	2020-08-11	0	F	Per01	2020-10-28	Run 7	15475	TRUE	FALSE	1.77528	11.989	4.01451
LFper.TRF.ZT0.8	Amita Sehgal	Fly Circadian Microbiome	Feces	Fly	TRF	42	2020-08-11	0	F	Per01	2020-10-28	Run 7	13869	TRUE	FALSE	1.65684	10.7139	3.5726
LFper.TRF.ZT0.9	Amita Sehgal	Fly Circadian Microbiome	Feces	Fly	TRF	42	2020-08-11	0	F	Per01	2020-10-28	Run 7	15144	TRUE	FALSE	2.04939	11.9956	4.01624
LFper.TRF.ZT12.1	Amita Sehgal	Fly Circadian Microbiome	Feces	Fly	TRF	42	2020-08-10	12	F	Per01	2020-10-28	Run 7	14933	TRUE	FALSE	1.8674	12.0308	5.10955
LFper.TRF.ZT12.2	Amita Sehgal	Fly Circadian Microbiome	Feces	Fly	TRF	42	2020-08-10	12	F	Per01	2020-10-28	Run 7	17898	TRUE	FALSE	1.93326	13.8773	6.40813
LFper.TRF.ZT12.3	Amita Sehgal	Fly Circadian Microbiome	Feces	Fly	TRF	42	2020-08-10	12	F	Per01	2020-10-28	Run 7	13442	TRUE	FALSE	1.92247	13.9526	3.74448
LFper.TRF.ZT12.4	Amita Sehgal	Fly Circadian Microbiome	Feces	Fly	TRF	42	2020-08-10	12	F	Per01	2020-10-28	Run 7	19634	TRUE	FALSE	1.72678	12.0776	4.01381
LFper.TRF.ZT12.5	Amita Sehgal	Fly Circadian Microbiome	Feces	Fly	TRF	42	2020-08-10	12	F	Per01	2020-10-28	Run 7	16764	TRUE	FALSE	1.90884	12.3126	4.21092
LFper.TRF.ZT12.6	Amita Sehgal	Fly Circadian Microbiome	Feces	Fly	TRF	42	2020-08-10	12	F	Per01	2020-10-28	Run 7	13392	TRUE	FALSE	1.95201	12.9371	4.02
LFper.TRF.ZT12.7	Amita Sehgal	Fly Circadian Microbiome	Feces	Fly	TRF	42	2020-08-10	12	F	Per01	2020-10-28	Run 7	15958	TRUE	FALSE	1.65123	10.4422	4.17099
LFper.TRF.ZT12.8	Amita Sehgal	Fly Circadian Microbiome	Feces	Fly	TRF	42	2020-08-10	12	F	Per01	2020-10-28	Run 7	12269	TRUE	FALSE	1.6667	12.9142	6.03556
LFper.TRF.ZT12.9	Amita Sehgal	Fly Circadian Microbiome	Feces	Fly	TRF	42	2020-08-10	12	F	Per01	2020-10-28	Run 7	8537	TRUE	FALSE	1.93616	12.9971	4.01931
LFper.TRF.ZT16.1	Amita Sehgal	Fly Circadian Microbiome	Feces	Fly	TRF	42	2020-08-10	16	F	Per01	2020-10-28	Run 7	81748	TRUE	FALSE	1.90971	13.0792	10.6272
LFper.TRF.ZT16.2	Amita Sehgal	Fly Circadian Microbiome	Feces	Fly	TRF	42	2020-08-10	16	F	Per01	2020-10-28	Run 7	16080	TRUE	FALSE	1.86557	11.9742	4.01451
LFper.TRF.ZT16.3	Amita Sehgal	Fly Circadian Microbiome	Feces	Fly	TRF	42	2020-08-10	16	F	Per01	2020-10-28	Run 7	18145	TRUE	FALSE	1.60588	10.9305	3.5726
LFper.TRF.ZT16.4	Amita Sehgal	Fly Circadian Microbiome	Feces	Fly	TRF	42	2020-08-10	16	F	Per01	2020-10-28	Run 7	17237	TRUE	FALSE	1.81464	13.38	4.02
LFper.TRF.ZT16.5	Amita Sehgal	Fly Circadian Microbiome	Feces	Fly	TRF	42	2020-08-10	16	F	Per01	2020-10-28	Run 7	21349	TRUE	FALSE	2.00236	13.0292	3.99286
LFper.TRF.ZT16.6	Amita Sehgal	Fly Circadian Microbiome	Feces	Fly	TRF	42	2020-08-10	16	F	Per01	2020-10-28	Run 7	198129	TRUE	FALSE	2.09725	16.268	8.91904
LFper.TRF.ZT16.7	Amita Sehgal	Fly Circadian Microbiome	Feces	Fly	TRF	42	2020-08-10	16	F	Per01	2020-10-28	Run 7	14145	TRUE	FALSE	1.62794	10.59	4.35871
LFper.TRF.ZT16.8	Amita Sehgal	Fly Circadian Microbiome	Feces	Fly	TRF	42	2020-08-10	16	F	Per01	2020-10-28	Run 7	14136	TRUE	FALSE	1.65827	12.8318	6.23306
LFper.TRF.ZT16.9	Amita Sehgal	Fly Circadian Microbiome	Feces	Fly	TRF	42	2020-08-10	16	F	Per01	2020-10-28	Run 7	11444	TRUE	FALSE	1.8991	14.6072	6.71203
LFper.TRF.ZT20.1	Amita Sehgal	Fly Circadian Microbiome	Feces	Fly	TRF	42	2020-08-11	20	F	Per01	2020-10-28	Run 7	7991	TRUE	FALSE	1.66073	11.5425	4.27514
LFper.TRF.ZT20.2	Amita Sehgal	Fly Circadian Microbiome	Feces	Fly	TRF	42	2020-08-11	20	F	Per01	2020-10-28	Run 7	19036	TRUE	FALSE	2.0428	11.9515	4.01451
LFper.TRF.ZT20.3	Amita Sehgal	Fly Circadian Microbiome	Feces	Fly	TRF	42	2020-08-11	20	F	Per01	2020-10-28	Run 7	5320	TRUE	FALSE	1.71313	9.46511	4.07419
LFper.TRF.ZT20.4	Amita Sehgal	Fly Circadian Microbiome	Feces	Fly	TRF	42	2020-08-11	20	F	Per01	2020-10-28	Run 7	13954	TRUE	FALSE	1.71642	11.6466	4.00832
LFper.TRF.ZT20.5	Amita Sehgal	Fly Circadian Microbiome	Feces	Fly	TRF	42	2020-08-11	20	F	Per01	2020-10-28	Run 7	17725	TRUE	FALSE	1.91791	13.1764	4.66307
LFper.TRF.ZT20.6	Amita Sehgal	Fly Circadian Microbiome	Feces	Fly	TRF	42	2020-08-11	20	F	Per01	2020-10-28	Run 7	13782	TRUE	FALSE	1.94706	15.0268	4.09929
LFper.TRF.ZT20.7	Amita Sehgal	Fly Circadian Microbiome	Feces	Fly	TRF	42	2020-08-11	20	F	Per01	2020-10-28	Run 7	12338	TRUE	FALSE	1.91125	13.9137	6.2731
LFper.TRF.ZT20.8	Amita Sehgal	Fly Circadian Microbiome	Feces	Fly	TRF	42	2020-08-11	20	F	Per01	2020-10-28	Run 7	16206	TRUE	FALSE	1.65543	9.98259	5.03307
LFper.TRF.ZT20.9	Amita Sehgal	Fly Circadian Microbiome	Feces	Fly	TRF	42	2020-08-11	20	F	Per01	2020-10-28	Run 7	17755	TRUE	FALSE	1.94158	12.341	4.01757
LFper.TRF.ZT4.2	Amita Sehgal	Fly Circadian Microbiome	Feces	Fly	TRF	42	2020-08-10	4	F	Per01	2020-10-28	Run 7	2751	TRUE	FALSE	2.10578	17.9461	7.59871
LFper.TRF.ZT4.4	Amita Sehgal	Fly Circadian Microbiome	Feces	Fly	TRF	42	2020-08-10	4	F	Per01	2020-10-28	Run 7	18013	TRUE	FALSE	1.92866	15.2699	7.41048
LFper.TRF.ZT4.5	Amita Sehgal	Fly Circadian Microbiome	Feces	Fly	TRF	42	2020-08-10	4	F	Per01	2020-10-28	Run 7	10025	TRUE	FALSE	2.03007	14.1378	5.54629
LFper.TRF.ZT4.7	Amita Sehgal	Fly Circadian Microbiome	Feces	Fly	TRF	42	2020-08-10	4	F	Per01	2020-10-28	Run 7	12971	TRUE	FALSE	1.24462	12.7312	5.13542
LFper.TRF.ZT4.8	Amita Sehgal	Fly Circadian Microbiome	Feces	Fly	TRF	42	2020-08-10	4	F	Per01	2020-10-28	Run 7	5396	TRUE	FALSE	1.45438	8.89187	4.09117
LFper.TRF.ZT4.9	Amita Sehgal	Fly Circadian Microbiome	Feces	Fly	TRF	42	2020-08-10	4	F	Per01	2020-10-28	Run 7	15683	TRUE	FALSE	1.90037	12.4982	6.44013
LFper.TRF.ZT8.1	Amita Sehgal	Fly Circadian Microbiome	Feces	Fly	TRF	42	2020-08-10	8	F	Per01	2020-10-28	Run 7	1297	TRUE	FALSE	2.13907	21.9635	7.28821
LFper.TRF.ZT8.2	Amita Sehgal	Fly Circadian Microbiome	Feces	Fly	TRF	42	2020-08-10	8	F	Per01	2020-10-28	Run 7	1163	TRUE	FALSE	1.76798	8.99692	4.32859
LFper.TRF.ZT8.4	Amita Sehgal	Fly Circadian Microbiome	Feces	Fly	TRF	42	2020-08-10	8	F	Per01	2020-10-28	Run 7	2610	TRUE	FALSE	1.77569	11.9241	5.66968
LFper.TRF.ZT8.5	Amita Sehgal	Fly Circadian Microbiome	Feces	Fly	TRF	42	2020-08-10	8	F	Per01	2020-10-28	Run 7	7920	TRUE	FALSE	0.80054	6.23659	3.97381
LFper.TRF.ZT8.6	Amita Sehgal	Fly Circadian Microbiome	Feces	Fly	TRF	42	2020-08-10	8	F	Per01	2020-10-28	Run 7	12943	TRUE	FALSE	1.85863	10.9971	3.82038
LFper.TRF.ZT8.7	Amita Sehgal	Fly Circadian Microbiome	Feces	Fly	TRF	42	2020-08-10	8	F	Per01	2020-10-28	Run 7	3350	TRUE	FALSE	1.49933	7.99516	3.56027
LMIso.ALF.ZT0.28	Amita Sehgal	Fly Circadian Microbiome	Feces	Fly	ALF	42	2020-07-10	0	M	Iso	2020-10-28	Run 7	11160	TRUE	FALSE	0.901854	10.9176	4.75012
LMIso.ALF.ZT0.29	Amita Sehgal	Fly Circadian Microbiome	Feces	Fly	ALF	42	2020-07-10	0	M	Iso	2020-10-28	Run 7	17371	TRUE	FALSE	1.76016	14.9938	4.33986
LMIso.ALF.ZT0.30	Amita Sehgal	Fly Circadian Microbiome	Feces	Fly	ALF	42	2020-07-10	0	M	Iso	2020-10-28	Run 7	17547	TRUE	FALSE	1.43741	13.8515	4.02
LMIso.ALF.ZT0.31	Amita Sehgal	Fly Circadian Microbiome	Feces	Fly	ALF	42	2020-07-10	0	M	Iso	2020-10-28	Run 7	14581	TRUE	FALSE	1.12601	12.304	4.01381
LMIso.ALF.ZT0.33	Amita Sehgal	Fly Circadian Microbiome	Feces	Fly	ALF	42	2020-07-10	0	M	Iso	2020-10-28	Run 7	6637	TRUE	FALSE	1.61761	12.4074	4.16146
LMIso.ALF.ZT0.34	Amita Sehgal	Fly Circadian Microbiome	Feces	Fly	ALF	42	2020-07-10	0	M	Iso	2020-10-28	Run 7	12557	TRUE	FALSE	1.10728	11.6636	3.98506
LMIso.ALF.ZT0.35	Amita Sehgal	Fly Circadian Microbiome	Feces	Fly	ALF	42	2020-07-10	0	M	Iso	2020-10-28	Run 7	12606	TRUE	FALSE	1.13181	13.2666	4.02
LMIso.ALF.ZT12.29	Amita Sehgal	Fly Circadian Microbiome	Feces	Fly	ALF	42	2020-07-10	12	M	Iso	2020-10-28	Run 7	17820	TRUE	FALSE	1.89224	12.1242	3.76512
LMIso.ALF.ZT12.30	Amita Sehgal	Fly Circadian Microbiome	Feces	Fly	ALF	42	2020-07-10	12	M	Iso	2020-10-28	Run 7	14567	TRUE	FALSE	1.80551	14.8801	3.74914
LMIso.ALF.ZT12.31	Amita Sehgal	Fly Circadian Microbiome	Feces	Fly	ALF	42	2020-07-10	12	M	Iso	2020-10-28	Run 7	13693	TRUE	FALSE	1.6509	13.0503	5.96509
LMIso.ALF.ZT12.32	Amita Sehgal	Fly Circadian Microbiome	Feces	Fly	ALF	42	2020-07-10	12	M	Iso	2020-10-28	Run 7	13894	TRUE	FALSE	1.84323	14.4397	5.12966
LMIso.ALF.ZT12.33	Amita Sehgal	Fly Circadian Microbiome	Feces	Fly	ALF	42	2020-07-10	12	M	Iso	2020-10-28	Run 7	14582	TRUE	FALSE	1.94152	14.3896	5.42495
LMIso.ALF.ZT12.34	Amita Sehgal	Fly Circadian Microbiome	Feces	Fly	ALF	42	2020-07-10	12	M	Iso	2020-10-28	Run 7	13949	TRUE	FALSE	1.60628	10.4426	4.39461
LMIso.ALF.ZT12.35	Amita Sehgal	Fly Circadian Microbiome	Feces	Fly	ALF	42	2020-07-10	12	M	Iso	2020-10-28	Run 7	13426	TRUE	FALSE	1.88569	10.2593	3.93852
LMIso.ALF.ZT12.36	Amita Sehgal	Fly Circadian Microbiome	Feces	Fly	ALF	42	2020-07-10	12	M	Iso	2020-10-28	Run 7	11028	TRUE	FALSE	1.52924	9.42101	4.41817
LMIso.ALF.ZT16.28	Amita Sehgal	Fly Circadian Microbiome	Feces	Fly	ALF	42	2020-07-10	16	M	Iso	2020-10-28	Run 7	15788	TRUE	FALSE	1.8754	9	3.56334
LMIso.ALF.ZT16.29	Amita Sehgal	Fly Circadian Microbiome	Feces	Fly	ALF	42	2020-07-10	16	M	Iso	2020-10-28	Run 7	14818	TRUE	FALSE	1.72586	12.0621	5.98436
LMIso.ALF.ZT16.30	Amita Sehgal	Fly Circadian Microbiome	Feces	Fly	ALF	42	2020-07-10	16	M	Iso	2020-10-28	Run 7	11111	TRUE	FALSE	1.83871	12.2443	4.26562
LMIso.ALF.ZT16.31	Amita Sehgal	Fly Circadian Microbiome	Feces	Fly	ALF	42	2020-07-10	16	M	Iso	2020-10-28	Run 7	11742	TRUE	FALSE	1.61836	9.1114	3.6935
LMIso.ALF.ZT16.32	Amita Sehgal	Fly Circadian Microbiome	Feces	Fly	ALF	42	2020-07-10	16	M	Iso	2020-10-28	Run 7	12298	TRUE	FALSE	1.99397	12.5755	5.31111
LMIso.ALF.ZT16.33	Amita Sehgal	Fly Circadian Microbiome	Feces	Fly	ALF	42	2020-07-10	16	M	Iso	2020-10-28	Run 7	11468	TRUE	FALSE	1.53314	9.80422	5.74025
LMIso.ALF.ZT16.34	Amita Sehgal	Fly Circadian Microbiome	Feces	Fly	ALF	42	2020-07-10	16	M	Iso	2020-10-28	Run 7	4514	TRUE	FALSE	1.8957	14.0163	5.87106
LMIso.ALF.ZT16.35	Amita Sehgal	Fly Circadian Microbiome	Feces	Fly	ALF	42	2020-07-10	16	M	Iso	2020-10-28	Run 7	13343	TRUE	FALSE	1.52694	9.4692	4.99672
LMIso.ALF.ZT16.36	Amita Sehgal	Fly Circadian Microbiome	Feces	Fly	ALF	42	2020-07-10	16	M	Iso	2020-10-28	Run 7	12452	TRUE	FALSE	2.07633	14.8184	8.32608
LMIso.ALF.ZT20.28	Amita Sehgal	Fly Circadian Microbiome	Feces	Fly	ALF	42	2020-07-10	20	M	Iso	2020-10-28	Run 7	16144	TRUE	FALSE	1.81327	11.6486	5.64479
LMIso.ALF.ZT20.29	Amita Sehgal	Fly Circadian Microbiome	Feces	Fly	ALF	42	2020-07-10	20	M	Iso	2020-10-28	Run 7	14082	TRUE	FALSE	1.86941	12.8572	4.46169
LMIso.ALF.ZT20.30	Amita Sehgal	Fly Circadian Microbiome	Feces	Fly	ALF	42	2020-07-10	20	M	Iso	2020-10-28	Run 7	14498	TRUE	FALSE	1.88791	16.8778	8.82966
LMIso.ALF.ZT20.31	Amita Sehgal	Fly Circadian Microbiome	Feces	Fly	ALF	42	2020-07-10	20	M	Iso	2020-10-28	Run 7	12145	TRUE	FALSE	1.80436	13.5686	6.2638
LMIso.ALF.ZT20.32	Amita Sehgal	Fly Circadian Microbiome	Feces	Fly	ALF	42	2020-07-10	20	M	Iso	2020-10-28	Run 7	21097	TRUE	FALSE	2.06309	10.9999	3.5726
LMIso.ALF.ZT20.33	Amita Sehgal	Fly Circadian Microbiome	Feces	Fly	ALF	42	2020-07-10	20	M	Iso	2020-10-28	Run 7	15196	TRUE	FALSE	1.5984	13.678	7.9329
LMIso.ALF.ZT20.34	Amita Sehgal	Fly Circadian Microbiome	Feces	Fly	ALF	42	2020-07-10	20	M	Iso	2020-10-28	Run 7	8508	TRUE	FALSE	1.96309	16.7547	7.57005
LMIso.ALF.ZT20.35	Amita Sehgal	Fly Circadian Microbiome	Feces	Fly	ALF	42	2020-07-10	20	M	Iso	2020-10-28	Run 7	13395	TRUE	FALSE	1.68596	12.4255	7.9089
LMIso.ALF.ZT20.36	Amita Sehgal	Fly Circadian Microbiome	Feces	Fly	ALF	42	2020-07-10	20	M	Iso	2020-10-28	Run 7	14117	TRUE	FALSE	2.08523	12.3801	4.41223
LMIso.ALF.ZT4.28	Amita Sehgal	Fly Circadian Microbiome	Feces	Fly	ALF	42	2020-07-09	4	M	Iso	2020-10-28	Run 7	24526	TRUE	FALSE	1.77065	10.9489	4.09666
LMIso.ALF.ZT4.29	Amita Sehgal	Fly Circadian Microbiome	Feces	Fly	ALF	42	2020-07-09	4	M	Iso	2020-10-28	Run 7	15759	TRUE	FALSE	1.70245	11.3014	4.45944
LMIso.ALF.ZT4.30	Amita Sehgal	Fly Circadian Microbiome	Feces	Fly	ALF	42	2020-07-09	4	M	Iso	2020-10-28	Run 7	19202	TRUE	FALSE	1.69007	12.2312	4.41707
LMIso.ALF.ZT4.31	Amita Sehgal	Fly Circadian Microbiome	Feces	Fly	ALF	42	2020-07-09	4	M	Iso	2020-10-28	Run 7	15822	TRUE	FALSE	1.84309	10.3523	4.32939
LMIso.ALF.ZT4.32	Amita Sehgal	Fly Circadian Microbiome	Feces	Fly	ALF	42	2020-07-09	4	M	Iso	2020-10-28	Run 7	19230	TRUE	FALSE	1.65596	11.3863	4.9465
LMIso.ALF.ZT4.33	Amita Sehgal	Fly Circadian Microbiome	Feces	Fly	ALF	42	2020-07-09	4	M	Iso	2020-10-28	Run 7	23375	TRUE	FALSE	1.53176	10.2254	3.56947
LMIso.ALF.ZT4.34	Amita Sehgal	Fly Circadian Microbiome	Feces	Fly	ALF	42	2020-07-09	4	M	Iso	2020-10-28	Run 7	16837	TRUE	FALSE	1.76901	11.6291	6.69097
LMIso.ALF.ZT4.35	Amita Sehgal	Fly Circadian Microbiome	Feces	Fly	ALF	42	2020-07-09	4	M	Iso	2020-10-28	Run 7	18361	TRUE	FALSE	1.65826	12.4889	5.17171
LMIso.ALF.ZT4.36	Amita Sehgal	Fly Circadian Microbiome	Feces	Fly	ALF	42	2020-07-09	4	M	Iso	2020-10-28	Run 7	19002	TRUE	FALSE	1.81952	13.0491	5.9496
LMIso.ALF.ZT8.28	Amita Sehgal	Fly Circadian Microbiome	Feces	Fly	ALF	42	2020-07-09	8	M	Iso	2020-10-28	Run 7	19435	TRUE	FALSE	1.70333	10.942	4.26895
LMIso.ALF.ZT8.29	Amita Sehgal	Fly Circadian Microbiome	Feces	Fly	ALF	42	2020-07-09	8	M	Iso	2020-10-28	Run 7	19246	TRUE	FALSE	1.92166	11.551	3.57566
LMIso.ALF.ZT8.30	Amita Sehgal	Fly Circadian Microbiome	Feces	Fly	ALF	42	2020-07-09	8	M	Iso	2020-10-28	Run 7	18575	TRUE	FALSE	1.64082	13.1129	5.11154
LMIso.ALF.ZT8.31	Amita Sehgal	Fly Circadian Microbiome	Feces	Fly	ALF	42	2020-07-09	8	M	Iso	2020-10-28	Run 7	14758	TRUE	FALSE	1.8073	12.0739	4.86953
LMIso.ALF.ZT8.32	Amita Sehgal	Fly Circadian Microbiome	Feces	Fly	ALF	42	2020-07-09	8	M	Iso	2020-10-28	Run 7	18181	TRUE	FALSE	1.72986	12.3487	4.14783
LMIso.ALF.ZT8.33	Amita Sehgal	Fly Circadian Microbiome	Feces	Fly	ALF	42	2020-07-09	8	M	Iso	2020-10-28	Run 7	16996	TRUE	FALSE	1.64873	11.2302	3.73952
LMIso.ALF.ZT8.34	Amita Sehgal	Fly Circadian Microbiome	Feces	Fly	ALF	42	2020-07-09	8	M	Iso	2020-10-28	Run 7	19013	TRUE	FALSE	1.84495	12.4194	8.67112
LMIso.ALF.ZT8.35	Amita Sehgal	Fly Circadian Microbiome	Feces	Fly	ALF	42	2020-07-09	8	M	Iso	2020-10-28	Run 7	17708	TRUE	FALSE	1.57467	11.0233	3.67136
LMIso.ALF.ZT8.36	Amita Sehgal	Fly Circadian Microbiome	Feces	Fly	ALF	42	2020-07-09	8	M	Iso	2020-10-28	Run 7	17857	TRUE	FALSE	1.75932	13.05	4.81433
LMIso.TRF.ZT0.13	Amita Sehgal	Fly Circadian Microbiome	Feces	Fly	TRF	42	2020-07-10	0	M	Iso	2020-10-28	Run 7	1189	TRUE	FALSE	1.59792	7	4.00084
LMIso.TRF.ZT0.14	Amita Sehgal	Fly Circadian Microbiome	Feces	Fly	TRF	42	2020-07-10	0	M	Iso	2020-10-28	Run 7	14990	TRUE	FALSE	1.77816	11.8119	4.56152
LMIso.TRF.ZT0.15	Amita Sehgal	Fly Circadian Microbiome	Feces	Fly	TRF	42	2020-07-10	0	M	Iso	2020-10-28	Run 7	12491	TRUE	FALSE	1.94944	19.9895	8.61844
LMIso.TRF.ZT0.16	Amita Sehgal	Fly Circadian Microbiome	Feces	Fly	TRF	42	2020-07-10	0	M	Iso	2020-10-28	Run 7	7228	TRUE	FALSE	1.8286	9.92069	3.56641
LMIso.TRF.ZT0.17	Amita Sehgal	Fly Circadian Microbiome	Feces	Fly	TRF	42	2020-07-10	0	M	Iso	2020-10-28	Run 7	17813	TRUE	FALSE	2.00918	13.9257	5.64468
LMIso.TRF.ZT0.18	Amita Sehgal	Fly Circadian Microbiome	Feces	Fly	TRF	42	2020-07-10	0	M	Iso	2020-10-28	Run 7	11755	TRUE	FALSE	1.89598	13.9826	4.45626
LMIso.TRF.ZT12.10	Amita Sehgal	Fly Circadian Microbiome	Feces	Fly	TRF	42	2020-07-09	12	M	Iso	2020-10-28	Run 7	17357	TRUE	FALSE	2.02203	15.5079	8.16491
LMIso.TRF.ZT12.11	Amita Sehgal	Fly Circadian Microbiome	Feces	Fly	TRF	42	2020-07-09	12	M	Iso	2020-10-28	Run 7	16490	TRUE	FALSE	1.73748	12.801	5.72959
LMIso.TRF.ZT12.12	Amita Sehgal	Fly Circadian Microbiome	Feces	Fly	TRF	42	2020-07-09	12	M	Iso	2020-10-28	Run 7	12174	TRUE	FALSE	2.05786	12.8316	5.95433
LMIso.TRF.ZT12.13	Amita Sehgal	Fly Circadian Microbiome	Feces	Fly	TRF	42	2020-07-09	12	M	Iso	2020-10-28	Run 7	14163	TRUE	FALSE	1.45025	10.2497	3.97051
LMIso.TRF.ZT12.14	Amita Sehgal	Fly Circadian Microbiome	Feces	Fly	TRF	42	2020-07-09	12	M	Iso	2020-10-28	Run 7	16699	TRUE	FALSE	1.90448	11.7111	5.31696
LMIso.TRF.ZT12.15	Amita Sehgal	Fly Circadian Microbiome	Feces	Fly	TRF	42	2020-07-09	12	M	Iso	2020-10-28	Run 7	19993	TRUE	FALSE	1.59263	11.0366	4.15672
LMIso.TRF.ZT12.16	Amita Sehgal	Fly Circadian Microbiome	Feces	Fly	TRF	42	2020-07-09	12	M	Iso	2020-10-28	Run 7	4374	TRUE	FALSE	1.95096	18.7409	7.51257
LMIso.TRF.ZT12.17	Amita Sehgal	Fly Circadian Microbiome	Feces	Fly	TRF	42	2020-07-09	12	M	Iso	2020-10-28	Run 7	16630	TRUE	FALSE	1.8665	16.5708	9.87594
LMIso.TRF.ZT12.18	Amita Sehgal	Fly Circadian Microbiome	Feces	Fly	TRF	42	2020-07-09	12	M	Iso	2020-10-28	Run 7	13933	TRUE	FALSE	1.71129	14.2628	6.8901
LMIso.TRF.ZT16.10	Amita Sehgal	Fly Circadian Microbiome	Feces	Fly	TRF	42	2020-07-10	16	M	Iso	2020-10-28	Run 7	10188	TRUE	FALSE	1.90573	18.1755	8.83521
LMIso.TRF.ZT16.11	Amita Sehgal	Fly Circadian Microbiome	Feces	Fly	TRF	42	2020-07-10	16	M	Iso	2020-10-28	Run 7	2976	TRUE	FALSE	1.80865	15.2437	6.85227
LMIso.TRF.ZT16.12	Amita Sehgal	Fly Circadian Microbiome	Feces	Fly	TRF	42	2020-07-10	16	M	Iso	2020-10-28	Run 7	13990	TRUE	FALSE	1.67754	17.5576	8.66806
LMIso.TRF.ZT16.13	Amita Sehgal	Fly Circadian Microbiome	Feces	Fly	TRF	42	2020-07-10	16	M	Iso	2020-10-28	Run 7	16910	TRUE	FALSE	1.33194	9.97085	3.93215
LMIso.TRF.ZT16.14	Amita Sehgal	Fly Circadian Microbiome	Feces	Fly	TRF	42	2020-07-10	16	M	Iso	2020-10-28	Run 7	16173	TRUE	FALSE	1.50234	11.5353	5.90286
LMIso.TRF.ZT16.15	Amita Sehgal	Fly Circadian Microbiome	Feces	Fly	TRF	42	2020-07-10	16	M	Iso	2020-10-28	Run 7	7607	TRUE	FALSE	1.77387	17.7787	7.77993
LMIso.TRF.ZT16.16	Amita Sehgal	Fly Circadian Microbiome	Feces	Fly	TRF	42	2020-07-10	16	M	Iso	2020-10-28	Run 7	12633	TRUE	FALSE	1.83671	14.2723	5.93765
LMIso.TRF.ZT16.17	Amita Sehgal	Fly Circadian Microbiome	Feces	Fly	TRF	42	2020-07-10	16	M	Iso	2020-10-28	Run 7	4112	TRUE	FALSE	1.93661	17.659	7.55423
LMIso.TRF.ZT16.18	Amita Sehgal	Fly Circadian Microbiome	Feces	Fly	TRF	42	2020-07-10	16	M	Iso	2020-10-28	Run 7	2829	TRUE	FALSE	2.11078	28.1564	8.23749
LMIso.TRF.ZT20.10	Amita Sehgal	Fly Circadian Microbiome	Feces	Fly	TRF	42	2020-07-10	20	M	Iso	2020-10-28	Run 7	15737	TRUE	FALSE	1.90551	11.6428	5.67588
LMIso.TRF.ZT20.11	Amita Sehgal	Fly Circadian Microbiome	Feces	Fly	TRF	42	2020-07-10	20	M	Iso	2020-10-28	Run 7	12481	TRUE	FALSE	1.74592	13.701	6.14605
LMIso.TRF.ZT20.12	Amita Sehgal	Fly Circadian Microbiome	Feces	Fly	TRF	42	2020-07-10	20	M	Iso	2020-10-28	Run 7	14168	TRUE	FALSE	1.77925	11.1015	6.43473
LMIso.TRF.ZT20.13	Amita Sehgal	Fly Circadian Microbiome	Feces	Fly	TRF	42	2020-07-10	20	M	Iso	2020-10-28	Run 7	14936	TRUE	FALSE	1.979	12.7895	6.40728
LMIso.TRF.ZT20.14	Amita Sehgal	Fly Circadian Microbiome	Feces	Fly	TRF	42	2020-07-10	20	M	Iso	2020-10-28	Run 7	17765	TRUE	FALSE	1.61812	11.8915	5.2277
LMIso.TRF.ZT20.15	Amita Sehgal	Fly Circadian Microbiome	Feces	Fly	TRF	42	2020-07-10	20	M	Iso	2020-10-28	Run 7	14586	TRUE	FALSE	1.77185	15.3376	7.6621
LMIso.TRF.ZT20.16	Amita Sehgal	Fly Circadian Microbiome	Feces	Fly	TRF	42	2020-07-10	20	M	Iso	2020-10-28	Run 7	12476	TRUE	FALSE	1.93468	13.488	6.53269
LMIso.TRF.ZT20.17	Amita Sehgal	Fly Circadian Microbiome	Feces	Fly	TRF	42	2020-07-10	20	M	Iso	2020-10-28	Run 7	13445	TRUE	FALSE	1.68423	9.0714	5.4329
LMIso.TRF.ZT20.18	Amita Sehgal	Fly Circadian Microbiome	Feces	Fly	TRF	42	2020-07-10	20	M	Iso	2020-10-28	Run 7	12318	TRUE	FALSE	1.67921	10.8943	4.79616
LMIso.TRF.ZT4.10	Amita Sehgal	Fly Circadian Microbiome	Feces	Fly	TRF	42	2020-07-09	4	M	Iso	2020-10-28	Run 7	19505	TRUE	FALSE	1.74825	11.9602	4.60568
LMIso.TRF.ZT4.11	Amita Sehgal	Fly Circadian Microbiome	Feces	Fly	TRF	42	2020-07-09	4	M	Iso	2020-10-28	Run 7	19759	TRUE	FALSE	2.104	26.835	9.89489
LMIso.TRF.ZT4.12	Amita Sehgal	Fly Circadian Microbiome	Feces	Fly	TRF	42	2020-07-09	4	M	Iso	2020-10-28	Run 7	16011	TRUE	FALSE	2.15034	23.921	13.6637
LMIso.TRF.ZT4.13	Amita Sehgal	Fly Circadian Microbiome	Feces	Fly	TRF	42	2020-07-09	4	M	Iso	2020-10-28	Run 7	21484	TRUE	FALSE	1.87766	11.9736	3.57566
LMIso.TRF.ZT4.14	Amita Sehgal	Fly Circadian Microbiome	Feces	Fly	TRF	42	2020-07-09	4	M	Iso	2020-10-28	Run 7	15551	TRUE	FALSE	1.92467	12.5908	6.18036
LMIso.TRF.ZT4.15	Amita Sehgal	Fly Circadian Microbiome	Feces	Fly	TRF	42	2020-07-09	4	M	Iso	2020-10-28	Run 7	19119	TRUE	FALSE	1.91167	12.2334	6.46668
LMIso.TRF.ZT4.16	Amita Sehgal	Fly Circadian Microbiome	Feces	Fly	TRF	42	2020-07-09	4	M	Iso	2020-10-28	Run 7	10588	TRUE	FALSE	1.93051	14.5431	7.37041
LMIso.TRF.ZT4.17	Amita Sehgal	Fly Circadian Microbiome	Feces	Fly	TRF	42	2020-07-09	4	M	Iso	2020-10-28	Run 7	18707	TRUE	FALSE	1.89297	13.1247	6.5366
LMIso.TRF.ZT4.18	Amita Sehgal	Fly Circadian Microbiome	Feces	Fly	TRF	42	2020-07-09	4	M	Iso	2020-10-28	Run 7	19878	TRUE	FALSE	1.87293	15.7318	9.13438
LMIso.TRF.ZT8.10	Amita Sehgal	Fly Circadian Microbiome	Feces	Fly	TRF	42	2020-07-09	8	M	Iso	2020-10-28	Run 7	10469	TRUE	FALSE	1.86826	10.9962	3.5726
LMIso.TRF.ZT8.11	Amita Sehgal	Fly Circadian Microbiome	Feces	Fly	TRF	42	2020-07-09	8	M	Iso	2020-10-28	Run 7	15934	TRUE	FALSE	1.8438	11.6443	4.26731
LMIso.TRF.ZT8.12	Amita Sehgal	Fly Circadian Microbiome	Feces	Fly	TRF	42	2020-07-09	8	M	Iso	2020-10-28	Run 7	17251	TRUE	FALSE	1.97241	16.2858	6.8698
LMIso.TRF.ZT8.13	Amita Sehgal	Fly Circadian Microbiome	Feces	Fly	TRF	42	2020-07-09	8	M	Iso	2020-10-28	Run 7	15852	TRUE	FALSE	1.97653	11.1176	3.98267
LMIso.TRF.ZT8.14	Amita Sehgal	Fly Circadian Microbiome	Feces	Fly	TRF	42	2020-07-09	8	M	Iso	2020-10-28	Run 7	21878	TRUE	FALSE	1.52386	11.0867	3.91178
LMIso.TRF.ZT8.15	Amita Sehgal	Fly Circadian Microbiome	Feces	Fly	TRF	42	2020-07-09	8	M	Iso	2020-10-28	Run 7	16702	TRUE	FALSE	1.62329	9.99597	3.5671
LMIso.TRF.ZT8.16	Amita Sehgal	Fly Circadian Microbiome	Feces	Fly	TRF	42	2020-07-09	8	M	Iso	2020-10-28	Run 7	17372	TRUE	FALSE	1.92404	15.475	8.66292
LMIso.TRF.ZT8.17	Amita Sehgal	Fly Circadian Microbiome	Feces	Fly	TRF	42	2020-07-09	8	M	Iso	2020-10-28	Run 7	7866	TRUE	FALSE	1.56992	9.55347	5.93368
LMIso.TRF.ZT8.18	Amita Sehgal	Fly Circadian Microbiome	Feces	Fly	TRF	42	2020-07-09	8	M	Iso	2020-10-28	Run 7	15624	TRUE	FALSE	1.66358	11.2661	7.23543
LMper.ALF.ZT0.28	Amita Sehgal	Fly Circadian Microbiome	Feces	Fly	ALF	42	2020-08-11	0	M	Per01	2020-10-28	Run 7	14829	TRUE	FALSE	1.75671	10.8827	3.73522
LMper.ALF.ZT0.29	Amita Sehgal	Fly Circadian Microbiome	Feces	Fly	ALF	42	2020-08-11	0	M	Per01	2020-10-28	Run 7	14049	TRUE	FALSE	1.67557	12.2948	4.93825
LMper.ALF.ZT0.30	Amita Sehgal	Fly Circadian Microbiome	Feces	Fly	ALF	42	2020-08-11	0	M	Per01	2020-10-28	Run 7	15236	TRUE	FALSE	1.51546	10.6824	4.84652
LMper.ALF.ZT0.31	Amita Sehgal	Fly Circadian Microbiome	Feces	Fly	ALF	42	2020-08-11	0	M	Per01	2020-10-28	Run 7	13454	TRUE	FALSE	1.76978	9.99999	3.54315
LMper.ALF.ZT0.32	Amita Sehgal	Fly Circadian Microbiome	Feces	Fly	ALF	42	2020-08-11	0	M	Per01	2020-10-28	Run 7	12398	TRUE	FALSE	1.56782	9.97275	3.56398
LMper.ALF.ZT0.33	Amita Sehgal	Fly Circadian Microbiome	Feces	Fly	ALF	42	2020-08-11	0	M	Per01	2020-10-28	Run 7	13213	TRUE	FALSE	1.61513	9.14563	4.29645
LMper.ALF.ZT0.34	Amita Sehgal	Fly Circadian Microbiome	Feces	Fly	ALF	42	2020-08-11	0	M	Per01	2020-10-28	Run 7	12381	TRUE	FALSE	1.85627	9.99999	4.00455
LMper.ALF.ZT0.35	Amita Sehgal	Fly Circadian Microbiome	Feces	Fly	ALF	42	2020-08-11	0	M	Per01	2020-10-28	Run 7	12354	TRUE	FALSE	1.63632	11.0069	4.42014
LMper.ALF.ZT0.36	Amita Sehgal	Fly Circadian Microbiome	Feces	Fly	ALF	42	2020-08-11	0	M	Per01	2020-10-28	Run 7	14377	TRUE	FALSE	1.79249	12.6581	4.60726
LMper.ALF.ZT12.28	Amita Sehgal	Fly Circadian Microbiome	Feces	Fly	ALF	42	2020-08-10	12	M	Per01	2020-10-28	Run 7	15728	TRUE	FALSE	1.83518	9.819	3.56641
LMper.ALF.ZT12.29	Amita Sehgal	Fly Circadian Microbiome	Feces	Fly	ALF	42	2020-08-10	12	M	Per01	2020-10-28	Run 7	16665	TRUE	FALSE	1.81693	12.2098	4.71572
LMper.ALF.ZT12.30	Amita Sehgal	Fly Circadian Microbiome	Feces	Fly	ALF	42	2020-08-10	12	M	Per01	2020-10-28	Run 7	13960	TRUE	FALSE	1.55489	10.3223	4.33911
LMper.ALF.ZT12.31	Amita Sehgal	Fly Circadian Microbiome	Feces	Fly	ALF	42	2020-08-10	12	M	Per01	2020-10-28	Run 7	14261	TRUE	FALSE	1.83759	10.1353	4.02509
LMper.ALF.ZT12.32	Amita Sehgal	Fly Circadian Microbiome	Feces	Fly	ALF	42	2020-08-10	12	M	Per01	2020-10-28	Run 7	10104	TRUE	FALSE	1.67329	9.18497	4.10242
LMper.ALF.ZT12.33	Amita Sehgal	Fly Circadian Microbiome	Feces	Fly	ALF	42	2020-08-10	12	M	Per01	2020-10-28	Run 7	15256	TRUE	FALSE	1.88364	12.2893	5.10007
LMper.ALF.ZT12.34	Amita Sehgal	Fly Circadian Microbiome	Feces	Fly	ALF	42	2020-08-10	12	M	Per01	2020-10-28	Run 7	16130	TRUE	FALSE	1.73517	12.5608	5.57875
LMper.ALF.ZT12.35	Amita Sehgal	Fly Circadian Microbiome	Feces	Fly	ALF	42	2020-08-10	12	M	Per01	2020-10-28	Run 7	10029	TRUE	FALSE	1.43941	7.61003	4.90052
LMper.ALF.ZT12.36	Amita Sehgal	Fly Circadian Microbiome	Feces	Fly	ALF	42	2020-08-10	12	M	Per01	2020-10-28	Run 7	14214	TRUE	FALSE	1.77129	13.5559	7.49346
LMper.ALF.ZT16.28	Amita Sehgal	Fly Circadian Microbiome	Feces	Fly	ALF	42	2020-08-10	16	M	Per01	2020-10-28	Run 7	19740	TRUE	FALSE	1.68834	11.0721	4.85084
LMper.ALF.ZT16.29	Amita Sehgal	Fly Circadian Microbiome	Feces	Fly	ALF	42	2020-08-10	16	M	Per01	2020-10-28	Run 7	13684	TRUE	FALSE	1.68984	12.0562	4.69405
LMper.ALF.ZT16.30	Amita Sehgal	Fly Circadian Microbiome	Feces	Fly	ALF	42	2020-08-10	16	M	Per01	2020-10-28	Run 7	13237	TRUE	FALSE	1.53284	9.84774	5.57327
LMper.ALF.ZT16.31	Amita Sehgal	Fly Circadian Microbiome	Feces	Fly	ALF	42	2020-08-10	16	M	Per01	2020-10-28	Run 7	17799	TRUE	FALSE	1.80969	13.359	6.73205
LMper.ALF.ZT16.32	Amita Sehgal	Fly Circadian Microbiome	Feces	Fly	ALF	42	2020-08-10	16	M	Per01	2020-10-28	Run 7	12208	TRUE	FALSE	1.84216	11.1682	5.09175
LMper.ALF.ZT16.33	Amita Sehgal	Fly Circadian Microbiome	Feces	Fly	ALF	42	2020-08-10	16	M	Per01	2020-10-28	Run 7	6300	TRUE	FALSE	1.95111	12.2798	4.10124
LMper.ALF.ZT16.34	Amita Sehgal	Fly Circadian Microbiome	Feces	Fly	ALF	42	2020-08-10	16	M	Per01	2020-10-28	Run 7	4587	TRUE	FALSE	1.64111	10.9986	4.1703
LMper.ALF.ZT16.35	Amita Sehgal	Fly Circadian Microbiome	Feces	Fly	ALF	42	2020-08-10	16	M	Per01	2020-10-28	Run 7	5464	TRUE	FALSE	1.45678	8.25569	4.17509
LMper.ALF.ZT16.36	Amita Sehgal	Fly Circadian Microbiome	Feces	Fly	ALF	42	2020-08-10	16	M	Per01	2020-10-28	Run 7	10326	TRUE	FALSE	1.79697	11.7332	4.01624
LMper.ALF.ZT20.28	Amita Sehgal	Fly Circadian Microbiome	Feces	Fly	ALF	42	2020-08-11	20	M	Per01	2020-10-28	Run 7	11500	TRUE	FALSE	1.72242	9.75832	3.60613
LMper.ALF.ZT20.29	Amita Sehgal	Fly Circadian Microbiome	Feces	Fly	ALF	42	2020-08-11	20	M	Per01	2020-10-28	Run 7	12989	TRUE	FALSE	1.8694	12.3018	4.01931
LMper.ALF.ZT20.30	Amita Sehgal	Fly Circadian Microbiome	Feces	Fly	ALF	42	2020-08-11	20	M	Per01	2020-10-28	Run 7	15405	TRUE	FALSE	1.55436	9.51018	3.55882
LMper.ALF.ZT20.31	Amita Sehgal	Fly Circadian Microbiome	Feces	Fly	ALF	42	2020-08-11	20	M	Per01	2020-10-28	Run 7	14184	TRUE	FALSE	1.76628	13.1735	5.78414
LMper.ALF.ZT20.32	Amita Sehgal	Fly Circadian Microbiome	Feces	Fly	ALF	42	2020-08-11	20	M	Per01	2020-10-28	Run 7	19467	TRUE	FALSE	1.72888	10.4261	4.19175
LMper.ALF.ZT20.33	Amita Sehgal	Fly Circadian Microbiome	Feces	Fly	ALF	42	2020-08-11	20	M	Per01	2020-10-28	Run 7	12154	TRUE	FALSE	1.55316	10.5257	4.54948
LMper.ALF.ZT20.34	Amita Sehgal	Fly Circadian Microbiome	Feces	Fly	ALF	42	2020-08-11	20	M	Per01	2020-10-28	Run 7	6520	TRUE	FALSE	1.5747	14.4382	7.17112
LMper.ALF.ZT20.35	Amita Sehgal	Fly Circadian Microbiome	Feces	Fly	ALF	42	2020-08-11	20	M	Per01	2020-10-28	Run 7	12143	TRUE	FALSE	1.48163	8.60574	4.86681
LMper.ALF.ZT20.36	Amita Sehgal	Fly Circadian Microbiome	Feces	Fly	ALF	42	2020-08-11	20	M	Per01	2020-10-28	Run 7	14238	TRUE	FALSE	1.85678	12.5937	4.71879
LMper.ALF.ZT4.28	Amita Sehgal	Fly Circadian Microbiome	Feces	Fly	ALF	42	2020-08-10	4	M	Per01	2020-10-28	Run 7	14760	TRUE	FALSE	1.97535	12.1278	3.87971
LMper.ALF.ZT4.30	Amita Sehgal	Fly Circadian Microbiome	Feces	Fly	ALF	42	2020-08-10	4	M	Per01	2020-10-28	Run 7	46829	TRUE	FALSE	1.63259	11.9353	6.20751
LMper.ALF.ZT4.31	Amita Sehgal	Fly Circadian Microbiome	Feces	Fly	ALF	42	2020-08-10	4	M	Per01	2020-10-28	Run 7	11184	TRUE	FALSE	1.82838	11.6572	3.57566
LMper.ALF.ZT4.32	Amita Sehgal	Fly Circadian Microbiome	Feces	Fly	ALF	42	2020-08-10	4	M	Per01	2020-10-28	Run 7	7086	TRUE	FALSE	1.94975	11.3659	4.16313
LMper.ALF.ZT4.33	Amita Sehgal	Fly Circadian Microbiome	Feces	Fly	ALF	42	2020-08-10	4	M	Per01	2020-10-28	Run 7	14800	TRUE	FALSE	1.91403	11.1894	4.64683
LMper.ALF.ZT4.34	Amita Sehgal	Fly Circadian Microbiome	Feces	Fly	ALF	42	2020-08-10	4	M	Per01	2020-10-28	Run 7	12945	TRUE	FALSE	1.74193	10.9848	3.5726
LMper.ALF.ZT4.35	Amita Sehgal	Fly Circadian Microbiome	Feces	Fly	ALF	42	2020-08-10	4	M	Per01	2020-10-28	Run 7	12623	TRUE	FALSE	1.59784	10.1314	4.00054
LMper.ALF.ZT4.36	Amita Sehgal	Fly Circadian Microbiome	Feces	Fly	ALF	42	2020-08-10	4	M	Per01	2020-10-28	Run 7	13894	TRUE	FALSE	1.69075	11.7582	5.07283
LMper.ALF.ZT8.28	Amita Sehgal	Fly Circadian Microbiome	Feces	Fly	ALF	42	2020-08-10	8	M	Per01	2020-10-28	Run 7	17192	TRUE	FALSE	1.5373	9.119	4.91687
LMper.ALF.ZT8.29	Amita Sehgal	Fly Circadian Microbiome	Feces	Fly	ALF	42	2020-08-10	8	M	Per01	2020-10-28	Run 7	17533	TRUE	FALSE	1.88498	13.3046	5.15052
LMper.ALF.ZT8.30	Amita Sehgal	Fly Circadian Microbiome	Feces	Fly	ALF	42	2020-08-10	8	M	Per01	2020-10-28	Run 7	14492	TRUE	FALSE	1.50482	11.1455	4.50926
LMper.ALF.ZT8.31	Amita Sehgal	Fly Circadian Microbiome	Feces	Fly	ALF	42	2020-08-10	8	M	Per01	2020-10-28	Run 7	7471	TRUE	FALSE	1.75342	9.99999	3.56194
LMper.ALF.ZT8.32	Amita Sehgal	Fly Circadian Microbiome	Feces	Fly	ALF	42	2020-08-10	8	M	Per01	2020-10-28	Run 7	16576	TRUE	FALSE	1.6894	10.4285	4.18207
LMper.ALF.ZT8.33	Amita Sehgal	Fly Circadian Microbiome	Feces	Fly	ALF	42	2020-08-10	8	M	Per01	2020-10-28	Run 7	16836	TRUE	FALSE	1.59604	12.5269	4.25303
LMper.ALF.ZT8.34	Amita Sehgal	Fly Circadian Microbiome	Feces	Fly	ALF	42	2020-08-10	8	M	Per01	2020-10-28	Run 7	12689	TRUE	FALSE	1.76071	11.5845	5.71071
LMper.ALF.ZT8.35	Amita Sehgal	Fly Circadian Microbiome	Feces	Fly	ALF	42	2020-08-10	8	M	Per01	2020-10-28	Run 7	6953	TRUE	FALSE	1.55155	10.4924	3.5726
LMper.ALF.ZT8.36	Amita Sehgal	Fly Circadian Microbiome	Feces	Fly	ALF	42	2020-08-10	8	M	Per01	2020-10-28	Run 7	16378	TRUE	FALSE	1.81821	14.3209	6.09571
LMper.TRF.ZT0.10	Amita Sehgal	Fly Circadian Microbiome	Feces	Fly	TRF	42	2020-08-11	0	M	Per01	2020-10-28	Run 7	10109	TRUE	FALSE	1.75425	14.4345	5.4569
LMper.TRF.ZT0.11	Amita Sehgal	Fly Circadian Microbiome	Feces	Fly	TRF	42	2020-08-11	0	M	Per01	2020-10-28	Run 7	1806	TRUE	FALSE	1.81064	10.7123	4.60444
LMper.TRF.ZT0.12	Amita Sehgal	Fly Circadian Microbiome	Feces	Fly	TRF	42	2020-08-11	0	M	Per01	2020-10-28	Run 7	16890	TRUE	FALSE	1.84427	11.3168	5.5895
LMper.TRF.ZT0.13	Amita Sehgal	Fly Circadian Microbiome	Feces	Fly	TRF	42	2020-08-11	0	M	Per01	2020-10-28	Run 7	12808	TRUE	FALSE	1.53257	13.5248	6.9495
LMper.TRF.ZT0.14	Amita Sehgal	Fly Circadian Microbiome	Feces	Fly	TRF	42	2020-08-11	0	M	Per01	2020-10-28	Run 7	5139	TRUE	FALSE	1.69405	8.47762	3.859
LMper.TRF.ZT0.15	Amita Sehgal	Fly Circadian Microbiome	Feces	Fly	TRF	42	2020-08-11	0	M	Per01	2020-10-28	Run 7	5431	TRUE	FALSE	1.53246	12.184	6.46588
LMper.TRF.ZT0.17	Amita Sehgal	Fly Circadian Microbiome	Feces	Fly	TRF	42	2020-08-11	0	M	Per01	2020-10-28	Run 7	7796	TRUE	FALSE	1.72133	11.7003	4.9474
LMper.TRF.ZT0.18	Amita Sehgal	Fly Circadian Microbiome	Feces	Fly	TRF	42	2020-08-11	0	M	Per01	2020-10-28	Run 7	14158	TRUE	FALSE	1.59929	9.04171	4.56322
LMper.TRF.ZT12.10	Amita Sehgal	Fly Circadian Microbiome	Feces	Fly	TRF	42	2020-08-10	12	M	Per01	2020-10-28	Run 7	7600	TRUE	FALSE	1.82337	17.921	9.1402
LMper.TRF.ZT12.11	Amita Sehgal	Fly Circadian Microbiome	Feces	Fly	TRF	42	2020-08-10	12	M	Per01	2020-10-28	Run 7	7624	TRUE	FALSE	1.73877	16.2866	8.91971
LMper.TRF.ZT12.12	Amita Sehgal	Fly Circadian Microbiome	Feces	Fly	TRF	42	2020-08-10	12	M	Per01	2020-10-28	Run 7	14302	TRUE	FALSE	1.76688	13.8478	6.43073
LMper.TRF.ZT12.13	Amita Sehgal	Fly Circadian Microbiome	Feces	Fly	TRF	42	2020-08-10	12	M	Per01	2020-10-28	Run 7	6335	TRUE	FALSE	1.95412	23.2255	9.74611
LMper.TRF.ZT12.14	Amita Sehgal	Fly Circadian Microbiome	Feces	Fly	TRF	42	2020-08-10	12	M	Per01	2020-10-28	Run 7	13950	TRUE	FALSE	1.66201	16.069	8.25727
LMper.TRF.ZT12.15	Amita Sehgal	Fly Circadian Microbiome	Feces	Fly	TRF	42	2020-08-10	12	M	Per01	2020-10-28	Run 7	11290	TRUE	FALSE	1.89126	19.9161	10.8555
LMper.TRF.ZT12.16	Amita Sehgal	Fly Circadian Microbiome	Feces	Fly	TRF	42	2020-08-10	12	M	Per01	2020-10-28	Run 7	14418	TRUE	FALSE	1.54801	11.8695	7.48004
LMper.TRF.ZT12.17	Amita Sehgal	Fly Circadian Microbiome	Feces	Fly	TRF	42	2020-08-10	12	M	Per01	2020-10-28	Run 7	5555	TRUE	FALSE	1.57677	14.4918	6.47787
LMper.TRF.ZT12.18	Amita Sehgal	Fly Circadian Microbiome	Feces	Fly	TRF	42	2020-08-10	12	M	Per01	2020-10-28	Run 7	6828	TRUE	FALSE	1.55185	9.30015	5.96243
LMper.TRF.ZT16.10	Amita Sehgal	Fly Circadian Microbiome	Feces	Fly	TRF	42	2020-08-10	16	M	Per01	2020-10-28	Run 7	7473	TRUE	FALSE	1.81251	14.845	8.76525
LMper.TRF.ZT16.11	Amita Sehgal	Fly Circadian Microbiome	Feces	Fly	TRF	42	2020-08-10	16	M	Per01	2020-10-28	Run 7	5622	TRUE	FALSE	1.90961	17.8039	7.51552
LMper.TRF.ZT16.12	Amita Sehgal	Fly Circadian Microbiome	Feces	Fly	TRF	42	2020-08-10	16	M	Per01	2020-10-28	Run 7	15643	TRUE	FALSE	1.82237	12.8818	3.73745
LMper.TRF.ZT16.13	Amita Sehgal	Fly Circadian Microbiome	Feces	Fly	TRF	42	2020-08-10	16	M	Per01	2020-10-28	Run 7	11297	TRUE	FALSE	1.96106	14.6199	7.52218
LMper.TRF.ZT16.14	Amita Sehgal	Fly Circadian Microbiome	Feces	Fly	TRF	42	2020-08-10	16	M	Per01	2020-10-28	Run 7	12320	TRUE	FALSE	1.80012	15.0889	7.03838
LMper.TRF.ZT16.15	Amita Sehgal	Fly Circadian Microbiome	Feces	Fly	TRF	42	2020-08-10	16	M	Per01	2020-10-28	Run 7	12260	TRUE	FALSE	1.6763	12.4383	4.87584
LMper.TRF.ZT16.16	Amita Sehgal	Fly Circadian Microbiome	Feces	Fly	TRF	42	2020-08-10	16	M	Per01	2020-10-28	Run 7	13303	TRUE	FALSE	1.84943	12.2262	4.52146
LMper.TRF.ZT16.17	Amita Sehgal	Fly Circadian Microbiome	Feces	Fly	TRF	42	2020-08-10	16	M	Per01	2020-10-28	Run 7	2393	TRUE	FALSE	1.85392	10.6379	4.17327
LMper.TRF.ZT16.18	Amita Sehgal	Fly Circadian Microbiome	Feces	Fly	TRF	42	2020-08-10	16	M	Per01	2020-10-28	Run 7	12109	TRUE	FALSE	1.57459	9.20435	4.17417
LMper.TRF.ZT20.10	Amita Sehgal	Fly Circadian Microbiome	Feces	Fly	TRF	42	2020-08-11	20	M	Per01	2020-10-28	Run 7	5996	TRUE	FALSE	1.75526	13.2317	5.60193
LMper.TRF.ZT20.11	Amita Sehgal	Fly Circadian Microbiome	Feces	Fly	TRF	42	2020-08-11	20	M	Per01	2020-10-28	Run 7	3832	TRUE	FALSE	1.85221	11.0649	5.39416
LMper.TRF.ZT20.12	Amita Sehgal	Fly Circadian Microbiome	Feces	Fly	TRF	42	2020-08-11	20	M	Per01	2020-10-28	Run 7	18639	TRUE	FALSE	1.91669	10.3132	5.13879
LMper.TRF.ZT20.13	Amita Sehgal	Fly Circadian Microbiome	Feces	Fly	TRF	42	2020-08-11	20	M	Per01	2020-10-28	Run 7	2877	TRUE	FALSE	2.01884	11.9286	4.44013
LMper.TRF.ZT20.15	Amita Sehgal	Fly Circadian Microbiome	Feces	Fly	TRF	42	2020-08-11	20	M	Per01	2020-10-28	Run 7	10942	TRUE	FALSE	0.671305	9.28468	4.86672
LMper.TRF.ZT20.17	Amita Sehgal	Fly Circadian Microbiome	Feces	Fly	TRF	42	2020-08-11	20	M	Per01	2020-10-28	Run 7	2215	TRUE	FALSE	1.85527	9.99866	3.56953
LMper.TRF.ZT8.12	Amita Sehgal	Fly Circadian Microbiome	Feces	Fly	TRF	42	2020-08-10	8	M	Per01	2020-10-28	Run 7	13933	TRUE	FALSE	2.60322	51.2385	16.3773
LMper.TRF.ZT8.13	Amita Sehgal	Fly Circadian Microbiome	Feces	Fly	TRF	42	2020-08-10	8	M	Per01	2020-10-28	Run 7	1208	TRUE	FALSE	0.771217	4	3.55428
LMper.TRF.ZT8.15	Amita Sehgal	Fly Circadian Microbiome	Feces	Fly	TRF	42	2020-08-10	8	M	Per01	2020-10-28	Run 7	4277	TRUE	FALSE	1.97571	10.9999	3.5726
LMper.TRF.ZT8.16	Amita Sehgal	Fly Circadian Microbiome	Feces	Fly	TRF	42	2020-08-10	8	M	Per01	2020-10-28	Run 7	4931	TRUE	FALSE	1.80457	12.0732	4.68913
LMper.TRF.ZT8.17	Amita Sehgal	Fly Circadian Microbiome	Feces	Fly	TRF	42	2020-08-10	8	M	Per01	2020-10-28	Run 7	4975	TRUE	FALSE	1.75614	14.4774	7.67375
LMper.TRF.ZT8.18	Amita Sehgal	Fly Circadian Microbiome	Feces	Fly	TRF	42	2020-08-10	8	M	Per01	2020-10-28	Run 7	3567	TRUE	FALSE	1.60941	12.2199	5.41591

## Sheet: TableS1B_Microbiome seq
SampleID	Genotype	study_group	ZT	Run	Sex	Taxa	props	props_logit
LFIso.ALF.ZT0.19	Iso	ALF	0	Run 7	F	Firmicutes Lactobacillaceae	0.726174	0.975297
LFIso.ALF.ZT0.19	Iso	ALF	0	Run 7	F	Proteobacteria Gammaproteobacteria	0.0052147	-5.25104
LFIso.ALF.ZT0.19	Iso	ALF	0	Run 7	F	Proteobacteria Acetobacter	0.0811271	-2.42713
LFIso.ALF.ZT0.19	Iso	ALF	0	Run 7	F	Proteobacteria Gluconacetobacter	0.182274	-1.50102
LFIso.ALF.ZT0.20	Iso	ALF	0	Run 7	F	Firmicutes Lactobacillaceae	0.995697	5.44412
LFIso.ALF.ZT0.20	Iso	ALF	0	Run 7	F	Proteobacteria Gammaproteobacteria	9.3799e-07	-13.8795
LFIso.ALF.ZT0.20	Iso	ALF	0	Run 7	F	Proteobacteria Acetobacter	0.00159956	-6.43643
LFIso.ALF.ZT0.20	Iso	ALF	0	Run 7	F	Proteobacteria Gluconacetobacter	0.00233739	-6.05638
LFIso.ALF.ZT0.21	Iso	ALF	0	Run 7	F	Firmicutes Lactobacillaceae	0.805691	1.42225
LFIso.ALF.ZT0.21	Iso	ALF	0	Run 7	F	Proteobacteria Gammaproteobacteria	0.127967	-1.91906
LFIso.ALF.ZT0.21	Iso	ALF	0	Run 7	F	Proteobacteria Acetobacter	0.0349437	-3.31845
LFIso.ALF.ZT0.21	Iso	ALF	0	Run 7	F	Proteobacteria Gluconacetobacter	0.0298675	-3.48066
LFIso.ALF.ZT0.22	Iso	ALF	0	Run 7	F	Firmicutes Lactobacillaceae	0.964546	3.30343
LFIso.ALF.ZT0.22	Iso	ALF	0	Run 7	F	Proteobacteria Gammaproteobacteria	9.3799e-07	-13.8795
LFIso.ALF.ZT0.22	Iso	ALF	0	Run 7	F	Proteobacteria Acetobacter	0.00402691	-5.51072
LFIso.ALF.ZT0.22	Iso	ALF	0	Run 7	F	Proteobacteria Gluconacetobacter	0.0307802	-3.44962
LFIso.ALF.ZT0.23	Iso	ALF	0	Run 7	F	Firmicutes Lactobacillaceae	0.506966	0.0278663
LFIso.ALF.ZT0.23	Iso	ALF	0	Run 7	F	Proteobacteria Gammaproteobacteria	9.3799e-07	-13.8795
LFIso.ALF.ZT0.23	Iso	ALF	0	Run 7	F	Proteobacteria Acetobacter	0.119072	-2.00125
LFIso.ALF.ZT0.23	Iso	ALF	0	Run 7	F	Proteobacteria Gluconacetobacter	0.370814	-0.528728
LFIso.ALF.ZT0.24	Iso	ALF	0	Run 7	F	Firmicutes Lactobacillaceae	0.785399	1.29741
LFIso.ALF.ZT0.24	Iso	ALF	0	Run 7	F	Proteobacteria Gammaproteobacteria	9.3799e-07	-13.8795
LFIso.ALF.ZT0.24	Iso	ALF	0	Run 7	F	Proteobacteria Acetobacter	0.00209042	-6.1683
LFIso.ALF.ZT0.24	Iso	ALF	0	Run 7	F	Proteobacteria Gluconacetobacter	0.209195	-1.32979
LFIso.ALF.ZT0.25	Iso	ALF	0	Run 7	F	Firmicutes Lactobacillaceae	0.941594	2.78016
LFIso.ALF.ZT0.25	Iso	ALF	0	Run 7	F	Proteobacteria Gammaproteobacteria	9.3799e-07	-13.8795
LFIso.ALF.ZT0.25	Iso	ALF	0	Run 7	F	Proteobacteria Acetobacter	0.0193069	-3.9278
LFIso.ALF.ZT0.25	Iso	ALF	0	Run 7	F	Proteobacteria Gluconacetobacter	0.0359247	-3.28974
LFIso.ALF.ZT0.27	Iso	ALF	0	Run 7	F	Firmicutes Lactobacillaceae	0.265762	-1.01623
LFIso.ALF.ZT0.27	Iso	ALF	0	Run 7	F	Proteobacteria Gammaproteobacteria	0.701671	0.855267
LFIso.ALF.ZT0.27	Iso	ALF	0	Run 7	F	Proteobacteria Acetobacter	0.0009746	-6.93251
LFIso.ALF.ZT0.27	Iso	ALF	0	Run 7	F	Proteobacteria Gluconacetobacter	0.00623238	-5.07175
LFIso.ALF.ZT12.19	Iso	ALF	12	Run 7	F	Firmicutes Lactobacillaceae	0.954456	3.04245
LFIso.ALF.ZT12.19	Iso	ALF	12	Run 7	F	Proteobacteria Gammaproteobacteria	9.3799e-07	-13.8795
LFIso.ALF.ZT12.19	Iso	ALF	12	Run 7	F	Proteobacteria Acetobacter	0.0374641	-3.24619
LFIso.ALF.ZT12.19	Iso	ALF	12	Run 7	F	Proteobacteria Gluconacetobacter	0.0077503	-4.85224
LFIso.ALF.ZT12.20	Iso	ALF	12	Run 7	F	Firmicutes Lactobacillaceae	0.981379	3.96468
LFIso.ALF.ZT12.20	Iso	ALF	12	Run 7	F	Proteobacteria Gammaproteobacteria	9.3799e-07	-13.8795
LFIso.ALF.ZT12.20	Iso	ALF	12	Run 7	F	Proteobacteria Acetobacter	0.00695091	-4.96191
LFIso.ALF.ZT12.20	Iso	ALF	12	Run 7	F	Proteobacteria Gluconacetobacter	0.0116726	-4.43877
LFIso.ALF.ZT12.23	Iso	ALF	12	Run 7	F	Firmicutes Lactobacillaceae	0.979651	3.87418
LFIso.ALF.ZT12.23	Iso	ALF	12	Run 7	F	Proteobacteria Gammaproteobacteria	9.3799e-07	-13.8795
LFIso.ALF.ZT12.23	Iso	ALF	12	Run 7	F	Proteobacteria Acetobacter	0.00835766	-4.77618
LFIso.ALF.ZT12.23	Iso	ALF	12	Run 7	F	Proteobacteria Gluconacetobacter	0.0105266	-4.54327
LFIso.ALF.ZT12.24	Iso	ALF	12	Run 7	F	Firmicutes Lactobacillaceae	0.919191	2.43141
LFIso.ALF.ZT12.24	Iso	ALF	12	Run 7	F	Proteobacteria Gammaproteobacteria	9.3799e-07	-13.8795
LFIso.ALF.ZT12.24	Iso	ALF	12	Run 7	F	Proteobacteria Acetobacter	0.0065849	-5.01637
LFIso.ALF.ZT12.24	Iso	ALF	12	Run 7	F	Proteobacteria Gluconacetobacter	0.0738799	-2.52856
LFIso.ALF.ZT12.25	Iso	ALF	12	Run 7	F	Firmicutes Lactobacillaceae	0.996105	5.54412
LFIso.ALF.ZT12.25	Iso	ALF	12	Run 7	F	Proteobacteria Gammaproteobacteria	9.3799e-07	-13.8795
LFIso.ALF.ZT12.25	Iso	ALF	12	Run 7	F	Proteobacteria Acetobacter	0.00154701	-6.46988
LFIso.ALF.ZT12.25	Iso	ALF	12	Run 7	F	Proteobacteria Gluconacetobacter	0.000928582	-6.98092
LFIso.ALF.ZT12.26	Iso	ALF	12	Run 7	F	Firmicutes Lactobacillaceae	0.910492	2.31965
LFIso.ALF.ZT12.26	Iso	ALF	12	Run 7	F	Proteobacteria Gammaproteobacteria	9.3799e-07	-13.8795
LFIso.ALF.ZT12.26	Iso	ALF	12	Run 7	F	Proteobacteria Acetobacter	0.055152	-2.84093
LFIso.ALF.ZT12.26	Iso	ALF	12	Run 7	F	Proteobacteria Gluconacetobacter	0.0343591	-3.33593
LFIso.ALF.ZT12.27	Iso	ALF	12	Run 7	F	Firmicutes Lactobacillaceae	0.899432	2.19093
LFIso.ALF.ZT12.27	Iso	ALF	12	Run 7	F	Proteobacteria Gammaproteobacteria	9.3799e-07	-13.8795
LFIso.ALF.ZT12.27	Iso	ALF	12	Run 7	F	Proteobacteria Acetobacter	0.0135257	-4.28955
LFIso.ALF.ZT12.27	Iso	ALF	12	Run 7	F	Proteobacteria Gluconacetobacter	0.0870449	-2.35026
LFIso.ALF.ZT16.19	Iso	ALF	16	Run 7	F	Firmicutes Lactobacillaceae	0.948292	2.90905
LFIso.ALF.ZT16.19	Iso	ALF	16	Run 7	F	Proteobacteria Gammaproteobacteria	9.3799e-07	-13.8795
LFIso.ALF.ZT16.19	Iso	ALF	16	Run 7	F	Proteobacteria Acetobacter	0.0352256	-3.31012
LFIso.ALF.ZT16.19	Iso	ALF	16	Run 7	F	Proteobacteria Gluconacetobacter	0.014808	-4.19767
LFIso.ALF.ZT16.20	Iso	ALF	16	Run 7	F	Firmicutes Lactobacillaceae	0.965919	3.34433
LFIso.ALF.ZT16.20	Iso	ALF	16	Run 7	F	Proteobacteria Gammaproteobacteria	9.3799e-07	-13.8795
LFIso.ALF.ZT16.20	Iso	ALF	16	Run 7	F	Proteobacteria Acetobacter	0.0258853	-3.62786
LFIso.ALF.ZT16.20	Iso	ALF	16	Run 7	F	Proteobacteria Gluconacetobacter	0.0081989	-4.79552
LFIso.ALF.ZT16.21	Iso	ALF	16	Run 7	F	Firmicutes Lactobacillaceae	0.855198	1.77596
LFIso.ALF.ZT16.21	Iso	ALF	16	Run 7	F	Proteobacteria Gammaproteobacteria	9.3799e-07	-13.8795
LFIso.ALF.ZT16.21	Iso	ALF	16	Run 7	F	Proteobacteria Acetobacter	0.0765459	-2.49023
LFIso.ALF.ZT16.21	Iso	ALF	16	Run 7	F	Proteobacteria Gluconacetobacter	0.0679785	-2.61816
LFIso.ALF.ZT16.22	Iso	ALF	16	Run 7	F	Firmicutes Lactobacillaceae	0.804814	1.41666
LFIso.ALF.ZT16.22	Iso	ALF	16	Run 7	F	Proteobacteria Gammaproteobacteria	9.3799e-07	-13.8795
LFIso.ALF.ZT16.22	Iso	ALF	16	Run 7	F	Proteobacteria Acetobacter	0.127073	-1.92709
LFIso.ALF.ZT16.22	Iso	ALF	16	Run 7	F	Proteobacteria Gluconacetobacter	0.0679643	-2.61839
LFIso.ALF.ZT16.23	Iso	ALF	16	Run 7	F	Firmicutes Lactobacillaceae	0.943529	2.8159
LFIso.ALF.ZT16.23	Iso	ALF	16	Run 7	F	Proteobacteria Gammaproteobacteria	9.3799e-07	-13.8795
LFIso.ALF.ZT16.23	Iso	ALF	16	Run 7	F	Proteobacteria Acetobacter	0.0388475	-3.20849
LFIso.ALF.ZT16.23	Iso	ALF	16	Run 7	F	Proteobacteria Gluconacetobacter	0.0174149	-4.03286
LFIso.ALF.ZT16.24	Iso	ALF	16	Run 7	F	Firmicutes Lactobacillaceae	0.823516	1.54035
LFIso.ALF.ZT16.24	Iso	ALF	16	Run 7	F	Proteobacteria Gammaproteobacteria	9.3799e-07	-13.8795
LFIso.ALF.ZT16.24	Iso	ALF	16	Run 7	F	Proteobacteria Acetobacter	0.00656641	-5.0192
LFIso.ALF.ZT16.24	Iso	ALF	16	Run 7	F	Proteobacteria Gluconacetobacter	0.168716	-1.59476
LFIso.ALF.ZT16.25	Iso	ALF	16	Run 7	F	Firmicutes Lactobacillaceae	0.98427	4.13633
LFIso.ALF.ZT16.25	Iso	ALF	16	Run 7	F	Proteobacteria Gammaproteobacteria	9.3799e-07	-13.8795
LFIso.ALF.ZT16.25	Iso	ALF	16	Run 7	F	Proteobacteria Acetobacter	0.0119493	-4.41506
LFIso.ALF.ZT16.25	Iso	ALF	16	Run 7	F	Proteobacteria Gluconacetobacter	0.00174216	-6.35089
LFIso.ALF.ZT16.26	Iso	ALF	16	Run 7	F	Firmicutes Lactobacillaceae	0.638313	0.568049
LFIso.ALF.ZT16.26	Iso	ALF	16	Run 7	F	Proteobacteria Gammaproteobacteria	9.3799e-07	-13.8795
LFIso.ALF.ZT16.26	Iso	ALF	16	Run 7	F	Proteobacteria Acetobacter	0.245881	-1.1207
LFIso.ALF.ZT16.26	Iso	ALF	16	Run 7	F	Proteobacteria Gluconacetobacter	0.115809	-2.03273
LFIso.ALF.ZT16.27	Iso	ALF	16	Run 7	F	Firmicutes Lactobacillaceae	0.903821	2.24042
LFIso.ALF.ZT16.27	Iso	ALF	16	Run 7	F	Proteobacteria Gammaproteobacteria	9.3799e-07	-13.8795
LFIso.ALF.ZT16.27	Iso	ALF	16	Run 7	F	Proteobacteria Acetobacter	0.0148152	-4.19718
LFIso.ALF.ZT16.27	Iso	ALF	16	Run 7	F	Proteobacteria Gluconacetobacter	0.079637	-2.44729
LFIso.ALF.ZT20.19	Iso	ALF	20	Run 7	F	Firmicutes Lactobacillaceae	0.953023	3.00998
LFIso.ALF.ZT20.19	Iso	ALF	20	Run 7	F	Proteobacteria Gammaproteobacteria	9.3799e-07	-13.8795
LFIso.ALF.ZT20.19	Iso	ALF	20	Run 7	F	Proteobacteria Acetobacter	0.038663	-3.21344
LFIso.ALF.ZT20.19	Iso	ALF	20	Run 7	F	Proteobacteria Gluconacetobacter	0.00819257	-4.7963
LFIso.ALF.ZT20.20	Iso	ALF	20	Run 7	F	Firmicutes Lactobacillaceae	0.987185	4.34426
LFIso.ALF.ZT20.20	Iso	ALF	20	Run 7	F	Proteobacteria Gammaproteobacteria	9.3799e-07	-13.8795
LFIso.ALF.ZT20.20	Iso	ALF	20	Run 7	F	Proteobacteria Acetobacter	0.0116245	-4.44295
LFIso.ALF.ZT20.20	Iso	ALF	20	Run 7	F	Proteobacteria Gluconacetobacter	0.000746039	-7.19999
LFIso.ALF.ZT20.21	Iso	ALF	20	Run 7	F	Firmicutes Lactobacillaceae	0.772201	1.22078
LFIso.ALF.ZT20.21	Iso	ALF	20	Run 7	F	Proteobacteria Gammaproteobacteria	9.3799e-07	-13.8795
LFIso.ALF.ZT20.21	Iso	ALF	20	Run 7	F	Proteobacteria Acetobacter	0.0251022	-3.65938
LFIso.ALF.ZT20.21	Iso	ALF	20	Run 7	F	Proteobacteria Gluconacetobacter	0.199731	-1.38798
LFIso.ALF.ZT20.22	Iso	ALF	20	Run 7	F	Firmicutes Lactobacillaceae	0.879975	1.99219
LFIso.ALF.ZT20.22	Iso	ALF	20	Run 7	F	Proteobacteria Gammaproteobacteria	9.3799e-07	-13.8795
LFIso.ALF.ZT20.22	Iso	ALF	20	Run 7	F	Proteobacteria Acetobacter	0.106633	-2.12561
LFIso.ALF.ZT20.22	Iso	ALF	20	Run 7	F	Proteobacteria Gluconacetobacter	0.0121538	-4.39788
LFIso.ALF.ZT20.23	Iso	ALF	20	Run 7	F	Firmicutes Lactobacillaceae	0.942612	2.79882
LFIso.ALF.ZT20.23	Iso	ALF	20	Run 7	F	Proteobacteria Gammaproteobacteria	9.3799e-07	-13.8795
LFIso.ALF.ZT20.23	Iso	ALF	20	Run 7	F	Proteobacteria Acetobacter	0.0393441	-3.19527
LFIso.ALF.ZT20.23	Iso	ALF	20	Run 7	F	Proteobacteria Gluconacetobacter	0.0180468	-3.99658
LFIso.ALF.ZT20.24	Iso	ALF	20	Run 7	F	Firmicutes Lactobacillaceae	0.919717	2.43851
LFIso.ALF.ZT20.24	Iso	ALF	20	Run 7	F	Proteobacteria Gammaproteobacteria	9.3799e-07	-13.8795
LFIso.ALF.ZT20.24	Iso	ALF	20	Run 7	F	Proteobacteria Acetobacter	0.00233852	-6.0559
LFIso.ALF.ZT20.24	Iso	ALF	20	Run 7	F	Proteobacteria Gluconacetobacter	0.0779471	-2.47057
LFIso.ALF.ZT20.25	Iso	ALF	20	Run 7	F	Firmicutes Lactobacillaceae	0.994806	5.25503
LFIso.ALF.ZT20.25	Iso	ALF	20	Run 7	F	Proteobacteria Gammaproteobacteria	9.3799e-07	-13.8795
LFIso.ALF.ZT20.25	Iso	ALF	20	Run 7	F	Proteobacteria Acetobacter	0.00320333	-5.74036
LFIso.ALF.ZT20.25	Iso	ALF	20	Run 7	F	Proteobacteria Gluconacetobacter	0.00163772	-6.41281
LFIso.ALF.ZT20.26	Iso	ALF	20	Run 7	F	Firmicutes Lactobacillaceae	0.825702	1.55547
LFIso.ALF.ZT20.26	Iso	ALF	20	Run 7	F	Proteobacteria Gammaproteobacteria	9.3799e-07	-13.8795
LFIso.ALF.ZT20.26	Iso	ALF	20	Run 7	F	Proteobacteria Acetobacter	0.105194	-2.1408
LFIso.ALF.ZT20.26	Iso	ALF	20	Run 7	F	Proteobacteria Gluconacetobacter	0.0691061	-2.6005
LFIso.ALF.ZT20.27	Iso	ALF	20	Run 7	F	Firmicutes Lactobacillaceae	0.957285	3.10956
LFIso.ALF.ZT20.27	Iso	ALF	20	Run 7	F	Proteobacteria Gammaproteobacteria	9.3799e-07	-13.8795
LFIso.ALF.ZT20.27	Iso	ALF	20	Run 7	F	Proteobacteria Acetobacter	0.00573982	-5.15457
LFIso.ALF.ZT20.27	Iso	ALF	20	Run 7	F	Proteobacteria Gluconacetobacter	0.0369776	-3.25976
LFIso.ALF.ZT4.19	Iso	ALF	4	Run 7	F	Firmicutes Lactobacillaceae	0.954374	3.04058
LFIso.ALF.ZT4.19	Iso	ALF	4	Run 7	F	Proteobacteria Gammaproteobacteria	9.3799e-07	-13.8795
LFIso.ALF.ZT4.19	Iso	ALF	4	Run 7	F	Proteobacteria Acetobacter	0.0347751	-3.32346
LFIso.ALF.ZT4.19	Iso	ALF	4	Run 7	F	Proteobacteria Gluconacetobacter	0.0106225	-4.5341
LFIso.ALF.ZT4.20	Iso	ALF	4	Run 7	F	Firmicutes Lactobacillaceae	0.974561	3.64572
LFIso.ALF.ZT4.20	Iso	ALF	4	Run 7	F	Proteobacteria Gammaproteobacteria	9.3799e-07	-13.8795
LFIso.ALF.ZT4.20	Iso	ALF	4	Run 7	F	Proteobacteria Acetobacter	0.01849	-3.97186
LFIso.ALF.ZT4.20	Iso	ALF	4	Run 7	F	Proteobacteria Gluconacetobacter	0.00695138	-4.96184
LFIso.ALF.ZT4.21	Iso	ALF	4	Run 7	F	Firmicutes Lactobacillaceae	0.954731	3.04881
LFIso.ALF.ZT4.21	Iso	ALF	4	Run 7	F	Proteobacteria Gammaproteobacteria	9.3799e-07	-13.8795
LFIso.ALF.ZT4.21	Iso	ALF	4	Run 7	F	Proteobacteria Acetobacter	0.0226606	-3.76421
LFIso.ALF.ZT4.21	Iso	ALF	4	Run 7	F	Proteobacteria Gluconacetobacter	0.0224623	-3.7732
LFIso.ALF.ZT4.22	Iso	ALF	4	Run 7	F	Firmicutes Lactobacillaceae	0.942158	2.79045
LFIso.ALF.ZT4.22	Iso	ALF	4	Run 7	F	Proteobacteria Gammaproteobacteria	9.3799e-07	-13.8795
LFIso.ALF.ZT4.22	Iso	ALF	4	Run 7	F	Proteobacteria Acetobacter	0.043324	-3.09476
LFIso.ALF.ZT4.22	Iso	ALF	4	Run 7	F	Proteobacteria Gluconacetobacter	0.0145213	-4.21751
LFIso.ALF.ZT4.23	Iso	ALF	4	Run 7	F	Firmicutes Lactobacillaceae	0.704215	0.867452
LFIso.ALF.ZT4.23	Iso	ALF	4	Run 7	F	Proteobacteria Gammaproteobacteria	9.3799e-07	-13.8795
LFIso.ALF.ZT4.23	Iso	ALF	4	Run 7	F	Proteobacteria Acetobacter	0.265328	-1.01845
LFIso.ALF.ZT4.23	Iso	ALF	4	Run 7	F	Proteobacteria Gluconacetobacter	0.0304591	-3.46044
LFIso.ALF.ZT4.24	Iso	ALF	4	Run 7	F	Firmicutes Lactobacillaceae	0.852351	1.75316
LFIso.ALF.ZT4.24	Iso	ALF	4	Run 7	F	Proteobacteria Gammaproteobacteria	9.3799e-07	-13.8795
LFIso.ALF.ZT4.24	Iso	ALF	4	Run 7	F	Proteobacteria Acetobacter	0.0149196	-4.19005
LFIso.ALF.ZT4.24	Iso	ALF	4	Run 7	F	Proteobacteria Gluconacetobacter	0.132732	-1.87701
LFIso.ALF.ZT4.25	Iso	ALF	4	Run 7	F	Firmicutes Lactobacillaceae	0.979146	3.84913
LFIso.ALF.ZT4.25	Iso	ALF	4	Run 7	F	Proteobacteria Gammaproteobacteria	9.3799e-07	-13.8795
LFIso.ALF.ZT4.25	Iso	ALF	4	Run 7	F	Proteobacteria Acetobacter	0.00983094	-4.61234
LFIso.ALF.ZT4.25	Iso	ALF	4	Run 7	F	Proteobacteria Gluconacetobacter	0.0107561	-4.52147
LFIso.ALF.ZT4.26	Iso	ALF	4	Run 7	F	Firmicutes Lactobacillaceae	0.80318	1.40629
LFIso.ALF.ZT4.26	Iso	ALF	4	Run 7	F	Proteobacteria Gammaproteobacteria	9.3799e-07	-13.8795
LFIso.ALF.ZT4.26	Iso	ALF	4	Run 7	F	Proteobacteria Acetobacter	0.141487	-1.803
LFIso.ALF.ZT4.26	Iso	ALF	4	Run 7	F	Proteobacteria Gluconacetobacter	0.0553366	-2.83739
LFIso.ALF.ZT8.19	Iso	ALF	8	Run 7	F	Firmicutes Lactobacillaceae	0.97687	3.74323
LFIso.ALF.ZT8.19	Iso	ALF	8	Run 7	F	Proteobacteria Gammaproteobacteria	9.3799e-07	-13.8795
LFIso.ALF.ZT8.19	Iso	ALF	8	Run 7	F	Proteobacteria Acetobacter	0.016318	-4.09904
LFIso.ALF.ZT8.19	Iso	ALF	8	Run 7	F	Proteobacteria Gluconacetobacter	0.00672498	-4.99518
LFIso.ALF.ZT8.20	Iso	ALF	8	Run 7	F	Firmicutes Lactobacillaceae	0.971419	3.52603
LFIso.ALF.ZT8.20	Iso	ALF	8	Run 7	F	Proteobacteria Gammaproteobacteria	9.3799e-07	-13.8795
LFIso.ALF.ZT8.20	Iso	ALF	8	Run 7	F	Proteobacteria Acetobacter	0.0194787	-3.91876
LFIso.ALF.ZT8.20	Iso	ALF	8	Run 7	F	Proteobacteria Gluconacetobacter	0.00910468	-4.68982
LFIso.ALF.ZT8.21	Iso	ALF	8	Run 7	F	Firmicutes Lactobacillaceae	0.850992	1.7424
LFIso.ALF.ZT8.21	Iso	ALF	8	Run 7	F	Proteobacteria Gammaproteobacteria	9.3799e-07	-13.8795
LFIso.ALF.ZT8.21	Iso	ALF	8	Run 7	F	Proteobacteria Acetobacter	0.0306503	-3.45398
LFIso.ALF.ZT8.21	Iso	ALF	8	Run 7	F	Proteobacteria Gluconacetobacter	0.118061	-2.01092
LFIso.ALF.ZT8.22	Iso	ALF	8	Run 7	F	Firmicutes Lactobacillaceae	0.878575	1.97901
LFIso.ALF.ZT8.22	Iso	ALF	8	Run 7	F	Proteobacteria Gammaproteobacteria	9.3799e-07	-13.8795
LFIso.ALF.ZT8.22	Iso	ALF	8	Run 7	F	Proteobacteria Acetobacter	0.0613492	-2.72786
LFIso.ALF.ZT8.22	Iso	ALF	8	Run 7	F	Proteobacteria Gluconacetobacter	0.059674	-2.75733
LFIso.ALF.ZT8.23	Iso	ALF	8	Run 7	F	Firmicutes Lactobacillaceae	0.779824	1.26464
LFIso.ALF.ZT8.23	Iso	ALF	8	Run 7	F	Proteobacteria Gammaproteobacteria	9.3799e-07	-13.8795
LFIso.ALF.ZT8.23	Iso	ALF	8	Run 7	F	Proteobacteria Acetobacter	0.177011	-1.53673
LFIso.ALF.ZT8.23	Iso	ALF	8	Run 7	F	Proteobacteria Gluconacetobacter	0.0431676	-3.09854
LFIso.ALF.ZT8.24	Iso	ALF	8	Run 7	F	Firmicutes Lactobacillaceae	0.778253	1.25552
LFIso.ALF.ZT8.24	Iso	ALF	8	Run 7	F	Proteobacteria Gammaproteobacteria	9.3799e-07	-13.8795
LFIso.ALF.ZT8.24	Iso	ALF	8	Run 7	F	Proteobacteria Acetobacter	0.00885609	-4.71775
LFIso.ALF.ZT8.24	Iso	ALF	8	Run 7	F	Proteobacteria Gluconacetobacter	0.211998	-1.31293
LFIso.ALF.ZT8.25	Iso	ALF	8	Run 7	F	Firmicutes Lactobacillaceae	0.988026	4.41295
LFIso.ALF.ZT8.25	Iso	ALF	8	Run 7	F	Proteobacteria Gammaproteobacteria	9.3799e-07	-13.8795
LFIso.ALF.ZT8.25	Iso	ALF	8	Run 7	F	Proteobacteria Acetobacter	0.00841723	-4.76902
LFIso.ALF.ZT8.25	Iso	ALF	8	Run 7	F	Proteobacteria Gluconacetobacter	0.00298271	-5.81194
LFIso.ALF.ZT8.26	Iso	ALF	8	Run 7	F	Firmicutes Lactobacillaceae	0.523448	0.09386
LFIso.ALF.ZT8.26	Iso	ALF	8	Run 7	F	Proteobacteria Gammaproteobacteria	9.3799e-07	-13.8795
LFIso.ALF.ZT8.26	Iso	ALF	8	Run 7	F	Proteobacteria Acetobacter	0.435121	-0.260988
LFIso.ALF.ZT8.26	Iso	ALF	8	Run 7	F	Proteobacteria Gluconacetobacter	0.0409072	-3.15468
LFIso.ALF.ZT8.27	Iso	ALF	8	Run 7	F	Firmicutes Lactobacillaceae	0.774191	1.23213
LFIso.ALF.ZT8.27	Iso	ALF	8	Run 7	F	Proteobacteria Gammaproteobacteria	9.3799e-07	-13.8795
LFIso.ALF.ZT8.27	Iso	ALF	8	Run 7	F	Proteobacteria Acetobacter	0.0618843	-2.71861
LFIso.ALF.ZT8.27	Iso	ALF	8	Run 7	F	Proteobacteria Gluconacetobacter	0.163927	-1.62929
LFIso.TRF.ZT0.1	Iso	TRF	0	Run 7	F	Firmicutes Lactobacillaceae	0.919587	2.43675
LFIso.TRF.ZT0.1	Iso	TRF	0	Run 7	F	Proteobacteria Gammaproteobacteria	9.3799e-07	-13.8795
LFIso.TRF.ZT0.1	Iso	TRF	0	Run 7	F	Proteobacteria Acetobacter	0.0665675	-2.64065
LFIso.TRF.ZT0.1	Iso	TRF	0	Run 7	F	Proteobacteria Gluconacetobacter	0.00417178	-5.47523
LFIso.TRF.ZT0.2	Iso	TRF	0	Run 7	F	Firmicutes Lactobacillaceae	0.598742	0.400226
LFIso.TRF.ZT0.2	Iso	TRF	0	Run 7	F	Proteobacteria Gammaproteobacteria	9.3799e-07	-13.8795
LFIso.TRF.ZT0.2	Iso	TRF	0	Run 7	F	Proteobacteria Acetobacter	0.273709	-0.975884
LFIso.TRF.ZT0.2	Iso	TRF	0	Run 7	F	Proteobacteria Gluconacetobacter	0.126929	-1.92839
LFIso.TRF.ZT0.3	Iso	TRF	0	Run 7	F	Firmicutes Lactobacillaceae	0.643272	0.589596
LFIso.TRF.ZT0.3	Iso	TRF	0	Run 7	F	Proteobacteria Gammaproteobacteria	9.3799e-07	-13.8795
LFIso.TRF.ZT0.3	Iso	TRF	0	Run 7	F	Proteobacteria Acetobacter	0.329632	-0.709852
LFIso.TRF.ZT0.3	Iso	TRF	0	Run 7	F	Proteobacteria Gluconacetobacter	0.0268157	-3.59159
LFIso.TRF.ZT0.4	Iso	TRF	0	Run 7	F	Firmicutes Lactobacillaceae	0.924164	2.50032
LFIso.TRF.ZT0.4	Iso	TRF	0	Run 7	F	Proteobacteria Gammaproteobacteria	9.3799e-07	-13.8795
LFIso.TRF.ZT0.4	Iso	TRF	0	Run 7	F	Proteobacteria Acetobacter	9.3799e-07	-13.8795
LFIso.TRF.ZT0.4	Iso	TRF	0	Run 7	F	Proteobacteria Gluconacetobacter	0.0678928	-2.61952
LFIso.TRF.ZT12.1	Iso	TRF	12	Run 7	F	Firmicutes Lactobacillaceae	0.945221	2.84812
LFIso.TRF.ZT12.1	Iso	TRF	12	Run 7	F	Proteobacteria Gammaproteobacteria	9.3799e-07	-13.8795
LFIso.TRF.ZT12.1	Iso	TRF	12	Run 7	F	Proteobacteria Acetobacter	0.0480265	-2.98679
LFIso.TRF.ZT12.1	Iso	TRF	12	Run 7	F	Proteobacteria Gluconacetobacter	0.00600931	-5.10842
LFIso.TRF.ZT12.2	Iso	TRF	12	Run 7	F	Firmicutes Lactobacillaceae	0.780503	1.2686
LFIso.TRF.ZT12.2	Iso	TRF	12	Run 7	F	Proteobacteria Gammaproteobacteria	9.3799e-07	-13.8795
LFIso.TRF.ZT12.2	Iso	TRF	12	Run 7	F	Proteobacteria Acetobacter	0.0876954	-2.3421
LFIso.TRF.ZT12.2	Iso	TRF	12	Run 7	F	Proteobacteria Gluconacetobacter	0.131543	-1.88739
LFIso.TRF.ZT12.3	Iso	TRF	12	Run 7	F	Firmicutes Lactobacillaceae	0.825869	1.55663
LFIso.TRF.ZT12.3	Iso	TRF	12	Run 7	F	Proteobacteria Gammaproteobacteria	9.3799e-07	-13.8795
LFIso.TRF.ZT12.3	Iso	TRF	12	Run 7	F	Proteobacteria Acetobacter	0.165213	-1.61994
LFIso.TRF.ZT12.3	Iso	TRF	12	Run 7	F	Proteobacteria Gluconacetobacter	0.00892085	-4.7104
LFIso.TRF.ZT12.4	Iso	TRF	12	Run 7	F	Firmicutes Lactobacillaceae	0.960952	3.20314
LFIso.TRF.ZT12.4	Iso	TRF	12	Run 7	F	Proteobacteria Gammaproteobacteria	9.3799e-07	-13.8795
LFIso.TRF.ZT12.4	Iso	TRF	12	Run 7	F	Proteobacteria Acetobacter	0.0102677	-4.56843
LFIso.TRF.ZT12.4	Iso	TRF	12	Run 7	F	Proteobacteria Gluconacetobacter	0.025975	-3.6243
LFIso.TRF.ZT12.5	Iso	TRF	12	Run 7	F	Firmicutes Lactobacillaceae	0.983486	4.08692
LFIso.TRF.ZT12.5	Iso	TRF	12	Run 7	F	Proteobacteria Gammaproteobacteria	9.3799e-07	-13.8795
LFIso.TRF.ZT12.5	Iso	TRF	12	Run 7	F	Proteobacteria Acetobacter	0.0105148	-4.5444
LFIso.TRF.ZT12.5	Iso	TRF	12	Run 7	F	Proteobacteria Gluconacetobacter	0.00600155	-5.10972
LFIso.TRF.ZT12.6	Iso	TRF	12	Run 7	F	Firmicutes Lactobacillaceae	0.989699	4.56514
LFIso.TRF.ZT12.6	Iso	TRF	12	Run 7	F	Proteobacteria Gammaproteobacteria	9.3799e-07	-13.8795
LFIso.TRF.ZT12.6	Iso	TRF	12	Run 7	F	Proteobacteria Acetobacter	0.00606844	-5.09857
LFIso.TRF.ZT12.6	Iso	TRF	12	Run 7	F	Proteobacteria Gluconacetobacter	0.00297149	-5.81572
LFIso.TRF.ZT12.7	Iso	TRF	12	Run 7	F	Firmicutes Lactobacillaceae	0.522055	0.0882778
LFIso.TRF.ZT12.7	Iso	TRF	12	Run 7	F	Proteobacteria Gammaproteobacteria	9.3799e-07	-13.8795
LFIso.TRF.ZT12.7	Iso	TRF	12	Run 7	F	Proteobacteria Acetobacter	0.140281	-1.81296
LFIso.TRF.ZT12.7	Iso	TRF	12	Run 7	F	Proteobacteria Gluconacetobacter	0.337351	-0.67512
LFIso.TRF.ZT12.8	Iso	TRF	12	Run 7	F	Firmicutes Lactobacillaceae	0.748632	1.09133
LFIso.TRF.ZT12.8	Iso	TRF	12	Run 7	F	Proteobacteria Gammaproteobacteria	9.3799e-07	-13.8795
LFIso.TRF.ZT12.8	Iso	TRF	12	Run 7	F	Proteobacteria Acetobacter	0.179125	-1.52229
LFIso.TRF.ZT12.8	Iso	TRF	12	Run 7	F	Proteobacteria Gluconacetobacter	0.0695082	-2.59427
LFIso.TRF.ZT12.9	Iso	TRF	12	Run 7	F	Firmicutes Lactobacillaceae	0.90899	2.30136
LFIso.TRF.ZT12.9	Iso	TRF	12	Run 7	F	Proteobacteria Gammaproteobacteria	9.3799e-07	-13.8795
LFIso.TRF.ZT12.9	Iso	TRF	12	Run 7	F	Proteobacteria Acetobacter	0.0488438	-2.96905
LFIso.TRF.ZT12.9	Iso	TRF	12	Run 7	F	Proteobacteria Gluconacetobacter	0.0412335	-3.1464
LFIso.TRF.ZT16.1	Iso	TRF	16	Run 7	F	Firmicutes Lactobacillaceae	0.857731	1.79657
LFIso.TRF.ZT16.1	Iso	TRF	16	Run 7	F	Proteobacteria Gammaproteobacteria	9.3799e-07	-13.8795
LFIso.TRF.ZT16.1	Iso	TRF	16	Run 7	F	Proteobacteria Acetobacter	0.128315	-1.91594
LFIso.TRF.ZT16.1	Iso	TRF	16	Run 7	F	Proteobacteria Gluconacetobacter	0.0134914	-4.29212
LFIso.TRF.ZT16.2	Iso	TRF	16	Run 7	F	Firmicutes Lactobacillaceae	0.545646	0.183093
LFIso.TRF.ZT16.2	Iso	TRF	16	Run 7	F	Proteobacteria Gammaproteobacteria	9.3799e-07	-13.8795
LFIso.TRF.ZT16.2	Iso	TRF	16	Run 7	F	Proteobacteria Acetobacter	0.142889	-1.7915
LFIso.TRF.ZT16.2	Iso	TRF	16	Run 7	F	Proteobacteria Gluconacetobacter	0.305839	-0.819644
LFIso.TRF.ZT16.3	Iso	TRF	16	Run 7	F	Firmicutes Lactobacillaceae	0.970633	3.49806
LFIso.TRF.ZT16.3	Iso	TRF	16	Run 7	F	Proteobacteria Gammaproteobacteria	9.3799e-07	-13.8795
LFIso.TRF.ZT16.3	Iso	TRF	16	Run 7	F	Proteobacteria Acetobacter	0.0055618	-5.18626
LFIso.TRF.ZT16.3	Iso	TRF	16	Run 7	F	Proteobacteria Gluconacetobacter	0.00582247	-5.14019
LFIso.TRF.ZT16.4	Iso	TRF	16	Run 7	F	Firmicutes Lactobacillaceae	0.933404	2.6402
LFIso.TRF.ZT16.4	Iso	TRF	16	Run 7	F	Proteobacteria Gammaproteobacteria	9.3799e-07	-13.8795
LFIso.TRF.ZT16.4	Iso	TRF	16	Run 7	F	Proteobacteria Acetobacter	0.00866199	-4.74011
LFIso.TRF.ZT16.4	Iso	TRF	16	Run 7	F	Proteobacteria Gluconacetobacter	0.0183764	-3.97814
LFIso.TRF.ZT16.5	Iso	TRF	16	Run 7	F	Firmicutes Lactobacillaceae	0.851627	1.74742
LFIso.TRF.ZT16.5	Iso	TRF	16	Run 7	F	Proteobacteria Gammaproteobacteria	9.3799e-07	-13.8795
LFIso.TRF.ZT16.5	Iso	TRF	16	Run 7	F	Proteobacteria Acetobacter	0.118274	-2.00887
LFIso.TRF.ZT16.5	Iso	TRF	16	Run 7	F	Proteobacteria Gluconacetobacter	0.0163292	-4.09834
LFIso.TRF.ZT16.6	Iso	TRF	16	Run 7	F	Firmicutes Lactobacillaceae	0.806696	1.42868
LFIso.TRF.ZT16.6	Iso	TRF	16	Run 7	F	Proteobacteria Gammaproteobacteria	9.3799e-07	-13.8795
LFIso.TRF.ZT16.6	Iso	TRF	16	Run 7	F	Proteobacteria Acetobacter	0.138076	-1.83137
LFIso.TRF.ZT16.6	Iso	TRF	16	Run 7	F	Proteobacteria Gluconacetobacter	0.043768	-3.0841
LFIso.TRF.ZT16.7	Iso	TRF	16	Run 7	F	Firmicutes Lactobacillaceae	0.779882	1.26498
LFIso.TRF.ZT16.7	Iso	TRF	16	Run 7	F	Proteobacteria Gammaproteobacteria	9.3799e-07	-13.8795
LFIso.TRF.ZT16.7	Iso	TRF	16	Run 7	F	Proteobacteria Acetobacter	0.115909	-2.03175
LFIso.TRF.ZT16.7	Iso	TRF	16	Run 7	F	Proteobacteria Gluconacetobacter	0.0210558	-3.8393
LFIso.TRF.ZT16.8	Iso	TRF	16	Run 7	F	Firmicutes Lactobacillaceae	0.778391	1.25631
LFIso.TRF.ZT16.8	Iso	TRF	16	Run 7	F	Proteobacteria Gammaproteobacteria	9.3799e-07	-13.8795
LFIso.TRF.ZT16.8	Iso	TRF	16	Run 7	F	Proteobacteria Acetobacter	0.150602	-1.72989
LFIso.TRF.ZT16.8	Iso	TRF	16	Run 7	F	Proteobacteria Gluconacetobacter	0.0708294	-2.57402
LFIso.TRF.ZT16.9	Iso	TRF	16	Run 7	F	Firmicutes Lactobacillaceae	0.887305	2.0635
LFIso.TRF.ZT16.9	Iso	TRF	16	Run 7	F	Proteobacteria Gammaproteobacteria	9.3799e-07	-13.8795
LFIso.TRF.ZT16.9	Iso	TRF	16	Run 7	F	Proteobacteria Acetobacter	0.0338523	-3.35131
LFIso.TRF.ZT16.9	Iso	TRF	16	Run 7	F	Proteobacteria Gluconacetobacter	0.0716069	-2.56226
LFIso.TRF.ZT20.1	Iso	TRF	20	Run 7	F	Firmicutes Lactobacillaceae	0.94268	2.80008
LFIso.TRF.ZT20.1	Iso	TRF	20	Run 7	F	Proteobacteria Gammaproteobacteria	9.3799e-07	-13.8795
LFIso.TRF.ZT20.1	Iso	TRF	20	Run 7	F	Proteobacteria Acetobacter	0.0504601	-2.93479
LFIso.TRF.ZT20.1	Iso	TRF	20	Run 7	F	Proteobacteria Gluconacetobacter	0.00686254	-4.97479
LFIso.TRF.ZT20.2	Iso	TRF	20	Run 7	F	Firmicutes Lactobacillaceae	0.339505	-0.6655
LFIso.TRF.ZT20.2	Iso	TRF	20	Run 7	F	Proteobacteria Gammaproteobacteria	9.3799e-07	-13.8795
LFIso.TRF.ZT20.2	Iso	TRF	20	Run 7	F	Proteobacteria Acetobacter	0.423375	-0.308934
LFIso.TRF.ZT20.2	Iso	TRF	20	Run 7	F	Proteobacteria Gluconacetobacter	0.236854	-1.17
LFIso.TRF.ZT20.3	Iso	TRF	20	Run 7	F	Firmicutes Lactobacillaceae	0.851823	1.74897
LFIso.TRF.ZT20.3	Iso	TRF	20	Run 7	F	Proteobacteria Gammaproteobacteria	9.3799e-07	-13.8795
LFIso.TRF.ZT20.3	Iso	TRF	20	Run 7	F	Proteobacteria Acetobacter	0.133587	-1.86961
LFIso.TRF.ZT20.3	Iso	TRF	20	Run 7	F	Proteobacteria Gluconacetobacter	0.0145932	-4.2125
LFIso.TRF.ZT20.4	Iso	TRF	20	Run 7	F	Firmicutes Lactobacillaceae	0.944717	2.83842
LFIso.TRF.ZT20.4	Iso	TRF	20	Run 7	F	Proteobacteria Gammaproteobacteria	9.3799e-07	-13.8795
LFIso.TRF.ZT20.4	Iso	TRF	20	Run 7	F	Proteobacteria Acetobacter	0.00427705	-5.4502
LFIso.TRF.ZT20.4	Iso	TRF	20	Run 7	F	Proteobacteria Gluconacetobacter	0.0474455	-2.99957
LFIso.TRF.ZT20.5	Iso	TRF	20	Run 7	F	Firmicutes Lactobacillaceae	0.976101	3.70974
LFIso.TRF.ZT20.5	Iso	TRF	20	Run 7	F	Proteobacteria Gammaproteobacteria	9.3799e-07	-13.8795
LFIso.TRF.ZT20.5	Iso	TRF	20	Run 7	F	Proteobacteria Acetobacter	0.0212886	-3.82806
LFIso.TRF.ZT20.5	Iso	TRF	20	Run 7	F	Proteobacteria Gluconacetobacter	0.00248233	-5.99607
LFIso.TRF.ZT20.6	Iso	TRF	20	Run 7	F	Firmicutes Lactobacillaceae	0.990838	4.68353
LFIso.TRF.ZT20.6	Iso	TRF	20	Run 7	F	Proteobacteria Gammaproteobacteria	9.3799e-07	-13.8795
LFIso.TRF.ZT20.6	Iso	TRF	20	Run 7	F	Proteobacteria Acetobacter	0.00582522	-5.13972
LFIso.TRF.ZT20.6	Iso	TRF	20	Run 7	F	Proteobacteria Gluconacetobacter	0.00213177	-6.14867
LFIso.TRF.ZT20.7	Iso	TRF	20	Run 7	F	Firmicutes Lactobacillaceae	0.900154	2.19894
LFIso.TRF.ZT20.7	Iso	TRF	20	Run 7	F	Proteobacteria Gammaproteobacteria	9.3799e-07	-13.8795
LFIso.TRF.ZT20.7	Iso	TRF	20	Run 7	F	Proteobacteria Acetobacter	0.0739073	-2.52816
LFIso.TRF.ZT20.7	Iso	TRF	20	Run 7	F	Proteobacteria Gluconacetobacter	0.0231782	-3.74109
LFIso.TRF.ZT20.8	Iso	TRF	20	Run 7	F	Firmicutes Lactobacillaceae	0.474427	-0.102382
LFIso.TRF.ZT20.8	Iso	TRF	20	Run 7	F	Proteobacteria Gammaproteobacteria	9.3799e-07	-13.8795
LFIso.TRF.ZT20.8	Iso	TRF	20	Run 7	F	Proteobacteria Acetobacter	0.0624583	-2.70876
LFIso.TRF.ZT20.8	Iso	TRF	20	Run 7	F	Proteobacteria Gluconacetobacter	0.462833	-0.148941
LFIso.TRF.ZT20.9	Iso	TRF	20	Run 7	F	Firmicutes Lactobacillaceae	0.788367	1.31511
LFIso.TRF.ZT20.9	Iso	TRF	20	Run 7	F	Proteobacteria Gammaproteobacteria	9.3799e-07	-13.8795
LFIso.TRF.ZT20.9	Iso	TRF	20	Run 7	F	Proteobacteria Acetobacter	0.0747932	-2.51529
LFIso.TRF.ZT20.9	Iso	TRF	20	Run 7	F	Proteobacteria Gluconacetobacter	0.13622	-1.84705
LFIso.TRF.ZT4.1	Iso	TRF	4	Run 7	F	Firmicutes Lactobacillaceae	0.806468	1.42722
LFIso.TRF.ZT4.1	Iso	TRF	4	Run 7	F	Proteobacteria Gammaproteobacteria	9.3799e-07	-13.8795
LFIso.TRF.ZT4.1	Iso	TRF	4	Run 7	F	Proteobacteria Acetobacter	0.126466	-1.93257
LFIso.TRF.ZT4.1	Iso	TRF	4	Run 7	F	Proteobacteria Gluconacetobacter	0.0466989	-3.01621
LFIso.TRF.ZT4.2	Iso	TRF	4	Run 7	F	Firmicutes Lactobacillaceae	0.757987	1.14168
LFIso.TRF.ZT4.2	Iso	TRF	4	Run 7	F	Proteobacteria Gammaproteobacteria	9.3799e-07	-13.8795
LFIso.TRF.ZT4.2	Iso	TRF	4	Run 7	F	Proteobacteria Acetobacter	0.147964	-1.75066
LFIso.TRF.ZT4.2	Iso	TRF	4	Run 7	F	Proteobacteria Gluconacetobacter	0.0935299	-2.27128
LFIso.TRF.ZT4.3	Iso	TRF	4	Run 7	F	Firmicutes Lactobacillaceae	0.899041	2.18661
LFIso.TRF.ZT4.3	Iso	TRF	4	Run 7	F	Proteobacteria Gammaproteobacteria	9.3799e-07	-13.8795
LFIso.TRF.ZT4.3	Iso	TRF	4	Run 7	F	Proteobacteria Acetobacter	0.0645034	-2.67436
LFIso.TRF.ZT4.3	Iso	TRF	4	Run 7	F	Proteobacteria Gluconacetobacter	0.0362889	-3.27928
LFIso.TRF.ZT4.4	Iso	TRF	4	Run 7	F	Firmicutes Lactobacillaceae	0.928716	2.56713
LFIso.TRF.ZT4.4	Iso	TRF	4	Run 7	F	Proteobacteria Gammaproteobacteria	9.3799e-07	-13.8795
LFIso.TRF.ZT4.4	Iso	TRF	4	Run 7	F	Proteobacteria Acetobacter	0.0290459	-3.5094
LFIso.TRF.ZT4.4	Iso	TRF	4	Run 7	F	Proteobacteria Gluconacetobacter	0.0305746	-3.45653
LFIso.TRF.ZT4.5	Iso	TRF	4	Run 7	F	Firmicutes Lactobacillaceae	0.926275	2.53083
LFIso.TRF.ZT4.5	Iso	TRF	4	Run 7	F	Proteobacteria Gammaproteobacteria	9.3799e-07	-13.8795
LFIso.TRF.ZT4.5	Iso	TRF	4	Run 7	F	Proteobacteria Acetobacter	0.051699	-2.90923
LFIso.TRF.ZT4.5	Iso	TRF	4	Run 7	F	Proteobacteria Gluconacetobacter	0.0218245	-3.80266
LFIso.TRF.ZT4.6	Iso	TRF	4	Run 7	F	Firmicutes Lactobacillaceae	0.97964	3.87363
LFIso.TRF.ZT4.6	Iso	TRF	4	Run 7	F	Proteobacteria Gammaproteobacteria	9.3799e-07	-13.8795
LFIso.TRF.ZT4.6	Iso	TRF	4	Run 7	F	Proteobacteria Acetobacter	0.0114014	-4.46255
LFIso.TRF.ZT4.6	Iso	TRF	4	Run 7	F	Proteobacteria Gluconacetobacter	0.00877894	-4.72658
LFIso.TRF.ZT4.7	Iso	TRF	4	Run 7	F	Firmicutes Lactobacillaceae	0.537626	0.15079
LFIso.TRF.ZT4.7	Iso	TRF	4	Run 7	F	Proteobacteria Gammaproteobacteria	9.3799e-07	-13.8795
LFIso.TRF.ZT4.7	Iso	TRF	4	Run 7	F	Proteobacteria Acetobacter	0.142358	-1.79584
LFIso.TRF.ZT4.7	Iso	TRF	4	Run 7	F	Proteobacteria Gluconacetobacter	0.319937	-0.754059
LFIso.TRF.ZT4.8	Iso	TRF	4	Run 7	F	Firmicutes Lactobacillaceae	0.954839	3.05131
LFIso.TRF.ZT4.8	Iso	TRF	4	Run 7	F	Proteobacteria Gammaproteobacteria	9.3799e-07	-13.8795
LFIso.TRF.ZT4.8	Iso	TRF	4	Run 7	F	Proteobacteria Acetobacter	0.0202233	-3.88049
LFIso.TRF.ZT4.8	Iso	TRF	4	Run 7	F	Proteobacteria Gluconacetobacter	0.0249404	-3.66601
LFIso.TRF.ZT4.9	Iso	TRF	4	Run 7	F	Firmicutes Lactobacillaceae	0.850222	1.73634
LFIso.TRF.ZT4.9	Iso	TRF	4	Run 7	F	Proteobacteria Gammaproteobacteria	9.3799e-07	-13.8795
LFIso.TRF.ZT4.9	Iso	TRF	4	Run 7	F	Proteobacteria Acetobacter	0.0230831	-3.7453
LFIso.TRF.ZT4.9	Iso	TRF	4	Run 7	F	Proteobacteria Gluconacetobacter	0.126613	-1.93124
LFIso.TRF.ZT8.1	Iso	TRF	8	Run 7	F	Firmicutes Lactobacillaceae	0.93775	2.71232
LFIso.TRF.ZT8.1	Iso	TRF	8	Run 7	F	Proteobacteria Gammaproteobacteria	9.3799e-07	-13.8795
LFIso.TRF.ZT8.1	Iso	TRF	8	Run 7	F	Proteobacteria Acetobacter	0.046242	-3.02652
LFIso.TRF.ZT8.1	Iso	TRF	8	Run 7	F	Proteobacteria Gluconacetobacter	0.0130777	-4.32368
LFIso.TRF.ZT8.2	Iso	TRF	8	Run 7	F	Firmicutes Lactobacillaceae	0.918507	2.42223
LFIso.TRF.ZT8.2	Iso	TRF	8	Run 7	F	Proteobacteria Gammaproteobacteria	9.3799e-07	-13.8795
LFIso.TRF.ZT8.2	Iso	TRF	8	Run 7	F	Proteobacteria Acetobacter	0.0437191	-3.08527
LFIso.TRF.ZT8.2	Iso	TRF	8	Run 7	F	Proteobacteria Gluconacetobacter	0.0331079	-3.37432
LFIso.TRF.ZT8.3	Iso	TRF	8	Run 7	F	Firmicutes Lactobacillaceae	0.980692	3.92775
LFIso.TRF.ZT8.3	Iso	TRF	8	Run 7	F	Proteobacteria Gammaproteobacteria	9.3799e-07	-13.8795
LFIso.TRF.ZT8.3	Iso	TRF	8	Run 7	F	Proteobacteria Acetobacter	0.0169231	-4.06201
LFIso.TRF.ZT8.3	Iso	TRF	8	Run 7	F	Proteobacteria Gluconacetobacter	0.0019535	-6.23618
LFIso.TRF.ZT8.4	Iso	TRF	8	Run 7	F	Firmicutes Lactobacillaceae	0.969081	3.44497
LFIso.TRF.ZT8.4	Iso	TRF	8	Run 7	F	Proteobacteria Gammaproteobacteria	9.3799e-07	-13.8795
LFIso.TRF.ZT8.4	Iso	TRF	8	Run 7	F	Proteobacteria Acetobacter	0.012406	-4.37709
LFIso.TRF.ZT8.4	Iso	TRF	8	Run 7	F	Proteobacteria Gluconacetobacter	0.0153685	-4.15995
LFIso.TRF.ZT8.5	Iso	TRF	8	Run 7	F	Firmicutes Lactobacillaceae	0.89902	2.18638
LFIso.TRF.ZT8.5	Iso	TRF	8	Run 7	F	Proteobacteria Gammaproteobacteria	9.3799e-07	-13.8795
LFIso.TRF.ZT8.5	Iso	TRF	8	Run 7	F	Proteobacteria Acetobacter	0.0376083	-3.2422
LFIso.TRF.ZT8.5	Iso	TRF	8	Run 7	F	Proteobacteria Gluconacetobacter	0.0499577	-2.94533
LFIso.TRF.ZT8.6	Iso	TRF	8	Run 7	F	Firmicutes Lactobacillaceae	0.972902	3.58083
LFIso.TRF.ZT8.6	Iso	TRF	8	Run 7	F	Proteobacteria Gammaproteobacteria	9.3799e-07	-13.8795
LFIso.TRF.ZT8.6	Iso	TRF	8	Run 7	F	Proteobacteria Acetobacter	0.0206758	-3.8579
LFIso.TRF.ZT8.6	Iso	TRF	8	Run 7	F	Proteobacteria Gluconacetobacter	0.00428359	-5.44867
LFIso.TRF.ZT8.7	Iso	TRF	8	Run 7	F	Firmicutes Lactobacillaceae	0.677079	0.74038
LFIso.TRF.ZT8.7	Iso	TRF	8	Run 7	F	Proteobacteria Gammaproteobacteria	9.3799e-07	-13.8795
LFIso.TRF.ZT8.7	Iso	TRF	8	Run 7	F	Proteobacteria Acetobacter	0.159723	-1.66029
LFIso.TRF.ZT8.7	Iso	TRF	8	Run 7	F	Proteobacteria Gluconacetobacter	0.162831	-1.63731
LFIso.TRF.ZT8.8	Iso	TRF	8	Run 7	F	Firmicutes Lactobacillaceae	0.979207	3.85212
LFIso.TRF.ZT8.8	Iso	TRF	8	Run 7	F	Proteobacteria Gammaproteobacteria	9.3799e-07	-13.8795
LFIso.TRF.ZT8.8	Iso	TRF	8	Run 7	F	Proteobacteria Acetobacter	0.00579168	-5.14552
LFIso.TRF.ZT8.8	Iso	TRF	8	Run 7	F	Proteobacteria Gluconacetobacter	0.0143023	-4.23293
LFIso.TRF.ZT8.9	Iso	TRF	8	Run 7	F	Firmicutes Lactobacillaceae	0.957045	3.10369
LFIso.TRF.ZT8.9	Iso	TRF	8	Run 7	F	Proteobacteria Gammaproteobacteria	9.3799e-07	-13.8795
LFIso.TRF.ZT8.9	Iso	TRF	8	Run 7	F	Proteobacteria Acetobacter	0.0115661	-4.44804
LFIso.TRF.ZT8.9	Iso	TRF	8	Run 7	F	Proteobacteria Gluconacetobacter	0.0289138	-3.5141
LFper.ALF.ZT0.19	Per01	ALF	0	Run 7	F	Firmicutes Lactobacillaceae	0.984911	4.17861
LFper.ALF.ZT0.19	Per01	ALF	0	Run 7	F	Proteobacteria Gammaproteobacteria	9.3799e-07	-13.8795
LFper.ALF.ZT0.19	Per01	ALF	0	Run 7	F	Proteobacteria Acetobacter	0.00827926	-4.78569
LFper.ALF.ZT0.19	Per01	ALF	0	Run 7	F	Proteobacteria Gluconacetobacter	0.00681221	-4.9822
LFper.ALF.ZT0.20	Per01	ALF	0	Run 7	F	Firmicutes Lactobacillaceae	0.829169	1.57975
LFper.ALF.ZT0.20	Per01	ALF	0	Run 7	F	Proteobacteria Gammaproteobacteria	0.0615954	-2.72359
LFper.ALF.ZT0.20	Per01	ALF	0	Run 7	F	Proteobacteria Acetobacter	0.0142976	-4.23326
LFper.ALF.ZT0.20	Per01	ALF	0	Run 7	F	Proteobacteria Gluconacetobacter	0.0949415	-2.25474
LFper.ALF.ZT0.21	Per01	ALF	0	Run 7	F	Firmicutes Lactobacillaceae	0.913208	2.35344
LFper.ALF.ZT0.21	Per01	ALF	0	Run 7	F	Proteobacteria Gammaproteobacteria	0.0476914	-2.99414
LFper.ALF.ZT0.21	Per01	ALF	0	Run 7	F	Proteobacteria Acetobacter	9.3799e-07	-13.8795
LFper.ALF.ZT0.21	Per01	ALF	0	Run 7	F	Proteobacteria Gluconacetobacter	0.0391038	-3.20165
LFper.ALF.ZT0.22	Per01	ALF	0	Run 7	F	Firmicutes Lactobacillaceae	0.944459	2.83349
LFper.ALF.ZT0.22	Per01	ALF	0	Run 7	F	Proteobacteria Gammaproteobacteria	9.3799e-07	-13.8795
LFper.ALF.ZT0.22	Per01	ALF	0	Run 7	F	Proteobacteria Acetobacter	0.0331664	-3.37249
LFper.ALF.ZT0.22	Per01	ALF	0	Run 7	F	Proteobacteria Gluconacetobacter	0.0221379	-3.78808
LFper.ALF.ZT0.23	Per01	ALF	0	Run 7	F	Firmicutes Lactobacillaceae	0.64649	0.603645
LFper.ALF.ZT0.23	Per01	ALF	0	Run 7	F	Proteobacteria Gammaproteobacteria	0.225964	-1.23124
LFper.ALF.ZT0.23	Per01	ALF	0	Run 7	F	Proteobacteria Acetobacter	0.0122713	-4.38815
LFper.ALF.ZT0.23	Per01	ALF	0	Run 7	F	Proteobacteria Gluconacetobacter	0.106218	-2.12997
LFper.ALF.ZT0.24	Per01	ALF	0	Run 7	F	Firmicutes Lactobacillaceae	0.899654	2.19339
LFper.ALF.ZT0.24	Per01	ALF	0	Run 7	F	Proteobacteria Gammaproteobacteria	0.0838856	-2.39069
LFper.ALF.ZT0.24	Per01	ALF	0	Run 7	F	Proteobacteria Acetobacter	0.00716855	-4.93086
LFper.ALF.ZT0.24	Per01	ALF	0	Run 7	F	Proteobacteria Gluconacetobacter	0.0092952	-4.66892
LFper.ALF.ZT0.25	Per01	ALF	0	Run 7	F	Firmicutes Lactobacillaceae	0.898881	2.18485
LFper.ALF.ZT0.25	Per01	ALF	0	Run 7	F	Proteobacteria Gammaproteobacteria	0.084723	-2.37984
LFper.ALF.ZT0.25	Per01	ALF	0	Run 7	F	Proteobacteria Acetobacter	0.00440035	-5.42166
LFper.ALF.ZT0.25	Per01	ALF	0	Run 7	F	Proteobacteria Gluconacetobacter	0.0119993	-4.41083
LFper.ALF.ZT0.26	Per01	ALF	0	Run 7	F	Firmicutes Lactobacillaceae	0.840602	1.66271
LFper.ALF.ZT0.26	Per01	ALF	0	Run 7	F	Proteobacteria Gammaproteobacteria	0.121526	-1.97806
LFper.ALF.ZT0.26	Per01	ALF	0	Run 7	F	Proteobacteria Acetobacter	0.0299697	-3.47714
LFper.ALF.ZT0.26	Per01	ALF	0	Run 7	F	Proteobacteria Gluconacetobacter	0.00764514	-4.86601
LFper.ALF.ZT0.27	Per01	ALF	0	Run 7	F	Firmicutes Lactobacillaceae	0.875854	1.95374
LFper.ALF.ZT0.27	Per01	ALF	0	Run 7	F	Proteobacteria Gammaproteobacteria	0.100963	-2.18657
LFper.ALF.ZT0.27	Per01	ALF	0	Run 7	F	Proteobacteria Acetobacter	0.00839989	-4.7711
LFper.ALF.ZT0.27	Per01	ALF	0	Run 7	F	Proteobacteria Gluconacetobacter	0.0145241	-4.21731
LFper.ALF.ZT12.19	Per01	ALF	12	Run 7	F	Firmicutes Lactobacillaceae	0.835212	1.62303
LFper.ALF.ZT12.19	Per01	ALF	12	Run 7	F	Proteobacteria Gammaproteobacteria	9.3799e-07	-13.8795
LFper.ALF.ZT12.19	Per01	ALF	12	Run 7	F	Proteobacteria Acetobacter	0.0405123	-3.16479
LFper.ALF.ZT12.19	Per01	ALF	12	Run 7	F	Proteobacteria Gluconacetobacter	0.123753	-1.95736
LFper.ALF.ZT12.20	Per01	ALF	12	Run 7	F	Firmicutes Lactobacillaceae	0.676059	0.735721
LFper.ALF.ZT12.20	Per01	ALF	12	Run 7	F	Proteobacteria Gammaproteobacteria	0.216217	-1.28785
LFper.ALF.ZT12.20	Per01	ALF	12	Run 7	F	Proteobacteria Acetobacter	0.0317749	-3.41679
LFper.ALF.ZT12.20	Per01	ALF	12	Run 7	F	Proteobacteria Gluconacetobacter	0.075646	-2.50303
LFper.ALF.ZT12.21	Per01	ALF	12	Run 7	F	Firmicutes Lactobacillaceae	0.563956	0.257234
LFper.ALF.ZT12.21	Per01	ALF	12	Run 7	F	Proteobacteria Gammaproteobacteria	0.382035	-0.480919
LFper.ALF.ZT12.21	Per01	ALF	12	Run 7	F	Proteobacteria Acetobacter	9.3799e-07	-13.8795
LFper.ALF.ZT12.21	Per01	ALF	12	Run 7	F	Proteobacteria Gluconacetobacter	0.0408321	-3.1566
LFper.ALF.ZT12.22	Per01	ALF	12	Run 7	F	Firmicutes Lactobacillaceae	0.942183	2.79092
LFper.ALF.ZT12.22	Per01	ALF	12	Run 7	F	Proteobacteria Gammaproteobacteria	9.3799e-07	-13.8795
LFper.ALF.ZT12.22	Per01	ALF	12	Run 7	F	Proteobacteria Acetobacter	0.0411406	-3.14875
LFper.ALF.ZT12.22	Per01	ALF	12	Run 7	F	Proteobacteria Gluconacetobacter	0.0163317	-4.09818
LFper.ALF.ZT12.23	Per01	ALF	12	Run 7	F	Firmicutes Lactobacillaceae	0.741745	1.05506
LFper.ALF.ZT12.23	Per01	ALF	12	Run 7	F	Proteobacteria Gammaproteobacteria	0.189619	-1.45249
LFper.ALF.ZT12.23	Per01	ALF	12	Run 7	F	Proteobacteria Acetobacter	0.0240118	-3.70491
LFper.ALF.ZT12.23	Per01	ALF	12	Run 7	F	Proteobacteria Gluconacetobacter	0.0344433	-3.33339
LFper.ALF.ZT12.24	Per01	ALF	12	Run 7	F	Firmicutes Lactobacillaceae	0.693221	0.815223
LFper.ALF.ZT12.24	Per01	ALF	12	Run 7	F	Proteobacteria Gammaproteobacteria	0.265988	-1.01508
LFper.ALF.ZT12.24	Per01	ALF	12	Run 7	F	Proteobacteria Acetobacter	0.0194994	-3.91768
LFper.ALF.ZT12.24	Per01	ALF	12	Run 7	F	Proteobacteria Gluconacetobacter	0.0112895	-4.47253
LFper.ALF.ZT12.25	Per01	ALF	12	Run 7	F	Firmicutes Lactobacillaceae	0.0853137	-2.37225
LFper.ALF.ZT12.25	Per01	ALF	12	Run 7	F	Proteobacteria Gammaproteobacteria	0.79986	1.38542
LFper.ALF.ZT12.25	Per01	ALF	12	Run 7	F	Proteobacteria Acetobacter	0.0380895	-3.22898
LFper.ALF.ZT12.25	Per01	ALF	12	Run 7	F	Proteobacteria Gluconacetobacter	0.0458196	-3.03614
LFper.ALF.ZT12.26	Per01	ALF	12	Run 7	F	Firmicutes Lactobacillaceae	0.651396	0.625179
LFper.ALF.ZT12.26	Per01	ALF	12	Run 7	F	Proteobacteria Gammaproteobacteria	0.311752	-0.79194
LFper.ALF.ZT12.26	Per01	ALF	12	Run 7	F	Proteobacteria Acetobacter	0.0210245	-3.84082
LFper.ALF.ZT12.26	Per01	ALF	12	Run 7	F	Proteobacteria Gluconacetobacter	0.00351882	-5.6461
LFper.ALF.ZT12.27	Per01	ALF	12	Run 7	F	Firmicutes Lactobacillaceae	0.445091	-0.220526
LFper.ALF.ZT12.27	Per01	ALF	12	Run 7	F	Proteobacteria Gammaproteobacteria	0.49908	-0.00368054
LFper.ALF.ZT12.27	Per01	ALF	12	Run 7	F	Proteobacteria Acetobacter	0.00127627	-6.66254
LFper.ALF.ZT12.27	Per01	ALF	12	Run 7	F	Proteobacteria Gluconacetobacter	0.0364187	-3.27558
LFper.ALF.ZT16.19	Per01	ALF	16	Run 7	F	Firmicutes Lactobacillaceae	0.857642	1.79584
LFper.ALF.ZT16.19	Per01	ALF	16	Run 7	F	Proteobacteria Gammaproteobacteria	9.3799e-07	-13.8795
LFper.ALF.ZT16.19	Per01	ALF	16	Run 7	F	Proteobacteria Acetobacter	0.0474763	-2.99888
LFper.ALF.ZT16.19	Per01	ALF	16	Run 7	F	Proteobacteria Gluconacetobacter	0.0948846	-2.2554
LFper.ALF.ZT16.20	Per01	ALF	16	Run 7	F	Firmicutes Lactobacillaceae	0.69982	0.846442
LFper.ALF.ZT16.20	Per01	ALF	16	Run 7	F	Proteobacteria Gammaproteobacteria	0.177117	-1.53601
LFper.ALF.ZT16.20	Per01	ALF	16	Run 7	F	Proteobacteria Acetobacter	0.0727564	-2.5451
LFper.ALF.ZT16.20	Per01	ALF	16	Run 7	F	Proteobacteria Gluconacetobacter	0.0503105	-2.93792
LFper.ALF.ZT16.21	Per01	ALF	16	Run 7	F	Firmicutes Lactobacillaceae	0.877045	1.96474
LFper.ALF.ZT16.21	Per01	ALF	16	Run 7	F	Proteobacteria Gammaproteobacteria	0.0943081	-2.26213
LFper.ALF.ZT16.21	Per01	ALF	16	Run 7	F	Proteobacteria Acetobacter	9.3799e-07	-13.8795
LFper.ALF.ZT16.21	Per01	ALF	16	Run 7	F	Proteobacteria Gluconacetobacter	0.0269897	-3.58494
LFper.ALF.ZT16.22	Per01	ALF	16	Run 7	F	Firmicutes Lactobacillaceae	0.90674	2.27446
LFper.ALF.ZT16.22	Per01	ALF	16	Run 7	F	Proteobacteria Gammaproteobacteria	9.3799e-07	-13.8795
LFper.ALF.ZT16.22	Per01	ALF	16	Run 7	F	Proteobacteria Acetobacter	0.0692076	-2.59892
LFper.ALF.ZT16.22	Per01	ALF	16	Run 7	F	Proteobacteria Gluconacetobacter	0.0239418	-3.7079
LFper.ALF.ZT16.23	Per01	ALF	16	Run 7	F	Firmicutes Lactobacillaceae	0.743353	1.06347
LFper.ALF.ZT16.23	Per01	ALF	16	Run 7	F	Proteobacteria Gammaproteobacteria	0.191255	-1.44188
LFper.ALF.ZT16.23	Per01	ALF	16	Run 7	F	Proteobacteria Acetobacter	0.00716508	-4.93134
LFper.ALF.ZT16.23	Per01	ALF	16	Run 7	F	Proteobacteria Gluconacetobacter	0.0495768	-2.95338
LFper.ALF.ZT16.24	Per01	ALF	16	Run 7	F	Firmicutes Lactobacillaceae	0.728718	0.988129
LFper.ALF.ZT16.24	Per01	ALF	16	Run 7	F	Proteobacteria Gammaproteobacteria	0.241701	-1.14338
LFper.ALF.ZT16.24	Per01	ALF	16	Run 7	F	Proteobacteria Acetobacter	0.0174405	-4.03136
LFper.ALF.ZT16.24	Per01	ALF	16	Run 7	F	Proteobacteria Gluconacetobacter	0.0117565	-4.43152
LFper.ALF.ZT16.25	Per01	ALF	16	Run 7	F	Firmicutes Lactobacillaceae	0.692504	0.81185
LFper.ALF.ZT16.25	Per01	ALF	16	Run 7	F	Proteobacteria Gammaproteobacteria	0.284219	-0.923628
LFper.ALF.ZT16.25	Per01	ALF	16	Run 7	F	Proteobacteria Acetobacter	0.0105399	-4.54199
LFper.ALF.ZT16.25	Per01	ALF	16	Run 7	F	Proteobacteria Gluconacetobacter	0.00360286	-5.62242
LFper.ALF.ZT16.26	Per01	ALF	16	Run 7	F	Firmicutes Lactobacillaceae	0.639349	0.572538
LFper.ALF.ZT16.26	Per01	ALF	16	Run 7	F	Proteobacteria Gammaproteobacteria	0.324934	-0.731189
LFper.ALF.ZT16.26	Per01	ALF	16	Run 7	F	Proteobacteria Acetobacter	0.0136251	-4.28212
LFper.ALF.ZT16.26	Per01	ALF	16	Run 7	F	Proteobacteria Gluconacetobacter	0.00854252	-4.75412
LFper.ALF.ZT16.27	Per01	ALF	16	Run 7	F	Firmicutes Lactobacillaceae	0.656456	0.647541
LFper.ALF.ZT16.27	Per01	ALF	16	Run 7	F	Proteobacteria Gammaproteobacteria	0.310126	-0.799529
LFper.ALF.ZT16.27	Per01	ALF	16	Run 7	F	Proteobacteria Acetobacter	0.00716227	-4.93174
LFper.ALF.ZT16.27	Per01	ALF	16	Run 7	F	Proteobacteria Gluconacetobacter	0.00785851	-4.83827
LFper.ALF.ZT20.19	Per01	ALF	20	Run 7	F	Firmicutes Lactobacillaceae	0.982544	4.03048
LFper.ALF.ZT20.19	Per01	ALF	20	Run 7	F	Proteobacteria Gammaproteobacteria	9.3799e-07	-13.8795
LFper.ALF.ZT20.19	Per01	ALF	20	Run 7	F	Proteobacteria Acetobacter	0.00607283	-5.09784
LFper.ALF.ZT20.19	Per01	ALF	20	Run 7	F	Proteobacteria Gluconacetobacter	0.0111097	-4.48876
LFper.ALF.ZT20.20	Per01	ALF	20	Run 7	F	Firmicutes Lactobacillaceae	0.942703	2.8005
LFper.ALF.ZT20.20	Per01	ALF	20	Run 7	F	Proteobacteria Gammaproteobacteria	0.0370542	-3.25762
LFper.ALF.ZT20.20	Per01	ALF	20	Run 7	F	Proteobacteria Acetobacter	0.00724913	-4.9196
LFper.ALF.ZT20.20	Per01	ALF	20	Run 7	F	Proteobacteria Gluconacetobacter	0.0129977	-4.3299
LFper.ALF.ZT20.21	Per01	ALF	20	Run 7	F	Firmicutes Lactobacillaceae	0.737954	1.03536
LFper.ALF.ZT20.21	Per01	ALF	20	Run 7	F	Proteobacteria Gammaproteobacteria	0.202039	-1.3736
LFper.ALF.ZT20.21	Per01	ALF	20	Run 7	F	Proteobacteria Acetobacter	0.00220232	-6.11604
LFper.ALF.ZT20.21	Per01	ALF	20	Run 7	F	Proteobacteria Gluconacetobacter	0.0578077	-2.79109
LFper.ALF.ZT20.22	Per01	ALF	20	Run 7	F	Firmicutes Lactobacillaceae	0.909458	2.30703
LFper.ALF.ZT20.22	Per01	ALF	20	Run 7	F	Proteobacteria Gammaproteobacteria	9.3799e-07	-13.8795
LFper.ALF.ZT20.22	Per01	ALF	20	Run 7	F	Proteobacteria Acetobacter	0.0631595	-2.69685
LFper.ALF.ZT20.22	Per01	ALF	20	Run 7	F	Proteobacteria Gluconacetobacter	0.0273853	-3.56998
LFper.ALF.ZT20.23	Per01	ALF	20	Run 7	F	Firmicutes Lactobacillaceae	0.622927	0.50199
LFper.ALF.ZT20.23	Per01	ALF	20	Run 7	F	Proteobacteria Gammaproteobacteria	0.327634	-0.718906
LFper.ALF.ZT20.23	Per01	ALF	20	Run 7	F	Proteobacteria Acetobacter	0.00160947	-6.43024
LFper.ALF.ZT20.23	Per01	ALF	20	Run 7	F	Proteobacteria Gluconacetobacter	0.0475797	-2.9966
LFper.ALF.ZT20.24	Per01	ALF	20	Run 7	F	Firmicutes Lactobacillaceae	0.908877	2.29999
LFper.ALF.ZT20.24	Per01	ALF	20	Run 7	F	Proteobacteria Gammaproteobacteria	0.080744	-2.43228
LFper.ALF.ZT20.24	Per01	ALF	20	Run 7	F	Proteobacteria Acetobacter	0.00449341	-5.40064
LFper.ALF.ZT20.24	Per01	ALF	20	Run 7	F	Proteobacteria Gluconacetobacter	0.0057683	-5.14959
LFper.ALF.ZT20.25	Per01	ALF	20	Run 7	F	Firmicutes Lactobacillaceae	0.808443	1.43992
LFper.ALF.ZT20.25	Per01	ALF	20	Run 7	F	Proteobacteria Gammaproteobacteria	0.16319	-1.63468
LFper.ALF.ZT20.25	Per01	ALF	20	Run 7	F	Proteobacteria Acetobacter	0.00943425	-4.65393
LFper.ALF.ZT20.25	Per01	ALF	20	Run 7	F	Proteobacteria Gluconacetobacter	0.0189364	-3.94755
LFper.ALF.ZT20.26	Per01	ALF	20	Run 7	F	Firmicutes Lactobacillaceae	0.615048	0.468581
LFper.ALF.ZT20.26	Per01	ALF	20	Run 7	F	Proteobacteria Gammaproteobacteria	0.208816	-1.33208
LFper.ALF.ZT20.26	Per01	ALF	20	Run 7	F	Proteobacteria Acetobacter	0.0114507	-4.45819
LFper.ALF.ZT20.26	Per01	ALF	20	Run 7	F	Proteobacteria Gluconacetobacter	0.00439264	-5.42342
LFper.ALF.ZT20.27	Per01	ALF	20	Run 7	F	Firmicutes Lactobacillaceae	0.81099	1.45645
LFper.ALF.ZT20.27	Per01	ALF	20	Run 7	F	Proteobacteria Gammaproteobacteria	0.148549	-1.74602
LFper.ALF.ZT20.27	Per01	ALF	20	Run 7	F	Proteobacteria Acetobacter	0.00325736	-5.72357
LFper.ALF.ZT20.27	Per01	ALF	20	Run 7	F	Proteobacteria Gluconacetobacter	0.0368609	-3.26305
LFper.ALF.ZT4.19	Per01	ALF	4	Run 7	F	Firmicutes Lactobacillaceae	0.825957	1.55724
LFper.ALF.ZT4.19	Per01	ALF	4	Run 7	F	Proteobacteria Gammaproteobacteria	9.3799e-07	-13.8795
LFper.ALF.ZT4.19	Per01	ALF	4	Run 7	F	Proteobacteria Acetobacter	0.120021	-1.99224
LFper.ALF.ZT4.19	Per01	ALF	4	Run 7	F	Proteobacteria Gluconacetobacter	0.0539023	-2.86517
LFper.ALF.ZT4.20	Per01	ALF	4	Run 7	F	Firmicutes Lactobacillaceae	0.5533	0.214015
LFper.ALF.ZT4.20	Per01	ALF	4	Run 7	F	Proteobacteria Gammaproteobacteria	9.3799e-07	-13.8795
LFper.ALF.ZT4.20	Per01	ALF	4	Run 7	F	Proteobacteria Acetobacter	0.0174854	-4.02875
LFper.ALF.ZT4.20	Per01	ALF	4	Run 7	F	Proteobacteria Gluconacetobacter	0.429217	-0.285047
LFper.ALF.ZT4.21	Per01	ALF	4	Run 7	F	Firmicutes Lactobacillaceae	0.544455	0.178291
LFper.ALF.ZT4.21	Per01	ALF	4	Run 7	F	Proteobacteria Gammaproteobacteria	9.3799e-07	-13.8795
LFper.ALF.ZT4.21	Per01	ALF	4	Run 7	F	Proteobacteria Acetobacter	0.022008	-3.7941
LFper.ALF.ZT4.21	Per01	ALF	4	Run 7	F	Proteobacteria Gluconacetobacter	0.379842	-0.490217
LFper.ALF.ZT4.22	Per01	ALF	4	Run 7	F	Firmicutes Lactobacillaceae	0.790934	1.33056
LFper.ALF.ZT4.22	Per01	ALF	4	Run 7	F	Proteobacteria Gammaproteobacteria	9.3799e-07	-13.8795
LFper.ALF.ZT4.22	Per01	ALF	4	Run 7	F	Proteobacteria Acetobacter	0.05186	-2.90595
LFper.ALF.ZT4.22	Per01	ALF	4	Run 7	F	Proteobacteria Gluconacetobacter	0.150686	-1.72923
LFper.ALF.ZT4.23	Per01	ALF	4	Run 7	F	Firmicutes Lactobacillaceae	0.562004	0.249301
LFper.ALF.ZT4.23	Per01	ALF	4	Run 7	F	Proteobacteria Gammaproteobacteria	9.3799e-07	-13.8795
LFper.ALF.ZT4.23	Per01	ALF	4	Run 7	F	Proteobacteria Acetobacter	0.130186	-1.89931
LFper.ALF.ZT4.23	Per01	ALF	4	Run 7	F	Proteobacteria Gluconacetobacter	0.304502	-0.825949
LFper.ALF.ZT4.24	Per01	ALF	4	Run 7	F	Firmicutes Lactobacillaceae	0.365589	-0.551185
LFper.ALF.ZT4.24	Per01	ALF	4	Run 7	F	Proteobacteria Gammaproteobacteria	9.3799e-07	-13.8795
LFper.ALF.ZT4.24	Per01	ALF	4	Run 7	F	Proteobacteria Acetobacter	0.464258	-0.143214
LFper.ALF.ZT4.24	Per01	ALF	4	Run 7	F	Proteobacteria Gluconacetobacter	0.170156	-1.58452
LFper.ALF.ZT4.25	Per01	ALF	4	Run 7	F	Firmicutes Lactobacillaceae	0.696011	0.828373
LFper.ALF.ZT4.25	Per01	ALF	4	Run 7	F	Proteobacteria Gammaproteobacteria	9.3799e-07	-13.8795
LFper.ALF.ZT4.25	Per01	ALF	4	Run 7	F	Proteobacteria Acetobacter	0.227252	-1.22389
LFper.ALF.ZT4.25	Per01	ALF	4	Run 7	F	Proteobacteria Gluconacetobacter	0.0755918	-2.50381
LFper.ALF.ZT4.26	Per01	ALF	4	Run 7	F	Firmicutes Lactobacillaceae	0.360296	-0.57408
LFper.ALF.ZT4.26	Per01	ALF	4	Run 7	F	Proteobacteria Gammaproteobacteria	9.3799e-07	-13.8795
LFper.ALF.ZT4.26	Per01	ALF	4	Run 7	F	Proteobacteria Acetobacter	0.0724924	-2.54902
LFper.ALF.ZT4.26	Per01	ALF	4	Run 7	F	Proteobacteria Gluconacetobacter	0.566324	0.26687
LFper.ALF.ZT4.27	Per01	ALF	4	Run 7	F	Firmicutes Lactobacillaceae	0.837871	1.64247
LFper.ALF.ZT4.27	Per01	ALF	4	Run 7	F	Proteobacteria Gammaproteobacteria	9.3799e-07	-13.8795
LFper.ALF.ZT4.27	Per01	ALF	4	Run 7	F	Proteobacteria Acetobacter	0.0167746	-4.07097
LFper.ALF.ZT4.27	Per01	ALF	4	Run 7	F	Proteobacteria Gluconacetobacter	0.145267	-1.77221
LFper.ALF.ZT8.19	Per01	ALF	8	Run 7	F	Firmicutes Lactobacillaceae	0.801674	1.39679
LFper.ALF.ZT8.19	Per01	ALF	8	Run 7	F	Proteobacteria Gammaproteobacteria	9.3799e-07	-13.8795
LFper.ALF.ZT8.19	Per01	ALF	8	Run 7	F	Proteobacteria Acetobacter	0.0335488	-3.36063
LFper.ALF.ZT8.19	Per01	ALF	8	Run 7	F	Proteobacteria Gluconacetobacter	0.16478	-1.62308
LFper.ALF.ZT8.20	Per01	ALF	8	Run 7	F	Firmicutes Lactobacillaceae	0.490147	-0.0394168
LFper.ALF.ZT8.20	Per01	ALF	8	Run 7	F	Proteobacteria Gammaproteobacteria	0.472383	-0.110579
LFper.ALF.ZT8.20	Per01	ALF	8	Run 7	F	Proteobacteria Acetobacter	0.0124021	-4.37741
LFper.ALF.ZT8.20	Per01	ALF	8	Run 7	F	Proteobacteria Gluconacetobacter	0.00677128	-4.98827
LFper.ALF.ZT8.21	Per01	ALF	8	Run 7	F	Firmicutes Lactobacillaceae	0.594363	0.38203
LFper.ALF.ZT8.21	Per01	ALF	8	Run 7	F	Proteobacteria Gammaproteobacteria	0.324512	-0.733115
LFper.ALF.ZT8.21	Per01	ALF	8	Run 7	F	Proteobacteria Acetobacter	0.00104505	-6.86264
LFper.ALF.ZT8.21	Per01	ALF	8	Run 7	F	Proteobacteria Gluconacetobacter	0.0663544	-2.64409
LFper.ALF.ZT8.22	Per01	ALF	8	Run 7	F	Firmicutes Lactobacillaceae	0.902382	2.22398
LFper.ALF.ZT8.22	Per01	ALF	8	Run 7	F	Proteobacteria Gammaproteobacteria	9.3799e-07	-13.8795
LFper.ALF.ZT8.22	Per01	ALF	8	Run 7	F	Proteobacteria Acetobacter	0.0557267	-2.82996
LFper.ALF.ZT8.22	Per01	ALF	8	Run 7	F	Proteobacteria Gluconacetobacter	0.0416964	-3.13475
LFper.ALF.ZT8.23	Per01	ALF	8	Run 7	F	Firmicutes Lactobacillaceae	0.545296	0.181684
LFper.ALF.ZT8.23	Per01	ALF	8	Run 7	F	Proteobacteria Gammaproteobacteria	0.422804	-0.311272
LFper.ALF.ZT8.23	Per01	ALF	8	Run 7	F	Proteobacteria Acetobacter	0.000258885	-8.25887
LFper.ALF.ZT8.23	Per01	ALF	8	Run 7	F	Proteobacteria Gluconacetobacter	0.0163173	-4.09908
LFper.ALF.ZT8.24	Per01	ALF	8	Run 7	F	Firmicutes Lactobacillaceae	0.448154	-0.208134
LFper.ALF.ZT8.24	Per01	ALF	8	Run 7	F	Proteobacteria Gammaproteobacteria	0.463648	-0.145664
LFper.ALF.ZT8.24	Per01	ALF	8	Run 7	F	Proteobacteria Acetobacter	0.0656148	-2.65609
LFper.ALF.ZT8.24	Per01	ALF	8	Run 7	F	Proteobacteria Gluconacetobacter	0.00458973	-5.37933
LFper.ALF.ZT8.25	Per01	ALF	8	Run 7	F	Firmicutes Lactobacillaceae	0.590486	0.365975
LFper.ALF.ZT8.25	Per01	ALF	8	Run 7	F	Proteobacteria Gammaproteobacteria	0.353359	-0.604305
LFper.ALF.ZT8.25	Per01	ALF	8	Run 7	F	Proteobacteria Acetobacter	0.0296671	-3.4876
LFper.ALF.ZT8.25	Per01	ALF	8	Run 7	F	Proteobacteria Gluconacetobacter	0.0133135	-4.30557
LFper.ALF.ZT8.26	Per01	ALF	8	Run 7	F	Firmicutes Lactobacillaceae	0.628666	0.526497
LFper.ALF.ZT8.26	Per01	ALF	8	Run 7	F	Proteobacteria Gammaproteobacteria	0.340785	-0.6598
LFper.ALF.ZT8.26	Per01	ALF	8	Run 7	F	Proteobacteria Acetobacter	0.0144727	-4.22091
LFper.ALF.ZT8.26	Per01	ALF	8	Run 7	F	Proteobacteria Gluconacetobacter	0.00412808	-5.48581
LFper.ALF.ZT8.27	Per01	ALF	8	Run 7	F	Firmicutes Lactobacillaceae	0.43542	-0.259772
LFper.ALF.ZT8.27	Per01	ALF	8	Run 7	F	Proteobacteria Gammaproteobacteria	0.445744	-0.217883
LFper.ALF.ZT8.27	Per01	ALF	8	Run 7	F	Proteobacteria Acetobacter	0.000851809	-7.0673
LFper.ALF.ZT8.27	Per01	ALF	8	Run 7	F	Proteobacteria Gluconacetobacter	0.101481	-2.18087
LFper.TRF.ZT0.1	Per01	TRF	0	Run 7	F	Firmicutes Lactobacillaceae	0.875281	1.94848
LFper.TRF.ZT0.1	Per01	TRF	0	Run 7	F	Proteobacteria Gammaproteobacteria	9.3799e-07	-13.8795
LFper.TRF.ZT0.1	Per01	TRF	0	Run 7	F	Proteobacteria Acetobacter	0.00781865	-4.84339
LFper.TRF.ZT0.1	Per01	TRF	0	Run 7	F	Proteobacteria Gluconacetobacter	0.115933	-2.03152
LFper.TRF.ZT0.2	Per01	TRF	0	Run 7	F	Firmicutes Lactobacillaceae	0.507413	0.0296552
LFper.TRF.ZT0.2	Per01	TRF	0	Run 7	F	Proteobacteria Gammaproteobacteria	0.143681	-1.78505
LFper.TRF.ZT0.2	Per01	TRF	0	Run 7	F	Proteobacteria Acetobacter	0.248115	-1.10869
LFper.TRF.ZT0.2	Per01	TRF	0	Run 7	F	Proteobacteria Gluconacetobacter	0.100795	-2.18842
LFper.TRF.ZT0.3	Per01	TRF	0	Run 7	F	Firmicutes Lactobacillaceae	0.806447	1.42709
LFper.TRF.ZT0.3	Per01	TRF	0	Run 7	F	Proteobacteria Gammaproteobacteria	9.3799e-07	-13.8795
LFper.TRF.ZT0.3	Per01	TRF	0	Run 7	F	Proteobacteria Acetobacter	0.0751364	-2.51034
LFper.TRF.ZT0.3	Per01	TRF	0	Run 7	F	Proteobacteria Gluconacetobacter	0.118419	-2.00749
LFper.TRF.ZT0.4	Per01	TRF	0	Run 7	F	Firmicutes Lactobacillaceae	0.538963	0.156169
LFper.TRF.ZT0.4	Per01	TRF	0	Run 7	F	Proteobacteria Gammaproteobacteria	0.402789	-0.393856
LFper.TRF.ZT0.4	Per01	TRF	0	Run 7	F	Proteobacteria Acetobacter	0.0191334	-3.937
LFper.TRF.ZT0.4	Per01	TRF	0	Run 7	F	Proteobacteria Gluconacetobacter	0.0238584	-3.71147
LFper.TRF.ZT0.5	Per01	TRF	0	Run 7	F	Firmicutes Lactobacillaceae	0.854689	1.77186
LFper.TRF.ZT0.5	Per01	TRF	0	Run 7	F	Proteobacteria Gammaproteobacteria	9.3799e-07	-13.8795
LFper.TRF.ZT0.5	Per01	TRF	0	Run 7	F	Proteobacteria Acetobacter	0.103935	-2.15425
LFper.TRF.ZT0.5	Per01	TRF	0	Run 7	F	Proteobacteria Gluconacetobacter	0.0413791	-3.14272
LFper.TRF.ZT0.6	Per01	TRF	0	Run 7	F	Firmicutes Lactobacillaceae	0.625633	0.513526
LFper.TRF.ZT0.6	Per01	TRF	0	Run 7	F	Proteobacteria Gammaproteobacteria	0.332686	-0.696061
LFper.TRF.ZT0.6	Per01	TRF	0	Run 7	F	Proteobacteria Acetobacter	0.0125991	-4.36145
LFper.TRF.ZT0.6	Per01	TRF	0	Run 7	F	Proteobacteria Gluconacetobacter	0.0151654	-4.17346
LFper.TRF.ZT0.7	Per01	TRF	0	Run 7	F	Firmicutes Lactobacillaceae	0.807885	1.43632
LFper.TRF.ZT0.7	Per01	TRF	0	Run 7	F	Proteobacteria Gammaproteobacteria	0.175251	-1.54886
LFper.TRF.ZT0.7	Per01	TRF	0	Run 7	F	Proteobacteria Acetobacter	0.00807848	-4.81044
LFper.TRF.ZT0.7	Per01	TRF	0	Run 7	F	Proteobacteria Gluconacetobacter	0.00878931	-4.72539
LFper.TRF.ZT0.8	Per01	TRF	0	Run 7	F	Firmicutes Lactobacillaceae	0.972385	3.56141
LFper.TRF.ZT0.8	Per01	TRF	0	Run 7	F	Proteobacteria Gammaproteobacteria	9.3799e-07	-13.8795
LFper.TRF.ZT0.8	Per01	TRF	0	Run 7	F	Proteobacteria Acetobacter	0.0227135	-3.76182
LFper.TRF.ZT0.8	Per01	TRF	0	Run 7	F	Proteobacteria Gluconacetobacter	0.00490396	-5.3128
LFper.TRF.ZT0.9	Per01	TRF	0	Run 7	F	Firmicutes Lactobacillaceae	0.537111	0.148719
LFper.TRF.ZT0.9	Per01	TRF	0	Run 7	F	Proteobacteria Gammaproteobacteria	0.0437807	-3.0838
LFper.TRF.ZT0.9	Per01	TRF	0	Run 7	F	Proteobacteria Acetobacter	0.101097	-2.18509
LFper.TRF.ZT0.9	Per01	TRF	0	Run 7	F	Proteobacteria Gluconacetobacter	0.318015	-0.762911
LFper.TRF.ZT12.1	Per01	TRF	12	Run 7	F	Firmicutes Lactobacillaceae	0.861315	1.82625
LFper.TRF.ZT12.1	Per01	TRF	12	Run 7	F	Proteobacteria Gammaproteobacteria	9.3799e-07	-13.8795
LFper.TRF.ZT12.1	Per01	TRF	12	Run 7	F	Proteobacteria Acetobacter	0.0381045	-3.22857
LFper.TRF.ZT12.1	Per01	TRF	12	Run 7	F	Proteobacteria Gluconacetobacter	0.0993782	-2.20415
LFper.TRF.ZT12.2	Per01	TRF	12	Run 7	F	Firmicutes Lactobacillaceae	0.755616	1.12879
LFper.TRF.ZT12.2	Per01	TRF	12	Run 7	F	Proteobacteria Gammaproteobacteria	0.112527	-2.06518
LFper.TRF.ZT12.2	Per01	TRF	12	Run 7	F	Proteobacteria Acetobacter	0.0343064	-3.33751
LFper.TRF.ZT12.2	Per01	TRF	12	Run 7	F	Proteobacteria Gluconacetobacter	0.0951512	-2.2523
LFper.TRF.ZT12.3	Per01	TRF	12	Run 7	F	Firmicutes Lactobacillaceae	0.934832	2.6634
LFper.TRF.ZT12.3	Per01	TRF	12	Run 7	F	Proteobacteria Gammaproteobacteria	9.3799e-07	-13.8795
LFper.TRF.ZT12.3	Per01	TRF	12	Run 7	F	Proteobacteria Acetobacter	0.0416614	-3.13563
LFper.TRF.ZT12.3	Per01	TRF	12	Run 7	F	Proteobacteria Gluconacetobacter	0.0176322	-4.02024
LFper.TRF.ZT12.4	Per01	TRF	12	Run 7	F	Firmicutes Lactobacillaceae	0.801213	1.39389
LFper.TRF.ZT12.4	Per01	TRF	12	Run 7	F	Proteobacteria Gammaproteobacteria	0.183204	-1.49479
LFper.TRF.ZT12.4	Per01	TRF	12	Run 7	F	Proteobacteria Acetobacter	0.00336245	-5.69172
LFper.TRF.ZT12.4	Per01	TRF	12	Run 7	F	Proteobacteria Gluconacetobacter	0.00545067	-5.20655
LFper.TRF.ZT12.5	Per01	TRF	12	Run 7	F	Firmicutes Lactobacillaceae	0.922214	2.47281
LFper.TRF.ZT12.5	Per01	TRF	12	Run 7	F	Proteobacteria Gammaproteobacteria	9.3799e-07	-13.8795
LFper.TRF.ZT12.5	Per01	TRF	12	Run 7	F	Proteobacteria Acetobacter	0.0497082	-2.9506
LFper.TRF.ZT12.5	Per01	TRF	12	Run 7	F	Proteobacteria Gluconacetobacter	0.0277223	-3.5574
LFper.TRF.ZT12.6	Per01	TRF	12	Run 7	F	Firmicutes Lactobacillaceae	0.762396	1.16586
LFper.TRF.ZT12.6	Per01	TRF	12	Run 7	F	Proteobacteria Gammaproteobacteria	0.203033	-1.36745
LFper.TRF.ZT12.6	Per01	TRF	12	Run 7	F	Proteobacteria Acetobacter	0.011575	-4.44726
LFper.TRF.ZT12.6	Per01	TRF	12	Run 7	F	Proteobacteria Gluconacetobacter	0.0229997	-3.749
LFper.TRF.ZT12.7	Per01	TRF	12	Run 7	F	Firmicutes Lactobacillaceae	0.876364	1.95844
LFper.TRF.ZT12.7	Per01	TRF	12	Run 7	F	Proteobacteria Gammaproteobacteria	0.117121	-2.01998
LFper.TRF.ZT12.7	Per01	TRF	12	Run 7	F	Proteobacteria Acetobacter	0.00351015	-5.64858
LFper.TRF.ZT12.7	Per01	TRF	12	Run 7	F	Proteobacteria Gluconacetobacter	0.00213153	-6.14878
LFper.TRF.ZT12.8	Per01	TRF	12	Run 7	F	Firmicutes Lactobacillaceae	0.959818	3.17333
LFper.TRF.ZT12.8	Per01	TRF	12	Run 7	F	Proteobacteria Gammaproteobacteria	0.000489975	-7.62067
LFper.TRF.ZT12.8	Per01	TRF	12	Run 7	F	Proteobacteria Acetobacter	0.0307288	-3.45134
LFper.TRF.ZT12.8	Per01	TRF	12	Run 7	F	Proteobacteria Gluconacetobacter	0.00456529	-5.3847
LFper.TRF.ZT12.9	Per01	TRF	12	Run 7	F	Firmicutes Lactobacillaceae	0.809067	1.44396
LFper.TRF.ZT12.9	Per01	TRF	12	Run 7	F	Proteobacteria Gammaproteobacteria	0.066652	-2.63929
LFper.TRF.ZT12.9	Per01	TRF	12	Run 7	F	Proteobacteria Acetobacter	0.0182743	-3.98381
LFper.TRF.ZT12.9	Per01	TRF	12	Run 7	F	Proteobacteria Gluconacetobacter	0.10601	-2.13216
LFper.TRF.ZT16.1	Per01	TRF	16	Run 7	F	Firmicutes Lactobacillaceae	0.855962	1.78215
LFper.TRF.ZT16.1	Per01	TRF	16	Run 7	F	Proteobacteria Gammaproteobacteria	9.3799e-07	-13.8795
LFper.TRF.ZT16.1	Per01	TRF	16	Run 7	F	Proteobacteria Acetobacter	0.126847	-1.92913
LFper.TRF.ZT16.1	Per01	TRF	16	Run 7	F	Proteobacteria Gluconacetobacter	0.0157374	-4.13585
LFper.TRF.ZT16.2	Per01	TRF	16	Run 7	F	Firmicutes Lactobacillaceae	0.814242	1.47781
LFper.TRF.ZT16.2	Per01	TRF	16	Run 7	F	Proteobacteria Gammaproteobacteria	0.0801626	-2.44014
LFper.TRF.ZT16.2	Per01	TRF	16	Run 7	F	Proteobacteria Acetobacter	0.0891179	-2.32445
LFper.TRF.ZT16.2	Per01	TRF	16	Run 7	F	Proteobacteria Gluconacetobacter	0.016481	-4.08893
LFper.TRF.ZT16.3	Per01	TRF	16	Run 7	F	Firmicutes Lactobacillaceae	0.589475	0.361794
LFper.TRF.ZT16.3	Per01	TRF	16	Run 7	F	Proteobacteria Gammaproteobacteria	9.3799e-07	-13.8795
LFper.TRF.ZT16.3	Per01	TRF	16	Run 7	F	Proteobacteria Acetobacter	0.407	-0.376381
LFper.TRF.ZT16.3	Per01	TRF	16	Run 7	F	Proteobacteria Gluconacetobacter	0.00352808	-5.64347
LFper.TRF.ZT16.4	Per01	TRF	16	Run 7	F	Firmicutes Lactobacillaceae	0.574173	0.298897
LFper.TRF.ZT16.4	Per01	TRF	16	Run 7	F	Proteobacteria Gammaproteobacteria	0.385451	-0.466475
LFper.TRF.ZT16.4	Per01	TRF	16	Run 7	F	Proteobacteria Acetobacter	0.0152008	-4.17109
LFper.TRF.ZT16.4	Per01	TRF	16	Run 7	F	Proteobacteria Gluconacetobacter	0.0116619	-4.4397
LFper.TRF.ZT16.5	Per01	TRF	16	Run 7	F	Firmicutes Lactobacillaceae	0.92084	2.45382
LFper.TRF.ZT16.5	Per01	TRF	16	Run 7	F	Proteobacteria Gammaproteobacteria	9.3799e-07	-13.8795
LFper.TRF.ZT16.5	Per01	TRF	16	Run 7	F	Proteobacteria Acetobacter	0.0704024	-2.58053
LFper.TRF.ZT16.5	Per01	TRF	16	Run 7	F	Proteobacteria Gluconacetobacter	0.00861961	-4.74506
LFper.TRF.ZT16.6	Per01	TRF	16	Run 7	F	Firmicutes Lactobacillaceae	0.916172	2.39143
LFper.TRF.ZT16.6	Per01	TRF	16	Run 7	F	Proteobacteria Gammaproteobacteria	0.0661498	-2.64739
LFper.TRF.ZT16.6	Per01	TRF	16	Run 7	F	Proteobacteria Acetobacter	0.00394281	-5.53191
LFper.TRF.ZT16.6	Per01	TRF	16	Run 7	F	Proteobacteria Gluconacetobacter	0.0103124	-4.56404
LFper.TRF.ZT16.7	Per01	TRF	16	Run 7	F	Firmicutes Lactobacillaceae	0.936705	2.69457
LFper.TRF.ZT16.7	Per01	TRF	16	Run 7	F	Proteobacteria Gammaproteobacteria	0.0424338	-3.11645
LFper.TRF.ZT16.7	Per01	TRF	16	Run 7	F	Proteobacteria Acetobacter	0.00381989	-5.56371
LFper.TRF.ZT16.7	Per01	TRF	16	Run 7	F	Proteobacteria Gluconacetobacter	0.0168326	-4.06746
LFper.TRF.ZT16.8	Per01	TRF	16	Run 7	F	Firmicutes Lactobacillaceae	0.961305	3.21259
LFper.TRF.ZT16.8	Per01	TRF	16	Run 7	F	Proteobacteria Gammaproteobacteria	0.000354645	-7.94404
LFper.TRF.ZT16.8	Per01	TRF	16	Run 7	F	Proteobacteria Acetobacter	0.0326835	-3.38766
LFper.TRF.ZT16.8	Per01	TRF	16	Run 7	F	Proteobacteria Gluconacetobacter	0.00389171	-5.54501
LFper.TRF.ZT16.9	Per01	TRF	16	Run 7	F	Firmicutes Lactobacillaceae	0.87688	1.96321
LFper.TRF.ZT16.9	Per01	TRF	16	Run 7	F	Proteobacteria Gammaproteobacteria	0.0741009	-2.52534
LFper.TRF.ZT16.9	Per01	TRF	16	Run 7	F	Proteobacteria Acetobacter	0.0253417	-3.64963
LFper.TRF.ZT16.9	Per01	TRF	16	Run 7	F	Proteobacteria Gluconacetobacter	0.0134578	-4.29465
LFper.TRF.ZT20.1	Per01	TRF	20	Run 7	F	Firmicutes Lactobacillaceae	0.988363	4.44185
LFper.TRF.ZT20.1	Per01	TRF	20	Run 7	F	Proteobacteria Gammaproteobacteria	9.3799e-07	-13.8795
LFper.TRF.ZT20.1	Per01	TRF	20	Run 7	F	Proteobacteria Acetobacter	0.0102625	-4.56895
LFper.TRF.ZT20.1	Per01	TRF	20	Run 7	F	Proteobacteria Gluconacetobacter	0.00112721	-6.78689
LFper.TRF.ZT20.2	Per01	TRF	20	Run 7	F	Firmicutes Lactobacillaceae	0.698257	0.839011
LFper.TRF.ZT20.2	Per01	TRF	20	Run 7	F	Proteobacteria Gammaproteobacteria	0.0942434	-2.26289
LFper.TRF.ZT20.2	Per01	TRF	20	Run 7	F	Proteobacteria Acetobacter	0.0988137	-2.21048
LFper.TRF.ZT20.2	Per01	TRF	20	Run 7	F	Proteobacteria Gluconacetobacter	0.10869	-2.1042
LFper.TRF.ZT20.3	Per01	TRF	20	Run 7	F	Firmicutes Lactobacillaceae	0.876154	1.9565
LFper.TRF.ZT20.3	Per01	TRF	20	Run 7	F	Proteobacteria Gammaproteobacteria	9.3799e-07	-13.8795
LFper.TRF.ZT20.3	Per01	TRF	20	Run 7	F	Proteobacteria Acetobacter	0.106156	-2.13063
LFper.TRF.ZT20.3	Per01	TRF	20	Run 7	F	Proteobacteria Gluconacetobacter	0.0171287	-4.04972
LFper.TRF.ZT20.4	Per01	TRF	20	Run 7	F	Firmicutes Lactobacillaceae	0.480437	-0.0782933
LFper.TRF.ZT20.4	Per01	TRF	20	Run 7	F	Proteobacteria Gammaproteobacteria	0.452918	-0.188889
LFper.TRF.ZT20.4	Per01	TRF	20	Run 7	F	Proteobacteria Acetobacter	0.0333964	-3.36534
LFper.TRF.ZT20.4	Per01	TRF	20	Run 7	F	Proteobacteria Gluconacetobacter	0.016197	-4.1066
LFper.TRF.ZT20.5	Per01	TRF	20	Run 7	F	Firmicutes Lactobacillaceae	0.938732	2.72926
LFper.TRF.ZT20.5	Per01	TRF	20	Run 7	F	Proteobacteria Gammaproteobacteria	9.3799e-07	-13.8795
LFper.TRF.ZT20.5	Per01	TRF	20	Run 7	F	Proteobacteria Acetobacter	0.0393239	-3.1958
LFper.TRF.ZT20.5	Per01	TRF	20	Run 7	F	Proteobacteria Gluconacetobacter	0.0216653	-3.81014
LFper.TRF.ZT20.6	Per01	TRF	20	Run 7	F	Firmicutes Lactobacillaceae	0.673996	0.726315
LFper.TRF.ZT20.6	Per01	TRF	20	Run 7	F	Proteobacteria Gammaproteobacteria	0.267234	-1.0087
LFper.TRF.ZT20.6	Per01	TRF	20	Run 7	F	Proteobacteria Acetobacter	0.0161089	-4.11214
LFper.TRF.ZT20.6	Per01	TRF	20	Run 7	F	Proteobacteria Gluconacetobacter	0.0311285	-3.43801
LFper.TRF.ZT20.7	Per01	TRF	20	Run 7	F	Firmicutes Lactobacillaceae	0.70514	0.871893
LFper.TRF.ZT20.7	Per01	TRF	20	Run 7	F	Proteobacteria Gammaproteobacteria	0.244692	-1.12712
LFper.TRF.ZT20.7	Per01	TRF	20	Run 7	F	Proteobacteria Acetobacter	0.0332316	-3.37046
LFper.TRF.ZT20.7	Per01	TRF	20	Run 7	F	Proteobacteria Gluconacetobacter	0.0157247	-4.13667
LFper.TRF.ZT20.8	Per01	TRF	20	Run 7	F	Firmicutes Lactobacillaceae	0.84839	1.72203
LFper.TRF.ZT20.8	Per01	TRF	20	Run 7	F	Proteobacteria Gammaproteobacteria	9.3799e-07	-13.8795
LFper.TRF.ZT20.8	Per01	TRF	20	Run 7	F	Proteobacteria Acetobacter	0.148588	-1.74572
LFper.TRF.ZT20.8	Per01	TRF	20	Run 7	F	Proteobacteria Gluconacetobacter	0.00259257	-5.95251
LFper.TRF.ZT20.9	Per01	TRF	20	Run 7	F	Firmicutes Lactobacillaceae	0.94672	2.87745
LFper.TRF.ZT20.9	Per01	TRF	20	Run 7	F	Proteobacteria Gammaproteobacteria	0.050184	-2.94057
LFper.TRF.ZT20.9	Per01	TRF	20	Run 7	F	Proteobacteria Acetobacter	0.000958415	-6.94927
LFper.TRF.ZT20.9	Per01	TRF	20	Run 7	F	Proteobacteria Gluconacetobacter	0.00214118	-6.14425
LFper.TRF.ZT4.2	Per01	TRF	4	Run 7	F	Firmicutes Lactobacillaceae	0.610121	0.447821
LFper.TRF.ZT4.2	Per01	TRF	4	Run 7	F	Proteobacteria Gammaproteobacteria	0.0415008	-3.13966
LFper.TRF.ZT4.2	Per01	TRF	4	Run 7	F	Proteobacteria Acetobacter	0.141246	-1.80498
LFper.TRF.ZT4.2	Per01	TRF	4	Run 7	F	Proteobacteria Gluconacetobacter	0.192575	-1.43337
LFper.TRF.ZT4.4	Per01	TRF	4	Run 7	F	Firmicutes Lactobacillaceae	0.844669	1.69338
LFper.TRF.ZT4.4	Per01	TRF	4	Run 7	F	Proteobacteria Gammaproteobacteria	0.0334768	-3.36285
LFper.TRF.ZT4.4	Per01	TRF	4	Run 7	F	Proteobacteria Acetobacter	0.0670636	-2.6327
LFper.TRF.ZT4.4	Per01	TRF	4	Run 7	F	Proteobacteria Gluconacetobacter	0.0444133	-3.06879
LFper.TRF.ZT4.5	Per01	TRF	4	Run 7	F	Firmicutes Lactobacillaceae	0.547432	0.190302
LFper.TRF.ZT4.5	Per01	TRF	4	Run 7	F	Proteobacteria Gammaproteobacteria	0.0789037	-2.45734
LFper.TRF.ZT4.5	Per01	TRF	4	Run 7	F	Proteobacteria Acetobacter	0.0660359	-2.64924
LFper.TRF.ZT4.5	Per01	TRF	4	Run 7	F	Proteobacteria Gluconacetobacter	0.306235	-0.817779
LFper.TRF.ZT4.7	Per01	TRF	4	Run 7	F	Firmicutes Lactobacillaceae	0.201219	-1.37869
LFper.TRF.ZT4.7	Per01	TRF	4	Run 7	F	Proteobacteria Gammaproteobacteria	0.720069	0.944803
LFper.TRF.ZT4.7	Per01	TRF	4	Run 7	F	Proteobacteria Acetobacter	0.0209708	-3.84343
LFper.TRF.ZT4.7	Per01	TRF	4	Run 7	F	Proteobacteria Gluconacetobacter	0.0299909	-3.47641
LFper.TRF.ZT4.8	Per01	TRF	4	Run 7	F	Firmicutes Lactobacillaceae	0.277985	-0.954481
LFper.TRF.ZT4.8	Per01	TRF	4	Run 7	F	Proteobacteria Gammaproteobacteria	9.3799e-07	-13.8795
LFper.TRF.ZT4.8	Per01	TRF	4	Run 7	F	Proteobacteria Acetobacter	0.276502	-0.961879
LFper.TRF.ZT4.8	Per01	TRF	4	Run 7	F	Proteobacteria Gluconacetobacter	0.444404	-0.223307
LFper.TRF.ZT4.9	Per01	TRF	4	Run 7	F	Firmicutes Lactobacillaceae	0.379074	-0.493481
LFper.TRF.ZT4.9	Per01	TRF	4	Run 7	F	Proteobacteria Gammaproteobacteria	0.114265	-2.0479
LFper.TRF.ZT4.9	Per01	TRF	4	Run 7	F	Proteobacteria Acetobacter	0.260283	-1.0445
LFper.TRF.ZT4.9	Per01	TRF	4	Run 7	F	Proteobacteria Gluconacetobacter	0.245553	-1.12247
LFper.TRF.ZT8.1	Per01	TRF	8	Run 7	F	Firmicutes Lactobacillaceae	0.734773	1.01898
LFper.TRF.ZT8.1	Per01	TRF	8	Run 7	F	Proteobacteria Gammaproteobacteria	9.3799e-07	-13.8795
LFper.TRF.ZT8.1	Per01	TRF	8	Run 7	F	Proteobacteria Acetobacter	0.0686208	-2.60807
LFper.TRF.ZT8.1	Per01	TRF	8	Run 7	F	Proteobacteria Gluconacetobacter	0.0732469	-2.53785
LFper.TRF.ZT8.2	Per01	TRF	8	Run 7	F	Firmicutes Lactobacillaceae	0.543423	0.174131
LFper.TRF.ZT8.2	Per01	TRF	8	Run 7	F	Proteobacteria Gammaproteobacteria	9.3799e-07	-13.8795
LFper.TRF.ZT8.2	Per01	TRF	8	Run 7	F	Proteobacteria Acetobacter	0.334481	-0.687988
LFper.TRF.ZT8.2	Per01	TRF	8	Run 7	F	Proteobacteria Gluconacetobacter	0.11608	-2.03009
LFper.TRF.ZT8.4	Per01	TRF	8	Run 7	F	Firmicutes Lactobacillaceae	0.725671	0.972771
LFper.TRF.ZT8.4	Per01	TRF	8	Run 7	F	Proteobacteria Gammaproteobacteria	9.3799e-07	-13.8795
LFper.TRF.ZT8.4	Per01	TRF	8	Run 7	F	Proteobacteria Acetobacter	0.133717	-1.86848
LFper.TRF.ZT8.4	Per01	TRF	8	Run 7	F	Proteobacteria Gluconacetobacter	0.128737	-1.91218
LFper.TRF.ZT8.5	Per01	TRF	8	Run 7	F	Firmicutes Lactobacillaceae	0.0489908	-2.96589
LFper.TRF.ZT8.5	Per01	TRF	8	Run 7	F	Proteobacteria Gammaproteobacteria	9.3799e-07	-13.8795
LFper.TRF.ZT8.5	Per01	TRF	8	Run 7	F	Proteobacteria Acetobacter	0.914269	2.36691
LFper.TRF.ZT8.5	Per01	TRF	8	Run 7	F	Proteobacteria Gluconacetobacter	0.0364908	-3.27352
LFper.TRF.ZT8.6	Per01	TRF	8	Run 7	F	Firmicutes Lactobacillaceae	0.397944	-0.414038
LFper.TRF.ZT8.6	Per01	TRF	8	Run 7	F	Proteobacteria Gammaproteobacteria	9.3799e-07	-13.8795
LFper.TRF.ZT8.6	Per01	TRF	8	Run 7	F	Proteobacteria Acetobacter	0.529371	0.117621
LFper.TRF.ZT8.6	Per01	TRF	8	Run 7	F	Proteobacteria Gluconacetobacter	0.0726871	-2.54613
LFper.TRF.ZT8.7	Per01	TRF	8	Run 7	F	Firmicutes Lactobacillaceae	0.303583	-0.830293
LFper.TRF.ZT8.7	Per01	TRF	8	Run 7	F	Proteobacteria Gammaproteobacteria	9.3799e-07	-13.8795
LFper.TRF.ZT8.7	Per01	TRF	8	Run 7	F	Proteobacteria Acetobacter	0.634031	0.549548
LFper.TRF.ZT8.7	Per01	TRF	8	Run 7	F	Proteobacteria Gluconacetobacter	0.062389	-2.70995
LMIso.ALF.ZT0.28	Iso	ALF	0	Run 7	M	Firmicutes Lactobacillaceae	0.0618289	-2.71956
LMIso.ALF.ZT0.28	Iso	ALF	0	Run 7	M	Proteobacteria Gammaproteobacteria	0.828944	1.57816
LMIso.ALF.ZT0.28	Iso	ALF	0	Run 7	M	Proteobacteria Acetobacter	0.0283164	-3.53559
LMIso.ALF.ZT0.28	Iso	ALF	0	Run 7	M	Proteobacteria Gluconacetobacter	0.0492841	-2.95961
LMIso.ALF.ZT0.29	Iso	ALF	0	Run 7	M	Firmicutes Lactobacillaceae	0.495482	-0.0180728
LMIso.ALF.ZT0.29	Iso	ALF	0	Run 7	M	Proteobacteria Gammaproteobacteria	0.456164	-0.175797
LMIso.ALF.ZT0.29	Iso	ALF	0	Run 7	M	Proteobacteria Acetobacter	0.00817548	-4.79841
LMIso.ALF.ZT0.29	Iso	ALF	0	Run 7	M	Proteobacteria Gluconacetobacter	0.0214735	-3.81923
LMIso.ALF.ZT0.30	Iso	ALF	0	Run 7	M	Firmicutes Lactobacillaceae	0.219469	-1.26877
LMIso.ALF.ZT0.30	Iso	ALF	0	Run 7	M	Proteobacteria Gammaproteobacteria	0.645296	0.598427
LMIso.ALF.ZT0.30	Iso	ALF	0	Run 7	M	Proteobacteria Acetobacter	0.0265582	-3.6015
LMIso.ALF.ZT0.30	Iso	ALF	0	Run 7	M	Proteobacteria Gluconacetobacter	0.0855426	-2.36932
LMIso.ALF.ZT0.31	Iso	ALF	0	Run 7	M	Firmicutes Lactobacillaceae	0.134628	-1.86064
LMIso.ALF.ZT0.31	Iso	ALF	0	Run 7	M	Proteobacteria Gammaproteobacteria	0.754202	1.12115
LMIso.ALF.ZT0.31	Iso	ALF	0	Run 7	M	Proteobacteria Acetobacter	0.0122772	-4.38766
LMIso.ALF.ZT0.31	Iso	ALF	0	Run 7	M	Proteobacteria Gluconacetobacter	0.0704351	-2.58003
LMIso.ALF.ZT0.33	Iso	ALF	0	Run 7	M	Firmicutes Lactobacillaceae	0.275879	-0.964998
LMIso.ALF.ZT0.33	Iso	ALF	0	Run 7	M	Proteobacteria Gammaproteobacteria	9.3799e-07	-13.8795
LMIso.ALF.ZT0.33	Iso	ALF	0	Run 7	M	Proteobacteria Acetobacter	0.324545	-0.732962
LMIso.ALF.ZT0.33	Iso	ALF	0	Run 7	M	Proteobacteria Gluconacetobacter	0.397018	-0.417907
LMIso.ALF.ZT0.34	Iso	ALF	0	Run 7	M	Firmicutes Lactobacillaceae	0.144303	-1.78
LMIso.ALF.ZT0.34	Iso	ALF	0	Run 7	M	Proteobacteria Gammaproteobacteria	0.775345	1.23874
LMIso.ALF.ZT0.34	Iso	ALF	0	Run 7	M	Proteobacteria Acetobacter	9.3799e-07	-13.8795
LMIso.ALF.ZT0.34	Iso	ALF	0	Run 7	M	Proteobacteria Gluconacetobacter	0.0516056	-2.91114
LMIso.ALF.ZT0.35	Iso	ALF	0	Run 7	M	Firmicutes Lactobacillaceae	0.148026	-1.75017
LMIso.ALF.ZT0.35	Iso	ALF	0	Run 7	M	Proteobacteria Gammaproteobacteria	0.774632	1.23465
LMIso.ALF.ZT0.35	Iso	ALF	0	Run 7	M	Proteobacteria Acetobacter	0.00944089	-4.65322
LMIso.ALF.ZT0.35	Iso	ALF	0	Run 7	M	Proteobacteria Gluconacetobacter	0.0401406	-3.1744
LMIso.ALF.ZT12.29	Iso	ALF	12	Run 7	M	Firmicutes Lactobacillaceae	0.963974	3.28682
LMIso.ALF.ZT12.29	Iso	ALF	12	Run 7	M	Proteobacteria Gammaproteobacteria	9.3799e-07	-13.8795
LMIso.ALF.ZT12.29	Iso	ALF	12	Run 7	M	Proteobacteria Acetobacter	0.0209325	-3.8453
LMIso.ALF.ZT12.29	Iso	ALF	12	Run 7	M	Proteobacteria Gluconacetobacter	0.014928	-4.18948
LMIso.ALF.ZT12.30	Iso	ALF	12	Run 7	M	Firmicutes Lactobacillaceae	0.89799	2.17508
LMIso.ALF.ZT12.30	Iso	ALF	12	Run 7	M	Proteobacteria Gammaproteobacteria	9.3799e-07	-13.8795
LMIso.ALF.ZT12.30	Iso	ALF	12	Run 7	M	Proteobacteria Acetobacter	0.0293138	-3.49995
LMIso.ALF.ZT12.30	Iso	ALF	12	Run 7	M	Proteobacteria Gluconacetobacter	0.0416705	-3.1354
LMIso.ALF.ZT12.31	Iso	ALF	12	Run 7	M	Firmicutes Lactobacillaceae	0.959396	3.16244
LMIso.ALF.ZT12.31	Iso	ALF	12	Run 7	M	Proteobacteria Gammaproteobacteria	9.3799e-07	-13.8795
LMIso.ALF.ZT12.31	Iso	ALF	12	Run 7	M	Proteobacteria Acetobacter	0.0283366	-3.53486
LMIso.ALF.ZT12.31	Iso	ALF	12	Run 7	M	Proteobacteria Gluconacetobacter	0.00978696	-4.61687
LMIso.ALF.ZT12.32	Iso	ALF	12	Run 7	M	Firmicutes Lactobacillaceae	0.79201	1.33708
LMIso.ALF.ZT12.32	Iso	ALF	12	Run 7	M	Proteobacteria Gammaproteobacteria	9.3799e-07	-13.8795
LMIso.ALF.ZT12.32	Iso	ALF	12	Run 7	M	Proteobacteria Acetobacter	0.00561649	-5.17642
LMIso.ALF.ZT12.32	Iso	ALF	12	Run 7	M	Proteobacteria Gluconacetobacter	0.197193	-1.40393
LMIso.ALF.ZT12.33	Iso	ALF	12	Run 7	M	Firmicutes Lactobacillaceae	0.8684	1.88689
LMIso.ALF.ZT12.33	Iso	ALF	12	Run 7	M	Proteobacteria Gammaproteobacteria	9.3799e-07	-13.8795
LMIso.ALF.ZT12.33	Iso	ALF	12	Run 7	M	Proteobacteria Acetobacter	0.0979299	-2.22044
LMIso.ALF.ZT12.33	Iso	ALF	12	Run 7	M	Proteobacteria Gluconacetobacter	0.0301751	-3.4701
LMIso.ALF.ZT12.34	Iso	ALF	12	Run 7	M	Firmicutes Lactobacillaceae	0.965375	3.32793
LMIso.ALF.ZT12.34	Iso	ALF	12	Run 7	M	Proteobacteria Gammaproteobacteria	9.3799e-07	-13.8795
LMIso.ALF.ZT12.34	Iso	ALF	12	Run 7	M	Proteobacteria Acetobacter	0.0308275	-3.44803
LMIso.ALF.ZT12.34	Iso	ALF	12	Run 7	M	Proteobacteria Gluconacetobacter	0.00315529	-5.75552
LMIso.ALF.ZT12.35	Iso	ALF	12	Run 7	M	Firmicutes Lactobacillaceae	0.732982	1.0098
LMIso.ALF.ZT12.35	Iso	ALF	12	Run 7	M	Proteobacteria Gammaproteobacteria	9.3799e-07	-13.8795
LMIso.ALF.ZT12.35	Iso	ALF	12	Run 7	M	Proteobacteria Acetobacter	0.00476781	-5.34109
LMIso.ALF.ZT12.35	Iso	ALF	12	Run 7	M	Proteobacteria Gluconacetobacter	0.261955	-1.03583
LMIso.ALF.ZT12.36	Iso	ALF	12	Run 7	M	Firmicutes Lactobacillaceae	0.980959	3.94191
LMIso.ALF.ZT12.36	Iso	ALF	12	Run 7	M	Proteobacteria Gammaproteobacteria	9.3799e-07	-13.8795
LMIso.ALF.ZT12.36	Iso	ALF	12	Run 7	M	Proteobacteria Acetobacter	0.00788995	-4.83424
LMIso.ALF.ZT12.36	Iso	ALF	12	Run 7	M	Proteobacteria Gluconacetobacter	0.010701	-4.52666
LMIso.ALF.ZT16.28	Iso	ALF	16	Run 7	M	Firmicutes Lactobacillaceae	0.750634	1.102
LMIso.ALF.ZT16.28	Iso	ALF	16	Run 7	M	Proteobacteria Gammaproteobacteria	9.3799e-07	-13.8795
LMIso.ALF.ZT16.28	Iso	ALF	16	Run 7	M	Proteobacteria Acetobacter	0.186155	-1.47519
LMIso.ALF.ZT16.28	Iso	ALF	16	Run 7	M	Proteobacteria Gluconacetobacter	0.0632135	-2.69594
LMIso.ALF.ZT16.29	Iso	ALF	16	Run 7	M	Firmicutes Lactobacillaceae	0.931422	2.60874
LMIso.ALF.ZT16.29	Iso	ALF	16	Run 7	M	Proteobacteria Gammaproteobacteria	9.3799e-07	-13.8795
LMIso.ALF.ZT16.29	Iso	ALF	16	Run 7	M	Proteobacteria Acetobacter	0.0604802	-2.74305
LMIso.ALF.ZT16.29	Iso	ALF	16	Run 7	M	Proteobacteria Gluconacetobacter	0.00688585	-4.97138
LMIso.ALF.ZT16.30	Iso	ALF	16	Run 7	M	Firmicutes Lactobacillaceae	0.87274	1.9254
LMIso.ALF.ZT16.30	Iso	ALF	16	Run 7	M	Proteobacteria Gammaproteobacteria	9.3799e-07	-13.8795
LMIso.ALF.ZT16.30	Iso	ALF	16	Run 7	M	Proteobacteria Acetobacter	0.121142	-1.98166
LMIso.ALF.ZT16.30	Iso	ALF	16	Run 7	M	Proteobacteria Gluconacetobacter	0.005851	-5.13528
LMIso.ALF.ZT16.31	Iso	ALF	16	Run 7	M	Firmicutes Lactobacillaceae	0.687533	0.78861
LMIso.ALF.ZT16.31	Iso	ALF	16	Run 7	M	Proteobacteria Gammaproteobacteria	9.3799e-07	-13.8795
LMIso.ALF.ZT16.31	Iso	ALF	16	Run 7	M	Proteobacteria Acetobacter	0.00238554	-6.03594
LMIso.ALF.ZT16.31	Iso	ALF	16	Run 7	M	Proteobacteria Gluconacetobacter	0.309573	-0.802114
LMIso.ALF.ZT16.32	Iso	ALF	16	Run 7	M	Firmicutes Lactobacillaceae	0.830271	1.58755
LMIso.ALF.ZT16.32	Iso	ALF	16	Run 7	M	Proteobacteria Gammaproteobacteria	9.3799e-07	-13.8795
LMIso.ALF.ZT16.32	Iso	ALF	16	Run 7	M	Proteobacteria Acetobacter	0.128498	-1.9143
LMIso.ALF.ZT16.32	Iso	ALF	16	Run 7	M	Proteobacteria Gluconacetobacter	0.0405832	-3.16297
LMIso.ALF.ZT16.33	Iso	ALF	16	Run 7	M	Firmicutes Lactobacillaceae	0.982212	4.0113
LMIso.ALF.ZT16.33	Iso	ALF	16	Run 7	M	Proteobacteria Gammaproteobacteria	9.3799e-07	-13.8795
LMIso.ALF.ZT16.33	Iso	ALF	16	Run 7	M	Proteobacteria Acetobacter	0.00593048	-5.1217
LMIso.ALF.ZT16.33	Iso	ALF	16	Run 7	M	Proteobacteria Gluconacetobacter	0.010988	-4.4999
LMIso.ALF.ZT16.34	Iso	ALF	16	Run 7	M	Firmicutes Lactobacillaceae	0.809937	1.4496
LMIso.ALF.ZT16.34	Iso	ALF	16	Run 7	M	Proteobacteria Gammaproteobacteria	9.3799e-07	-13.8795
LMIso.ALF.ZT16.34	Iso	ALF	16	Run 7	M	Proteobacteria Acetobacter	0.0108681	-4.511
LMIso.ALF.ZT16.34	Iso	ALF	16	Run 7	M	Proteobacteria Gluconacetobacter	0.174541	-1.55378
LMIso.ALF.ZT16.35	Iso	ALF	16	Run 7	M	Firmicutes Lactobacillaceae	0.975269	3.67465
LMIso.ALF.ZT16.35	Iso	ALF	16	Run 7	M	Proteobacteria Gammaproteobacteria	9.3799e-07	-13.8795
LMIso.ALF.ZT16.35	Iso	ALF	16	Run 7	M	Proteobacteria Acetobacter	0.0058467	-5.13601
LMIso.ALF.ZT16.35	Iso	ALF	16	Run 7	M	Proteobacteria Gluconacetobacter	0.0183626	-3.9789
LMIso.ALF.ZT16.36	Iso	ALF	16	Run 7	M	Firmicutes Lactobacillaceae	0.664682	0.68423
LMIso.ALF.ZT16.36	Iso	ALF	16	Run 7	M	Proteobacteria Gammaproteobacteria	9.3799e-07	-13.8795
LMIso.ALF.ZT16.36	Iso	ALF	16	Run 7	M	Proteobacteria Acetobacter	0.226015	-1.23095
LMIso.ALF.ZT16.36	Iso	ALF	16	Run 7	M	Proteobacteria Gluconacetobacter	0.104879	-2.14416
LMIso.ALF.ZT20.28	Iso	ALF	20	Run 7	M	Firmicutes Lactobacillaceae	0.738789	1.03969
LMIso.ALF.ZT20.28	Iso	ALF	20	Run 7	M	Proteobacteria Gammaproteobacteria	9.3799e-07	-13.8795
LMIso.ALF.ZT20.28	Iso	ALF	20	Run 7	M	Proteobacteria Acetobacter	0.0431129	-3.09986
LMIso.ALF.ZT20.28	Iso	ALF	20	Run 7	M	Proteobacteria Gluconacetobacter	0.217357	-1.28113
LMIso.ALF.ZT20.29	Iso	ALF	20	Run 7	M	Firmicutes Lactobacillaceae	0.967974	3.40866
LMIso.ALF.ZT20.29	Iso	ALF	20	Run 7	M	Proteobacteria Gammaproteobacteria	9.3799e-07	-13.8795
LMIso.ALF.ZT20.29	Iso	ALF	20	Run 7	M	Proteobacteria Acetobacter	0.0139194	-4.26045
LMIso.ALF.ZT20.29	Iso	ALF	20	Run 7	M	Proteobacteria Gluconacetobacter	0.0166179	-4.08052
LMIso.ALF.ZT20.30	Iso	ALF	20	Run 7	M	Firmicutes Lactobacillaceae	0.880674	1.99883
LMIso.ALF.ZT20.30	Iso	ALF	20	Run 7	M	Proteobacteria Gammaproteobacteria	9.3799e-07	-13.8795
LMIso.ALF.ZT20.30	Iso	ALF	20	Run 7	M	Proteobacteria Acetobacter	0.0861508	-2.36157
LMIso.ALF.ZT20.30	Iso	ALF	20	Run 7	M	Proteobacteria Gluconacetobacter	0.0272461	-3.57522
LMIso.ALF.ZT20.31	Iso	ALF	20	Run 7	M	Firmicutes Lactobacillaceae	0.906629	2.27315
LMIso.ALF.ZT20.31	Iso	ALF	20	Run 7	M	Proteobacteria Gammaproteobacteria	9.3799e-07	-13.8795
LMIso.ALF.ZT20.31	Iso	ALF	20	Run 7	M	Proteobacteria Acetobacter	0.0108696	-4.51086
LMIso.ALF.ZT20.31	Iso	ALF	20	Run 7	M	Proteobacteria Gluconacetobacter	0.0788811	-2.45765
LMIso.ALF.ZT20.32	Iso	ALF	20	Run 7	M	Firmicutes Lactobacillaceae	0.612932	0.459652
LMIso.ALF.ZT20.32	Iso	ALF	20	Run 7	M	Proteobacteria Gammaproteobacteria	9.3799e-07	-13.8795
LMIso.ALF.ZT20.32	Iso	ALF	20	Run 7	M	Proteobacteria Acetobacter	0.297389	-0.859761
LMIso.ALF.ZT20.32	Iso	ALF	20	Run 7	M	Proteobacteria Gluconacetobacter	0.0896819	-2.31752
LMIso.ALF.ZT20.33	Iso	ALF	20	Run 7	M	Firmicutes Lactobacillaceae	0.974644	3.64904
LMIso.ALF.ZT20.33	Iso	ALF	20	Run 7	M	Proteobacteria Gammaproteobacteria	9.3799e-07	-13.8795
LMIso.ALF.ZT20.33	Iso	ALF	20	Run 7	M	Proteobacteria Acetobacter	0.00638966	-5.04666
LMIso.ALF.ZT20.33	Iso	ALF	20	Run 7	M	Proteobacteria Gluconacetobacter	0.0141615	-4.24296
LMIso.ALF.ZT20.34	Iso	ALF	20	Run 7	M	Firmicutes Lactobacillaceae	0.732606	1.00788
LMIso.ALF.ZT20.34	Iso	ALF	20	Run 7	M	Proteobacteria Gammaproteobacteria	9.3799e-07	-13.8795
LMIso.ALF.ZT20.34	Iso	ALF	20	Run 7	M	Proteobacteria Acetobacter	0.0142228	-4.23858
LMIso.ALF.ZT20.34	Iso	ALF	20	Run 7	M	Proteobacteria Gluconacetobacter	0.152798	-1.71282
LMIso.ALF.ZT20.35	Iso	ALF	20	Run 7	M	Firmicutes Lactobacillaceae	0.919867	2.44053
LMIso.ALF.ZT20.35	Iso	ALF	20	Run 7	M	Proteobacteria Gammaproteobacteria	9.3799e-07	-13.8795
LMIso.ALF.ZT20.35	Iso	ALF	20	Run 7	M	Proteobacteria Acetobacter	0.01434	-4.23026
LMIso.ALF.ZT20.35	Iso	ALF	20	Run 7	M	Proteobacteria Gluconacetobacter	0.0619128	-2.71812
LMIso.ALF.ZT20.36	Iso	ALF	20	Run 7	M	Firmicutes Lactobacillaceae	0.751506	1.10666
LMIso.ALF.ZT20.36	Iso	ALF	20	Run 7	M	Proteobacteria Gammaproteobacteria	9.3799e-07	-13.8795
LMIso.ALF.ZT20.36	Iso	ALF	20	Run 7	M	Proteobacteria Acetobacter	0.167388	-1.60425
LMIso.ALF.ZT20.36	Iso	ALF	20	Run 7	M	Proteobacteria Gluconacetobacter	0.080613	-2.43405
LMIso.ALF.ZT4.28	Iso	ALF	4	Run 7	M	Firmicutes Lactobacillaceae	0.78109	1.27203
LMIso.ALF.ZT4.28	Iso	ALF	4	Run 7	M	Proteobacteria Gammaproteobacteria	9.3799e-07	-13.8795
LMIso.ALF.ZT4.28	Iso	ALF	4	Run 7	M	Proteobacteria Acetobacter	0.0411817	-3.14771
LMIso.ALF.ZT4.28	Iso	ALF	4	Run 7	M	Proteobacteria Gluconacetobacter	0.177608	-1.53264
LMIso.ALF.ZT4.29	Iso	ALF	4	Run 7	M	Firmicutes Lactobacillaceae	0.946381	2.87074
LMIso.ALF.ZT4.29	Iso	ALF	4	Run 7	M	Proteobacteria Gammaproteobacteria	9.3799e-07	-13.8795
LMIso.ALF.ZT4.29	Iso	ALF	4	Run 7	M	Proteobacteria Acetobacter	0.0352824	-3.30845
LMIso.ALF.ZT4.29	Iso	ALF	4	Run 7	M	Proteobacteria Gluconacetobacter	0.0180224	-3.99795
LMIso.ALF.ZT4.30	Iso	ALF	4	Run 7	M	Firmicutes Lactobacillaceae	0.953652	3.02411
LMIso.ALF.ZT4.30	Iso	ALF	4	Run 7	M	Proteobacteria Gammaproteobacteria	9.3799e-07	-13.8795
LMIso.ALF.ZT4.30	Iso	ALF	4	Run 7	M	Proteobacteria Acetobacter	0.0261961	-3.6156
LMIso.ALF.ZT4.30	Iso	ALF	4	Run 7	M	Proteobacteria Gluconacetobacter	0.0197385	-3.90525
LMIso.ALF.ZT4.31	Iso	ALF	4	Run 7	M	Firmicutes Lactobacillaceae	0.807611	1.43456
LMIso.ALF.ZT4.31	Iso	ALF	4	Run 7	M	Proteobacteria Gammaproteobacteria	9.3799e-07	-13.8795
LMIso.ALF.ZT4.31	Iso	ALF	4	Run 7	M	Proteobacteria Acetobacter	0.0182666	-3.98424
LMIso.ALF.ZT4.31	Iso	ALF	4	Run 7	M	Proteobacteria Gluconacetobacter	0.173999	-1.55755
LMIso.ALF.ZT4.32	Iso	ALF	4	Run 7	M	Firmicutes Lactobacillaceae	0.944047	2.82566
LMIso.ALF.ZT4.32	Iso	ALF	4	Run 7	M	Proteobacteria Gammaproteobacteria	9.3799e-07	-13.8795
LMIso.ALF.ZT4.32	Iso	ALF	4	Run 7	M	Proteobacteria Acetobacter	0.0357784	-3.29398
LMIso.ALF.ZT4.32	Iso	ALF	4	Run 7	M	Proteobacteria Gluconacetobacter	0.0195537	-3.91484
LMIso.ALF.ZT4.33	Iso	ALF	4	Run 7	M	Firmicutes Lactobacillaceae	0.988365	4.442
LMIso.ALF.ZT4.33	Iso	ALF	4	Run 7	M	Proteobacteria Gammaproteobacteria	9.3799e-07	-13.8795
LMIso.ALF.ZT4.33	Iso	ALF	4	Run 7	M	Proteobacteria Acetobacter	0.00847153	-4.76254
LMIso.ALF.ZT4.33	Iso	ALF	4	Run 7	M	Proteobacteria Gluconacetobacter	0.00316671	-5.75189
LMIso.ALF.ZT4.34	Iso	ALF	4	Run 7	M	Firmicutes Lactobacillaceae	0.954552	3.04467
LMIso.ALF.ZT4.34	Iso	ALF	4	Run 7	M	Proteobacteria Gammaproteobacteria	9.3799e-07	-13.8795
LMIso.ALF.ZT4.34	Iso	ALF	4	Run 7	M	Proteobacteria Acetobacter	0.00784314	-4.84024
LMIso.ALF.ZT4.34	Iso	ALF	4	Run 7	M	Proteobacteria Gluconacetobacter	0.0357067	-3.29606
LMIso.ALF.ZT4.35	Iso	ALF	4	Run 7	M	Firmicutes Lactobacillaceae	0.952019	2.98778
LMIso.ALF.ZT4.35	Iso	ALF	4	Run 7	M	Proteobacteria Gammaproteobacteria	9.3799e-07	-13.8795
LMIso.ALF.ZT4.35	Iso	ALF	4	Run 7	M	Proteobacteria Acetobacter	0.00811596	-4.80577
LMIso.ALF.ZT4.35	Iso	ALF	4	Run 7	M	Proteobacteria Gluconacetobacter	0.0389966	-3.2045
LMIso.ALF.ZT4.36	Iso	ALF	4	Run 7	M	Firmicutes Lactobacillaceae	0.934639	2.66024
LMIso.ALF.ZT4.36	Iso	ALF	4	Run 7	M	Proteobacteria Gammaproteobacteria	9.3799e-07	-13.8795
LMIso.ALF.ZT4.36	Iso	ALF	4	Run 7	M	Proteobacteria Acetobacter	0.0292084	-3.50366
LMIso.ALF.ZT4.36	Iso	ALF	4	Run 7	M	Proteobacteria Gluconacetobacter	0.0349973	-3.31686
LMIso.ALF.ZT8.28	Iso	ALF	8	Run 7	M	Firmicutes Lactobacillaceae	0.915103	2.37759
LMIso.ALF.ZT8.28	Iso	ALF	8	Run 7	M	Proteobacteria Gammaproteobacteria	9.3799e-07	-13.8795
LMIso.ALF.ZT8.28	Iso	ALF	8	Run 7	M	Proteobacteria Acetobacter	0.0302042	-3.46911
LMIso.ALF.ZT8.28	Iso	ALF	8	Run 7	M	Proteobacteria Gluconacetobacter	0.0543359	-2.8567
LMIso.ALF.ZT8.29	Iso	ALF	8	Run 7	M	Firmicutes Lactobacillaceae	0.922167	2.47216
LMIso.ALF.ZT8.29	Iso	ALF	8	Run 7	M	Proteobacteria Gammaproteobacteria	9.3799e-07	-13.8795
LMIso.ALF.ZT8.29	Iso	ALF	8	Run 7	M	Proteobacteria Acetobacter	0.0360604	-3.28583
LMIso.ALF.ZT8.29	Iso	ALF	8	Run 7	M	Proteobacteria Gluconacetobacter	0.0417759	-3.13276
LMIso.ALF.ZT8.30	Iso	ALF	8	Run 7	M	Firmicutes Lactobacillaceae	0.968722	3.43307
LMIso.ALF.ZT8.30	Iso	ALF	8	Run 7	M	Proteobacteria Gammaproteobacteria	9.3799e-07	-13.8795
LMIso.ALF.ZT8.30	Iso	ALF	8	Run 7	M	Proteobacteria Acetobacter	0.0181974	-3.98811
LMIso.ALF.ZT8.30	Iso	ALF	8	Run 7	M	Proteobacteria Gluconacetobacter	0.0114141	-4.46142
LMIso.ALF.ZT8.31	Iso	ALF	8	Run 7	M	Firmicutes Lactobacillaceae	0.909948	2.313
LMIso.ALF.ZT8.31	Iso	ALF	8	Run 7	M	Proteobacteria Gammaproteobacteria	9.3799e-07	-13.8795
LMIso.ALF.ZT8.31	Iso	ALF	8	Run 7	M	Proteobacteria Acetobacter	0.00813212	-4.80377
LMIso.ALF.ZT8.31	Iso	ALF	8	Run 7	M	Proteobacteria Gluconacetobacter	0.0753499	-2.50727
LMIso.ALF.ZT8.32	Iso	ALF	8	Run 7	M	Firmicutes Lactobacillaceae	0.980585	3.92211
LMIso.ALF.ZT8.32	Iso	ALF	8	Run 7	M	Proteobacteria Gammaproteobacteria	9.3799e-07	-13.8795
LMIso.ALF.ZT8.32	Iso	ALF	8	Run 7	M	Proteobacteria Acetobacter	0.0129815	-4.33116
LMIso.ALF.ZT8.32	Iso	ALF	8	Run 7	M	Proteobacteria Gluconacetobacter	0.00594121	-5.11988
LMIso.ALF.ZT8.33	Iso	ALF	8	Run 7	M	Firmicutes Lactobacillaceae	0.982114	4.00571
LMIso.ALF.ZT8.33	Iso	ALF	8	Run 7	M	Proteobacteria Gammaproteobacteria	9.3799e-07	-13.8795
LMIso.ALF.ZT8.33	Iso	ALF	8	Run 7	M	Proteobacteria Acetobacter	0.0142396	-4.23739
LMIso.ALF.ZT8.33	Iso	ALF	8	Run 7	M	Proteobacteria Gluconacetobacter	0.00335467	-5.69404
LMIso.ALF.ZT8.34	Iso	ALF	8	Run 7	M	Firmicutes Lactobacillaceae	0.756775	1.13508
LMIso.ALF.ZT8.34	Iso	ALF	8	Run 7	M	Proteobacteria Gammaproteobacteria	9.3799e-07	-13.8795
LMIso.ALF.ZT8.34	Iso	ALF	8	Run 7	M	Proteobacteria Acetobacter	0.00857673	-4.75009
LMIso.ALF.ZT8.34	Iso	ALF	8	Run 7	M	Proteobacteria Gluconacetobacter	0.231968	-1.19723
LMIso.ALF.ZT8.35	Iso	ALF	8	Run 7	M	Firmicutes Lactobacillaceae	0.967925	3.40708
LMIso.ALF.ZT8.35	Iso	ALF	8	Run 7	M	Proteobacteria Gammaproteobacteria	9.3799e-07	-13.8795
LMIso.ALF.ZT8.35	Iso	ALF	8	Run 7	M	Proteobacteria Acetobacter	0.00694695	-4.96248
LMIso.ALF.ZT8.35	Iso	ALF	8	Run 7	M	Proteobacteria Gluconacetobacter	0.0249049	-3.66747
LMIso.ALF.ZT8.36	Iso	ALF	8	Run 7	M	Firmicutes Lactobacillaceae	0.947529	2.89359
LMIso.ALF.ZT8.36	Iso	ALF	8	Run 7	M	Proteobacteria Gammaproteobacteria	9.3799e-07	-13.8795
LMIso.ALF.ZT8.36	Iso	ALF	8	Run 7	M	Proteobacteria Acetobacter	0.0216731	-3.80977
LMIso.ALF.ZT8.36	Iso	ALF	8	Run 7	M	Proteobacteria Gluconacetobacter	0.0290092	-3.51071
LMIso.TRF.ZT0.13	Iso	TRF	0	Run 7	M	Firmicutes Lactobacillaceae	0.256519	-1.06414
LMIso.TRF.ZT0.13	Iso	TRF	0	Run 7	M	Proteobacteria Gammaproteobacteria	0.287638	-0.906885
LMIso.TRF.ZT0.13	Iso	TRF	0	Run 7	M	Proteobacteria Acetobacter	0.0916746	-2.29336
LMIso.TRF.ZT0.13	Iso	TRF	0	Run 7	M	Proteobacteria Gluconacetobacter	0.364173	-0.5573
LMIso.TRF.ZT0.14	Iso	TRF	0	Run 7	M	Firmicutes Lactobacillaceae	0.841976	1.67301
LMIso.TRF.ZT0.14	Iso	TRF	0	Run 7	M	Proteobacteria Gammaproteobacteria	9.3799e-07	-13.8795
LMIso.TRF.ZT0.14	Iso	TRF	0	Run 7	M	Proteobacteria Acetobacter	0.105907	-2.13325
LMIso.TRF.ZT0.14	Iso	TRF	0	Run 7	M	Proteobacteria Gluconacetobacter	0.0511855	-2.91976
LMIso.TRF.ZT0.15	Iso	TRF	0	Run 7	M	Firmicutes Lactobacillaceae	0.544713	0.179332
LMIso.TRF.ZT0.15	Iso	TRF	0	Run 7	M	Proteobacteria Gammaproteobacteria	0.352735	-0.607039
LMIso.TRF.ZT0.15	Iso	TRF	0	Run 7	M	Proteobacteria Acetobacter	0.0313835	-3.42959
LMIso.TRF.ZT0.15	Iso	TRF	0	Run 7	M	Proteobacteria Gluconacetobacter	0.0349861	-3.31719
LMIso.TRF.ZT0.16	Iso	TRF	0	Run 7	M	Firmicutes Lactobacillaceae	0.753321	1.11641
LMIso.TRF.ZT0.16	Iso	TRF	0	Run 7	M	Proteobacteria Gammaproteobacteria	9.3799e-07	-13.8795
LMIso.TRF.ZT0.16	Iso	TRF	0	Run 7	M	Proteobacteria Acetobacter	0.129912	-1.90173
LMIso.TRF.ZT0.16	Iso	TRF	0	Run 7	M	Proteobacteria Gluconacetobacter	0.116769	-2.02339
LMIso.TRF.ZT0.17	Iso	TRF	0	Run 7	M	Firmicutes Lactobacillaceae	0.69949	0.844871
LMIso.TRF.ZT0.17	Iso	TRF	0	Run 7	M	Proteobacteria Gammaproteobacteria	0.0627641	-2.70355
LMIso.TRF.ZT0.17	Iso	TRF	0	Run 7	M	Proteobacteria Acetobacter	0.0951562	-2.25224
LMIso.TRF.ZT0.17	Iso	TRF	0	Run 7	M	Proteobacteria Gluconacetobacter	0.141415	-1.80359
LMIso.TRF.ZT0.18	Iso	TRF	0	Run 7	M	Firmicutes Lactobacillaceae	0.608253	0.439974
LMIso.TRF.ZT0.18	Iso	TRF	0	Run 7	M	Proteobacteria Gammaproteobacteria	9.3799e-07	-13.8795
LMIso.TRF.ZT0.18	Iso	TRF	0	Run 7	M	Proteobacteria Acetobacter	0.22365	-1.24452
LMIso.TRF.ZT0.18	Iso	TRF	0	Run 7	M	Proteobacteria Gluconacetobacter	0.16223	-1.64173
LMIso.TRF.ZT12.10	Iso	TRF	12	Run 7	M	Firmicutes Lactobacillaceae	0.69413	0.8195
LMIso.TRF.ZT12.10	Iso	TRF	12	Run 7	M	Proteobacteria Gammaproteobacteria	9.3799e-07	-13.8795
LMIso.TRF.ZT12.10	Iso	TRF	12	Run 7	M	Proteobacteria Acetobacter	0.22262	-1.25046
LMIso.TRF.ZT12.10	Iso	TRF	12	Run 7	M	Proteobacteria Gluconacetobacter	0.0774913	-2.47693
LMIso.TRF.ZT12.11	Iso	TRF	12	Run 7	M	Firmicutes Lactobacillaceae	0.928806	2.5685
LMIso.TRF.ZT12.11	Iso	TRF	12	Run 7	M	Proteobacteria Gammaproteobacteria	9.3799e-07	-13.8795
LMIso.TRF.ZT12.11	Iso	TRF	12	Run 7	M	Proteobacteria Acetobacter	0.0501525	-2.94123
LMIso.TRF.ZT12.11	Iso	TRF	12	Run 7	M	Proteobacteria Gluconacetobacter	0.0198311	-3.90047
LMIso.TRF.ZT12.12	Iso	TRF	12	Run 7	M	Firmicutes Lactobacillaceae	0.670364	0.709832
LMIso.TRF.ZT12.12	Iso	TRF	12	Run 7	M	Proteobacteria Gammaproteobacteria	9.3799e-07	-13.8795
LMIso.TRF.ZT12.12	Iso	TRF	12	Run 7	M	Proteobacteria Acetobacter	0.299245	-0.850895
LMIso.TRF.ZT12.12	Iso	TRF	12	Run 7	M	Proteobacteria Gluconacetobacter	0.0281757	-3.54071
LMIso.TRF.ZT12.13	Iso	TRF	12	Run 7	M	Firmicutes Lactobacillaceae	0.242464	-1.13922
LMIso.TRF.ZT12.13	Iso	TRF	12	Run 7	M	Proteobacteria Gammaproteobacteria	9.3799e-07	-13.8795
LMIso.TRF.ZT12.13	Iso	TRF	12	Run 7	M	Proteobacteria Acetobacter	0.691521	0.80724
LMIso.TRF.ZT12.13	Iso	TRF	12	Run 7	M	Proteobacteria Gluconacetobacter	0.0657356	-2.65412
LMIso.TRF.ZT12.14	Iso	TRF	12	Run 7	M	Firmicutes Lactobacillaceae	0.787294	1.30869
LMIso.TRF.ZT12.14	Iso	TRF	12	Run 7	M	Proteobacteria Gammaproteobacteria	9.3799e-07	-13.8795
LMIso.TRF.ZT12.14	Iso	TRF	12	Run 7	M	Proteobacteria Acetobacter	0.195282	-1.41605
LMIso.TRF.ZT12.14	Iso	TRF	12	Run 7	M	Proteobacteria Gluconacetobacter	0.0166486	-4.07864
LMIso.TRF.ZT12.15	Iso	TRF	12	Run 7	M	Firmicutes Lactobacillaceae	0.990748	4.67359
LMIso.TRF.ZT12.15	Iso	TRF	12	Run 7	M	Proteobacteria Gammaproteobacteria	9.3799e-07	-13.8795
LMIso.TRF.ZT12.15	Iso	TRF	12	Run 7	M	Proteobacteria Acetobacter	0.0027519	-5.89271
LMIso.TRF.ZT12.15	Iso	TRF	12	Run 7	M	Proteobacteria Gluconacetobacter	0.00640318	-5.04454
LMIso.TRF.ZT12.16	Iso	TRF	12	Run 7	M	Firmicutes Lactobacillaceae	0.580248	0.323791
LMIso.TRF.ZT12.16	Iso	TRF	12	Run 7	M	Proteobacteria Gammaproteobacteria	9.3799e-07	-13.8795
LMIso.TRF.ZT12.16	Iso	TRF	12	Run 7	M	Proteobacteria Acetobacter	0.272063	-0.98418
LMIso.TRF.ZT12.16	Iso	TRF	12	Run 7	M	Proteobacteria Gluconacetobacter	0.132831	-1.87615
LMIso.TRF.ZT12.17	Iso	TRF	12	Run 7	M	Firmicutes Lactobacillaceae	0.809983	1.4499
LMIso.TRF.ZT12.17	Iso	TRF	12	Run 7	M	Proteobacteria Gammaproteobacteria	9.3799e-07	-13.8795
LMIso.TRF.ZT12.17	Iso	TRF	12	Run 7	M	Proteobacteria Acetobacter	0.105413	-2.13848
LMIso.TRF.ZT12.17	Iso	TRF	12	Run 7	M	Proteobacteria Gluconacetobacter	0.056826	-2.80926
LMIso.TRF.ZT12.18	Iso	TRF	12	Run 7	M	Firmicutes Lactobacillaceae	0.935837	2.68001
LMIso.TRF.ZT12.18	Iso	TRF	12	Run 7	M	Proteobacteria Gammaproteobacteria	9.3799e-07	-13.8795
LMIso.TRF.ZT12.18	Iso	TRF	12	Run 7	M	Proteobacteria Acetobacter	0.0381837	-3.22642
LMIso.TRF.ZT12.18	Iso	TRF	12	Run 7	M	Proteobacteria Gluconacetobacter	0.0199536	-3.89419
LMIso.TRF.ZT16.10	Iso	TRF	16	Run 7	M	Firmicutes Lactobacillaceae	0.632598	0.543378
LMIso.TRF.ZT16.10	Iso	TRF	16	Run 7	M	Proteobacteria Gammaproteobacteria	9.3799e-07	-13.8795
LMIso.TRF.ZT16.10	Iso	TRF	16	Run 7	M	Proteobacteria Acetobacter	0.340207	-0.662371
LMIso.TRF.ZT16.10	Iso	TRF	16	Run 7	M	Proteobacteria Gluconacetobacter	0.0155139	-4.15038
LMIso.TRF.ZT16.11	Iso	TRF	16	Run 7	M	Firmicutes Lactobacillaceae	0.813509	1.47297
LMIso.TRF.ZT16.11	Iso	TRF	16	Run 7	M	Proteobacteria Gammaproteobacteria	9.3799e-07	-13.8795
LMIso.TRF.ZT16.11	Iso	TRF	16	Run 7	M	Proteobacteria Acetobacter	0.142138	-1.79764
LMIso.TRF.ZT16.11	Iso	TRF	16	Run 7	M	Proteobacteria Gluconacetobacter	0.0275547	-3.56364
LMIso.TRF.ZT16.12	Iso	TRF	16	Run 7	M	Firmicutes Lactobacillaceae	0.429522	-0.283802
LMIso.TRF.ZT16.12	Iso	TRF	16	Run 7	M	Proteobacteria Gammaproteobacteria	9.3799e-07	-13.8795
LMIso.TRF.ZT16.12	Iso	TRF	16	Run 7	M	Proteobacteria Acetobacter	0.539958	0.160174
LMIso.TRF.ZT16.12	Iso	TRF	16	Run 7	M	Proteobacteria Gluconacetobacter	0.0234463	-3.72932
LMIso.TRF.ZT16.13	Iso	TRF	16	Run 7	M	Firmicutes Lactobacillaceae	0.092254	-2.28642
LMIso.TRF.ZT16.13	Iso	TRF	16	Run 7	M	Proteobacteria Gammaproteobacteria	9.3799e-07	-13.8795
LMIso.TRF.ZT16.13	Iso	TRF	16	Run 7	M	Proteobacteria Acetobacter	0.637553	0.564758
LMIso.TRF.ZT16.13	Iso	TRF	16	Run 7	M	Proteobacteria Gluconacetobacter	0.270078	-0.994228
LMIso.TRF.ZT16.14	Iso	TRF	16	Run 7	M	Firmicutes Lactobacillaceae	0.379704	-0.490805
LMIso.TRF.ZT16.14	Iso	TRF	16	Run 7	M	Proteobacteria Gammaproteobacteria	9.3799e-07	-13.8795
LMIso.TRF.ZT16.14	Iso	TRF	16	Run 7	M	Proteobacteria Acetobacter	0.603652	0.420705
LMIso.TRF.ZT16.14	Iso	TRF	16	Run 7	M	Proteobacteria Gluconacetobacter	0.0159663	-4.12118
LMIso.TRF.ZT16.15	Iso	TRF	16	Run 7	M	Firmicutes Lactobacillaceae	0.913107	2.35218
LMIso.TRF.ZT16.15	Iso	TRF	16	Run 7	M	Proteobacteria Gammaproteobacteria	9.3799e-07	-13.8795
LMIso.TRF.ZT16.15	Iso	TRF	16	Run 7	M	Proteobacteria Acetobacter	0.0283958	-3.53271
LMIso.TRF.ZT16.15	Iso	TRF	16	Run 7	M	Proteobacteria Gluconacetobacter	0.0453539	-3.04684
LMIso.TRF.ZT16.16	Iso	TRF	16	Run 7	M	Firmicutes Lactobacillaceae	0.904537	2.24868
LMIso.TRF.ZT16.16	Iso	TRF	16	Run 7	M	Proteobacteria Gammaproteobacteria	9.3799e-07	-13.8795
LMIso.TRF.ZT16.16	Iso	TRF	16	Run 7	M	Proteobacteria Acetobacter	0.0712429	-2.56775
LMIso.TRF.ZT16.16	Iso	TRF	16	Run 7	M	Proteobacteria Gluconacetobacter	0.0212944	-3.82779
LMIso.TRF.ZT16.17	Iso	TRF	16	Run 7	M	Firmicutes Lactobacillaceae	0.658561	0.656889
LMIso.TRF.ZT16.17	Iso	TRF	16	Run 7	M	Proteobacteria Gammaproteobacteria	9.3799e-07	-13.8795
LMIso.TRF.ZT16.17	Iso	TRF	16	Run 7	M	Proteobacteria Acetobacter	0.167559	-1.60302
LMIso.TRF.ZT16.17	Iso	TRF	16	Run 7	M	Proteobacteria Gluconacetobacter	0.155643	-1.69101
LMIso.TRF.ZT16.18	Iso	TRF	16	Run 7	M	Firmicutes Lactobacillaceae	0.675552	0.733404
LMIso.TRF.ZT16.18	Iso	TRF	16	Run 7	M	Proteobacteria Gammaproteobacteria	9.3799e-07	-13.8795
LMIso.TRF.ZT16.18	Iso	TRF	16	Run 7	M	Proteobacteria Acetobacter	0.129354	-1.90668
LMIso.TRF.ZT16.18	Iso	TRF	16	Run 7	M	Proteobacteria Gluconacetobacter	0.14428	-1.78019
LMIso.TRF.ZT20.10	Iso	TRF	20	Run 7	M	Firmicutes Lactobacillaceae	0.442779	-0.229891
LMIso.TRF.ZT20.10	Iso	TRF	20	Run 7	M	Proteobacteria Gammaproteobacteria	9.3799e-07	-13.8795
LMIso.TRF.ZT20.10	Iso	TRF	20	Run 7	M	Proteobacteria Acetobacter	0.41895	-0.327086
LMIso.TRF.ZT20.10	Iso	TRF	20	Run 7	M	Proteobacteria Gluconacetobacter	0.136177	-1.84741
LMIso.TRF.ZT20.11	Iso	TRF	20	Run 7	M	Firmicutes Lactobacillaceae	0.936705	2.69456
LMIso.TRF.ZT20.11	Iso	TRF	20	Run 7	M	Proteobacteria Gammaproteobacteria	9.3799e-07	-13.8795
LMIso.TRF.ZT20.11	Iso	TRF	20	Run 7	M	Proteobacteria Acetobacter	0.0413438	-3.14361
LMIso.TRF.ZT20.11	Iso	TRF	20	Run 7	M	Proteobacteria Gluconacetobacter	0.0181085	-3.9931
LMIso.TRF.ZT20.12	Iso	TRF	20	Run 7	M	Firmicutes Lactobacillaceae	0.36159	-0.568468
LMIso.TRF.ZT20.12	Iso	TRF	20	Run 7	M	Proteobacteria Gammaproteobacteria	9.3799e-07	-13.8795
LMIso.TRF.ZT20.12	Iso	TRF	20	Run 7	M	Proteobacteria Acetobacter	0.562466	0.251175
LMIso.TRF.ZT20.12	Iso	TRF	20	Run 7	M	Proteobacteria Gluconacetobacter	0.0747468	-2.51596
LMIso.TRF.ZT20.13	Iso	TRF	20	Run 7	M	Firmicutes Lactobacillaceae	0.415306	-0.342072
LMIso.TRF.ZT20.13	Iso	TRF	20	Run 7	M	Proteobacteria Gammaproteobacteria	9.3799e-07	-13.8795
LMIso.TRF.ZT20.13	Iso	TRF	20	Run 7	M	Proteobacteria Acetobacter	0.452398	-0.190987
LMIso.TRF.ZT20.13	Iso	TRF	20	Run 7	M	Proteobacteria Gluconacetobacter	0.130022	-1.90076
LMIso.TRF.ZT20.14	Iso	TRF	20	Run 7	M	Firmicutes Lactobacillaceae	0.39015	-0.446681
LMIso.TRF.ZT20.14	Iso	TRF	20	Run 7	M	Proteobacteria Gammaproteobacteria	9.3799e-07	-13.8795
LMIso.TRF.ZT20.14	Iso	TRF	20	Run 7	M	Proteobacteria Acetobacter	0.599607	0.403827
LMIso.TRF.ZT20.14	Iso	TRF	20	Run 7	M	Proteobacteria Gluconacetobacter	0.00928886	-4.66961
LMIso.TRF.ZT20.15	Iso	TRF	20	Run 7	M	Firmicutes Lactobacillaceae	0.886143	2.05193
LMIso.TRF.ZT20.15	Iso	TRF	20	Run 7	M	Proteobacteria Gammaproteobacteria	9.3799e-07	-13.8795
LMIso.TRF.ZT20.15	Iso	TRF	20	Run 7	M	Proteobacteria Acetobacter	0.0576167	-2.7946
LMIso.TRF.ZT20.15	Iso	TRF	20	Run 7	M	Proteobacteria Gluconacetobacter	0.0495134	-2.95473
LMIso.TRF.ZT20.16	Iso	TRF	20	Run 7	M	Firmicutes Lactobacillaceae	0.889629	2.08696
LMIso.TRF.ZT20.16	Iso	TRF	20	Run 7	M	Proteobacteria Gammaproteobacteria	9.3799e-07	-13.8795
LMIso.TRF.ZT20.16	Iso	TRF	20	Run 7	M	Proteobacteria Acetobacter	0.0755861	-2.50389
LMIso.TRF.ZT20.16	Iso	TRF	20	Run 7	M	Proteobacteria Gluconacetobacter	0.0315816	-3.42309
LMIso.TRF.ZT20.17	Iso	TRF	20	Run 7	M	Firmicutes Lactobacillaceae	0.591299	0.369337
LMIso.TRF.ZT20.17	Iso	TRF	20	Run 7	M	Proteobacteria Gammaproteobacteria	9.3799e-07	-13.8795
LMIso.TRF.ZT20.17	Iso	TRF	20	Run 7	M	Proteobacteria Acetobacter	0.35121	-0.613727
LMIso.TRF.ZT20.17	Iso	TRF	20	Run 7	M	Proteobacteria Gluconacetobacter	0.0563044	-2.81903
LMIso.TRF.ZT20.18	Iso	TRF	20	Run 7	M	Firmicutes Lactobacillaceae	0.917074	2.40324
LMIso.TRF.ZT20.18	Iso	TRF	20	Run 7	M	Proteobacteria Gammaproteobacteria	9.3799e-07	-13.8795
LMIso.TRF.ZT20.18	Iso	TRF	20	Run 7	M	Proteobacteria Acetobacter	0.0644096	-2.67591
LMIso.TRF.ZT20.18	Iso	TRF	20	Run 7	M	Proteobacteria Gluconacetobacter	0.0174636	-4.03002
LMIso.TRF.ZT4.10	Iso	TRF	4	Run 7	M	Firmicutes Lactobacillaceae	0.896797	2.16213
LMIso.TRF.ZT4.10	Iso	TRF	4	Run 7	M	Proteobacteria Gammaproteobacteria	9.3799e-07	-13.8795
LMIso.TRF.ZT4.10	Iso	TRF	4	Run 7	M	Proteobacteria Acetobacter	0.0771094	-2.48229
LMIso.TRF.ZT4.10	Iso	TRF	4	Run 7	M	Proteobacteria Gluconacetobacter	0.0248151	-3.67118
LMIso.TRF.ZT4.11	Iso	TRF	4	Run 7	M	Firmicutes Lactobacillaceae	0.833343	1.60951
LMIso.TRF.ZT4.11	Iso	TRF	4	Run 7	M	Proteobacteria Gammaproteobacteria	9.3799e-07	-13.8795
LMIso.TRF.ZT4.11	Iso	TRF	4	Run 7	M	Proteobacteria Acetobacter	0.0520848	-2.90139
LMIso.TRF.ZT4.11	Iso	TRF	4	Run 7	M	Proteobacteria Gluconacetobacter	0.0350281	-3.31595
LMIso.TRF.ZT4.12	Iso	TRF	4	Run 7	M	Firmicutes Lactobacillaceae	0.635751	0.556971
LMIso.TRF.ZT4.12	Iso	TRF	4	Run 7	M	Proteobacteria Gammaproteobacteria	9.3799e-07	-13.8795
LMIso.TRF.ZT4.12	Iso	TRF	4	Run 7	M	Proteobacteria Acetobacter	0.309538	-0.802279
LMIso.TRF.ZT4.12	Iso	TRF	4	Run 7	M	Proteobacteria Gluconacetobacter	0.0382871	-3.2236
LMIso.TRF.ZT4.13	Iso	TRF	4	Run 7	M	Firmicutes Lactobacillaceae	0.319588	-0.755668
LMIso.TRF.ZT4.13	Iso	TRF	4	Run 7	M	Proteobacteria Gammaproteobacteria	9.3799e-07	-13.8795
LMIso.TRF.ZT4.13	Iso	TRF	4	Run 7	M	Proteobacteria Acetobacter	0.372231	-0.522656
LMIso.TRF.ZT4.13	Iso	TRF	4	Run 7	M	Proteobacteria Gluconacetobacter	0.308184	-0.808624
LMIso.TRF.ZT4.14	Iso	TRF	4	Run 7	M	Firmicutes Lactobacillaceae	0.618739	0.484201
LMIso.TRF.ZT4.14	Iso	TRF	4	Run 7	M	Proteobacteria Gammaproteobacteria	9.3799e-07	-13.8795
LMIso.TRF.ZT4.14	Iso	TRF	4	Run 7	M	Proteobacteria Acetobacter	0.356891	-0.588883
LMIso.TRF.ZT4.14	Iso	TRF	4	Run 7	M	Proteobacteria Gluconacetobacter	0.0226361	-3.76531
LMIso.TRF.ZT4.15	Iso	TRF	4	Run 7	M	Firmicutes Lactobacillaceae	0.774518	1.234
LMIso.TRF.ZT4.15	Iso	TRF	4	Run 7	M	Proteobacteria Gammaproteobacteria	9.3799e-07	-13.8795
LMIso.TRF.ZT4.15	Iso	TRF	4	Run 7	M	Proteobacteria Acetobacter	0.137456	-1.83658
LMIso.TRF.ZT4.15	Iso	TRF	4	Run 7	M	Proteobacteria Gluconacetobacter	0.0866687	-2.35501
LMIso.TRF.ZT4.16	Iso	TRF	4	Run 7	M	Firmicutes Lactobacillaceae	0.555598	0.223317
LMIso.TRF.ZT4.16	Iso	TRF	4	Run 7	M	Proteobacteria Gammaproteobacteria	9.3799e-07	-13.8795
LMIso.TRF.ZT4.16	Iso	TRF	4	Run 7	M	Proteobacteria Acetobacter	0.232122	-1.19637
LMIso.TRF.ZT4.16	Iso	TRF	4	Run 7	M	Proteobacteria Gluconacetobacter	0.208031	-1.33683
LMIso.TRF.ZT4.17	Iso	TRF	4	Run 7	M	Firmicutes Lactobacillaceae	0.596676	0.391634
LMIso.TRF.ZT4.17	Iso	TRF	4	Run 7	M	Proteobacteria Gammaproteobacteria	9.3799e-07	-13.8795
LMIso.TRF.ZT4.17	Iso	TRF	4	Run 7	M	Proteobacteria Acetobacter	0.176352	-1.54126
LMIso.TRF.ZT4.17	Iso	TRF	4	Run 7	M	Proteobacteria Gluconacetobacter	0.224516	-1.23954
LMIso.TRF.ZT4.18	Iso	TRF	4	Run 7	M	Firmicutes Lactobacillaceae	0.83268	1.60474
LMIso.TRF.ZT4.18	Iso	TRF	4	Run 7	M	Proteobacteria Gammaproteobacteria	9.3799e-07	-13.8795
LMIso.TRF.ZT4.18	Iso	TRF	4	Run 7	M	Proteobacteria Acetobacter	0.121794	-1.97555
LMIso.TRF.ZT4.18	Iso	TRF	4	Run 7	M	Proteobacteria Gluconacetobacter	0.0395421	-3.19004
LMIso.TRF.ZT8.10	Iso	TRF	8	Run 7	M	Firmicutes Lactobacillaceae	0.626231	0.51608
LMIso.TRF.ZT8.10	Iso	TRF	8	Run 7	M	Proteobacteria Gammaproteobacteria	9.3799e-07	-13.8795
LMIso.TRF.ZT8.10	Iso	TRF	8	Run 7	M	Proteobacteria Acetobacter	0.261057	-1.04048
LMIso.TRF.ZT8.10	Iso	TRF	8	Run 7	M	Proteobacteria Gluconacetobacter	0.112715	-2.06331
LMIso.TRF.ZT8.11	Iso	TRF	8	Run 7	M	Firmicutes Lactobacillaceae	0.850195	1.73614
LMIso.TRF.ZT8.11	Iso	TRF	8	Run 7	M	Proteobacteria Gammaproteobacteria	9.3799e-07	-13.8795
LMIso.TRF.ZT8.11	Iso	TRF	8	Run 7	M	Proteobacteria Acetobacter	0.0436184	-3.08768
LMIso.TRF.ZT8.11	Iso	TRF	8	Run 7	M	Proteobacteria Gluconacetobacter	0.105436	-2.13823
LMIso.TRF.ZT8.12	Iso	TRF	8	Run 7	M	Firmicutes Lactobacillaceae	0.881051	2.00242
LMIso.TRF.ZT8.12	Iso	TRF	8	Run 7	M	Proteobacteria Gammaproteobacteria	9.3799e-07	-13.8795
LMIso.TRF.ZT8.12	Iso	TRF	8	Run 7	M	Proteobacteria Acetobacter	0.0835323	-2.39529
LMIso.TRF.ZT8.12	Iso	TRF	8	Run 7	M	Proteobacteria Gluconacetobacter	0.0111307	-4.48685
LMIso.TRF.ZT8.13	Iso	TRF	8	Run 7	M	Firmicutes Lactobacillaceae	0.438179	-0.248555
LMIso.TRF.ZT8.13	Iso	TRF	8	Run 7	M	Proteobacteria Gammaproteobacteria	9.3799e-07	-13.8795
LMIso.TRF.ZT8.13	Iso	TRF	8	Run 7	M	Proteobacteria Acetobacter	0.438116	-0.248812
LMIso.TRF.ZT8.13	Iso	TRF	8	Run 7	M	Proteobacteria Gluconacetobacter	0.123582	-1.95894
LMIso.TRF.ZT8.14	Iso	TRF	8	Run 7	M	Firmicutes Lactobacillaceae	0.4063	-0.379284
LMIso.TRF.ZT8.14	Iso	TRF	8	Run 7	M	Proteobacteria Gammaproteobacteria	9.3799e-07	-13.8795
LMIso.TRF.ZT8.14	Iso	TRF	8	Run 7	M	Proteobacteria Acetobacter	0.57094	0.285686
LMIso.TRF.ZT8.14	Iso	TRF	8	Run 7	M	Proteobacteria Gluconacetobacter	0.0226721	-3.76369
LMIso.TRF.ZT8.15	Iso	TRF	8	Run 7	M	Firmicutes Lactobacillaceae	0.945636	2.85616
LMIso.TRF.ZT8.15	Iso	TRF	8	Run 7	M	Proteobacteria Gammaproteobacteria	9.3799e-07	-13.8795
LMIso.TRF.ZT8.15	Iso	TRF	8	Run 7	M	Proteobacteria Acetobacter	0.0307158	-3.45178
LMIso.TRF.ZT8.15	Iso	TRF	8	Run 7	M	Proteobacteria Gluconacetobacter	0.0236508	-3.72042
LMIso.TRF.ZT8.16	Iso	TRF	8	Run 7	M	Firmicutes Lactobacillaceae	0.771479	1.21668
LMIso.TRF.ZT8.16	Iso	TRF	8	Run 7	M	Proteobacteria Gammaproteobacteria	9.3799e-07	-13.8795
LMIso.TRF.ZT8.16	Iso	TRF	8	Run 7	M	Proteobacteria Acetobacter	0.126602	-1.93135
LMIso.TRF.ZT8.16	Iso	TRF	8	Run 7	M	Proteobacteria Gluconacetobacter	0.0968577	-2.23264
LMIso.TRF.ZT8.17	Iso	TRF	8	Run 7	M	Firmicutes Lactobacillaceae	0.946607	2.8752
LMIso.TRF.ZT8.17	Iso	TRF	8	Run 7	M	Proteobacteria Gammaproteobacteria	9.3799e-07	-13.8795
LMIso.TRF.ZT8.17	Iso	TRF	8	Run 7	M	Proteobacteria Acetobacter	0.0292407	-3.50252
LMIso.TRF.ZT8.17	Iso	TRF	8	Run 7	M	Proteobacteria Gluconacetobacter	0.0223757	-3.77715
LMIso.TRF.ZT8.18	Iso	TRF	8	Run 7	M	Firmicutes Lactobacillaceae	0.930992	2.60204
LMIso.TRF.ZT8.18	Iso	TRF	8	Run 7	M	Proteobacteria Gammaproteobacteria	9.3799e-07	-13.8795
LMIso.TRF.ZT8.18	Iso	TRF	8	Run 7	M	Proteobacteria Acetobacter	0.0376181	-3.24193
LMIso.TRF.ZT8.18	Iso	TRF	8	Run 7	M	Proteobacteria Gluconacetobacter	0.030016	-3.47555
LMper.ALF.ZT0.28	Per01	ALF	0	Run 7	M	Firmicutes Lactobacillaceae	0.750894	1.10339
LMper.ALF.ZT0.28	Per01	ALF	0	Run 7	M	Proteobacteria Gammaproteobacteria	9.3799e-07	-13.8795
LMper.ALF.ZT0.28	Per01	ALF	0	Run 7	M	Proteobacteria Acetobacter	0.234204	-1.18472
LMper.ALF.ZT0.28	Per01	ALF	0	Run 7	M	Proteobacteria Gluconacetobacter	0.0147019	-4.20497
LMper.ALF.ZT0.29	Per01	ALF	0	Run 7	M	Firmicutes Lactobacillaceae	0.949606	2.93617
LMper.ALF.ZT0.29	Per01	ALF	0	Run 7	M	Proteobacteria Gammaproteobacteria	9.3799e-07	-13.8795
LMper.ALF.ZT0.29	Per01	ALF	0	Run 7	M	Proteobacteria Acetobacter	0.00683416	-4.97896
LMper.ALF.ZT0.29	Per01	ALF	0	Run 7	M	Proteobacteria Gluconacetobacter	0.0427086	-3.10971
LMper.ALF.ZT0.30	Per01	ALF	0	Run 7	M	Firmicutes Lactobacillaceae	0.989499	4.54578
LMper.ALF.ZT0.30	Per01	ALF	0	Run 7	M	Proteobacteria Gammaproteobacteria	9.3799e-07	-13.8795
LMper.ALF.ZT0.30	Per01	ALF	0	Run 7	M	Proteobacteria Acetobacter	0.00164179	-6.41033
LMper.ALF.ZT0.30	Per01	ALF	0	Run 7	M	Proteobacteria Gluconacetobacter	0.00781139	-4.84433
LMper.ALF.ZT0.31	Per01	ALF	0	Run 7	M	Firmicutes Lactobacillaceae	0.853948	1.76591
LMper.ALF.ZT0.31	Per01	ALF	0	Run 7	M	Proteobacteria Gammaproteobacteria	9.3799e-07	-13.8795
LMper.ALF.ZT0.31	Per01	ALF	0	Run 7	M	Proteobacteria Acetobacter	9.3799e-07	-13.8795
LMper.ALF.ZT0.31	Per01	ALF	0	Run 7	M	Proteobacteria Gluconacetobacter	0.146054	-1.76589
LMper.ALF.ZT0.32	Per01	ALF	0	Run 7	M	Firmicutes Lactobacillaceae	0.980159	3.89997
LMper.ALF.ZT0.32	Per01	ALF	0	Run 7	M	Proteobacteria Gammaproteobacteria	9.3799e-07	-13.8795
LMper.ALF.ZT0.32	Per01	ALF	0	Run 7	M	Proteobacteria Acetobacter	0.00459845	-5.37743
LMper.ALF.ZT0.32	Per01	ALF	0	Run 7	M	Proteobacteria Gluconacetobacter	0.0152453	-4.16812
LMper.ALF.ZT0.33	Per01	ALF	0	Run 7	M	Firmicutes Lactobacillaceae	0.988648	4.46699
LMper.ALF.ZT0.33	Per01	ALF	0	Run 7	M	Proteobacteria Gammaproteobacteria	9.3799e-07	-13.8795
LMper.ALF.ZT0.33	Per01	ALF	0	Run 7	M	Proteobacteria Acetobacter	9.3799e-07	-13.8795
LMper.ALF.ZT0.33	Per01	ALF	0	Run 7	M	Proteobacteria Gluconacetobacter	0.011202	-4.4804
LMper.ALF.ZT0.34	Per01	ALF	0	Run 7	M	Firmicutes Lactobacillaceae	0.818432	1.50576
LMper.ALF.ZT0.34	Per01	ALF	0	Run 7	M	Proteobacteria Gammaproteobacteria	0.0520969	-2.90115
LMper.ALF.ZT0.34	Per01	ALF	0	Run 7	M	Proteobacteria Acetobacter	0.0369931	-3.25933
LMper.ALF.ZT0.34	Per01	ALF	0	Run 7	M	Proteobacteria Gluconacetobacter	0.0924814	-2.28371
LMper.ALF.ZT0.35	Per01	ALF	0	Run 7	M	Firmicutes Lactobacillaceae	0.950624	2.95766
LMper.ALF.ZT0.35	Per01	ALF	0	Run 7	M	Proteobacteria Gammaproteobacteria	9.3799e-07	-13.8795
LMper.ALF.ZT0.35	Per01	ALF	0	Run 7	M	Proteobacteria Acetobacter	0.0395023	-3.19109
LMper.ALF.ZT0.35	Per01	ALF	0	Run 7	M	Proteobacteria Gluconacetobacter	0.00922872	-4.67616
LMper.ALF.ZT0.36	Per01	ALF	0	Run 7	M	Firmicutes Lactobacillaceae	0.932532	2.62625
LMper.ALF.ZT0.36	Per01	ALF	0	Run 7	M	Proteobacteria Gammaproteobacteria	0.00111383	-6.79884
LMper.ALF.ZT0.36	Per01	ALF	0	Run 7	M	Proteobacteria Acetobacter	0.00786071	-4.83799
LMper.ALF.ZT0.36	Per01	ALF	0	Run 7	M	Proteobacteria Gluconacetobacter	0.0582885	-2.78229
LMper.ALF.ZT12.28	Per01	ALF	12	Run 7	M	Firmicutes Lactobacillaceae	0.720817	0.948519
LMper.ALF.ZT12.28	Per01	ALF	12	Run 7	M	Proteobacteria Gammaproteobacteria	9.3799e-07	-13.8795
LMper.ALF.ZT12.28	Per01	ALF	12	Run 7	M	Proteobacteria Acetobacter	0.181906	-1.50349
LMper.ALF.ZT12.28	Per01	ALF	12	Run 7	M	Proteobacteria Gluconacetobacter	0.0972797	-2.22782
LMper.ALF.ZT12.29	Per01	ALF	12	Run 7	M	Firmicutes Lactobacillaceae	0.830844	1.59162
LMper.ALF.ZT12.29	Per01	ALF	12	Run 7	M	Proteobacteria Gammaproteobacteria	0.0184828	-3.97226
LMper.ALF.ZT12.29	Per01	ALF	12	Run 7	M	Proteobacteria Acetobacter	0.125533	-1.94104
LMper.ALF.ZT12.29	Per01	ALF	12	Run 7	M	Proteobacteria Gluconacetobacter	0.0248434	-3.67001
LMper.ALF.ZT12.30	Per01	ALF	12	Run 7	M	Firmicutes Lactobacillaceae	0.965259	3.32447
LMper.ALF.ZT12.30	Per01	ALF	12	Run 7	M	Proteobacteria Gammaproteobacteria	9.3799e-07	-13.8795
LMper.ALF.ZT12.30	Per01	ALF	12	Run 7	M	Proteobacteria Acetobacter	0.0229236	-3.7524
LMper.ALF.ZT12.30	Per01	ALF	12	Run 7	M	Proteobacteria Gluconacetobacter	0.0114623	-4.45717
LMper.ALF.ZT12.31	Per01	ALF	12	Run 7	M	Firmicutes Lactobacillaceae	0.861722	1.82966
LMper.ALF.ZT12.31	Per01	ALF	12	Run 7	M	Proteobacteria Gammaproteobacteria	9.3799e-07	-13.8795
LMper.ALF.ZT12.31	Per01	ALF	12	Run 7	M	Proteobacteria Acetobacter	0.0420737	-3.12535
LMper.ALF.ZT12.31	Per01	ALF	12	Run 7	M	Proteobacteria Gluconacetobacter	0.0960671	-2.24171
LMper.ALF.ZT12.32	Per01	ALF	12	Run 7	M	Firmicutes Lactobacillaceae	0.912016	2.3385
LMper.ALF.ZT12.32	Per01	ALF	12	Run 7	M	Proteobacteria Gammaproteobacteria	9.3799e-07	-13.8795
LMper.ALF.ZT12.32	Per01	ALF	12	Run 7	M	Proteobacteria Acetobacter	0.0434491	-3.09174
LMper.ALF.ZT12.32	Per01	ALF	12	Run 7	M	Proteobacteria Gluconacetobacter	0.0443398	-3.07052
LMper.ALF.ZT12.33	Per01	ALF	12	Run 7	M	Firmicutes Lactobacillaceae	0.915313	2.3803
LMper.ALF.ZT12.33	Per01	ALF	12	Run 7	M	Proteobacteria Gammaproteobacteria	9.3799e-07	-13.8795
LMper.ALF.ZT12.33	Per01	ALF	12	Run 7	M	Proteobacteria Acetobacter	0.0365112	-3.27294
LMper.ALF.ZT12.33	Per01	ALF	12	Run 7	M	Proteobacteria Gluconacetobacter	0.0473921	-3.00075
LMper.ALF.ZT12.34	Per01	ALF	12	Run 7	M	Firmicutes Lactobacillaceae	0.935463	2.6738
LMper.ALF.ZT12.34	Per01	ALF	12	Run 7	M	Proteobacteria Gammaproteobacteria	0.0124002	-4.37757
LMper.ALF.ZT12.34	Per01	ALF	12	Run 7	M	Proteobacteria Acetobacter	0.0110363	-4.49547
LMper.ALF.ZT12.34	Per01	ALF	12	Run 7	M	Proteobacteria Gluconacetobacter	0.0404845	-3.16551
LMper.ALF.ZT12.35	Per01	ALF	12	Run 7	M	Firmicutes Lactobacillaceae	0.993919	5.09642
LMper.ALF.ZT12.35	Per01	ALF	12	Run 7	M	Proteobacteria Gammaproteobacteria	9.3799e-07	-13.8795
LMper.ALF.ZT12.35	Per01	ALF	12	Run 7	M	Proteobacteria Acetobacter	9.3799e-07	-13.8795
LMper.ALF.ZT12.35	Per01	ALF	12	Run 7	M	Proteobacteria Gluconacetobacter	0.00538532	-5.21868
LMper.ALF.ZT12.36	Per01	ALF	12	Run 7	M	Firmicutes Lactobacillaceae	0.926834	2.53904
LMper.ALF.ZT12.36	Per01	ALF	12	Run 7	M	Proteobacteria Gammaproteobacteria	0.00457389	-5.38281
LMper.ALF.ZT12.36	Per01	ALF	12	Run 7	M	Proteobacteria Acetobacter	0.0374288	-3.24717
LMper.ALF.ZT12.36	Per01	ALF	12	Run 7	M	Proteobacteria Gluconacetobacter	0.0293382	-3.49909
LMper.ALF.ZT16.28	Per01	ALF	16	Run 7	M	Firmicutes Lactobacillaceae	0.614945	0.468148
LMper.ALF.ZT16.28	Per01	ALF	16	Run 7	M	Proteobacteria Gammaproteobacteria	9.3799e-07	-13.8795
LMper.ALF.ZT16.28	Per01	ALF	16	Run 7	M	Proteobacteria Acetobacter	0.365047	-0.553527
LMper.ALF.ZT16.28	Per01	ALF	16	Run 7	M	Proteobacteria Gluconacetobacter	0.0184407	-3.97458
LMper.ALF.ZT16.29	Per01	ALF	16	Run 7	M	Firmicutes Lactobacillaceae	0.921807	2.46716
LMper.ALF.ZT16.29	Per01	ALF	16	Run 7	M	Proteobacteria Gammaproteobacteria	0.00131634	-6.63158
LMper.ALF.ZT16.29	Per01	ALF	16	Run 7	M	Proteobacteria Acetobacter	0.0171012	-4.05136
LMper.ALF.ZT16.29	Per01	ALF	16	Run 7	M	Proteobacteria Gluconacetobacter	0.0594134	-2.76198
LMper.ALF.ZT16.30	Per01	ALF	16	Run 7	M	Firmicutes Lactobacillaceae	0.976733	3.73717
LMper.ALF.ZT16.30	Per01	ALF	16	Run 7	M	Proteobacteria Gammaproteobacteria	9.3799e-07	-13.8795
LMper.ALF.ZT16.30	Per01	ALF	16	Run 7	M	Proteobacteria Acetobacter	0.00664897	-5.00662
LMper.ALF.ZT16.30	Per01	ALF	16	Run 7	M	Proteobacteria Gluconacetobacter	0.0157145	-4.13733
LMper.ALF.ZT16.31	Per01	ALF	16	Run 7	M	Firmicutes Lactobacillaceae	0.766224	1.18711
LMper.ALF.ZT16.31	Per01	ALF	16	Run 7	M	Proteobacteria Gammaproteobacteria	0.000731316	-7.21993
LMper.ALF.ZT16.31	Per01	ALF	16	Run 7	M	Proteobacteria Acetobacter	9.3799e-07	-13.8795
LMper.ALF.ZT16.31	Per01	ALF	16	Run 7	M	Proteobacteria Gluconacetobacter	0.228946	-1.21427
LMper.ALF.ZT16.32	Per01	ALF	16	Run 7	M	Firmicutes Lactobacillaceae	0.818481	1.50609
LMper.ALF.ZT16.32	Per01	ALF	16	Run 7	M	Proteobacteria Gammaproteobacteria	9.3799e-07	-13.8795
LMper.ALF.ZT16.32	Per01	ALF	16	Run 7	M	Proteobacteria Acetobacter	0.137861	-1.83317
LMper.ALF.ZT16.32	Per01	ALF	16	Run 7	M	Proteobacteria Gluconacetobacter	0.0422683	-3.12053
LMper.ALF.ZT16.33	Per01	ALF	16	Run 7	M	Firmicutes Lactobacillaceae	0.823017	1.53692
LMper.ALF.ZT16.33	Per01	ALF	16	Run 7	M	Proteobacteria Gammaproteobacteria	9.3799e-07	-13.8795
LMper.ALF.ZT16.33	Per01	ALF	16	Run 7	M	Proteobacteria Acetobacter	0.0679374	-2.61881
LMper.ALF.ZT16.33	Per01	ALF	16	Run 7	M	Proteobacteria Gluconacetobacter	0.10381	-2.15559
LMper.ALF.ZT16.34	Per01	ALF	16	Run 7	M	Firmicutes Lactobacillaceae	0.946371	2.87055
LMper.ALF.ZT16.34	Per01	ALF	16	Run 7	M	Proteobacteria Gammaproteobacteria	0.0285599	-3.52678
LMper.ALF.ZT16.34	Per01	ALF	16	Run 7	M	Proteobacteria Acetobacter	0.0109013	-4.50791
LMper.ALF.ZT16.34	Per01	ALF	16	Run 7	M	Proteobacteria Gluconacetobacter	0.00828522	-4.78496
LMper.ALF.ZT16.35	Per01	ALF	16	Run 7	M	Firmicutes Lactobacillaceae	0.991582	4.76895
LMper.ALF.ZT16.35	Per01	ALF	16	Run 7	M	Proteobacteria Gammaproteobacteria	9.3799e-07	-13.8795
LMper.ALF.ZT16.35	Per01	ALF	16	Run 7	M	Proteobacteria Acetobacter	0.00146507	-6.52439
LMper.ALF.ZT16.35	Per01	ALF	16	Run 7	M	Proteobacteria Gluconacetobacter	0.0064065	-5.04401
LMper.ALF.ZT16.36	Per01	ALF	16	Run 7	M	Firmicutes Lactobacillaceae	0.925626	2.52136
LMper.ALF.ZT16.36	Per01	ALF	16	Run 7	M	Proteobacteria Gammaproteobacteria	0.00658626	-5.01616
LMper.ALF.ZT16.36	Per01	ALF	16	Run 7	M	Proteobacteria Acetobacter	0.0191758	-3.93474
LMper.ALF.ZT16.36	Per01	ALF	16	Run 7	M	Proteobacteria Gluconacetobacter	0.0486161	-2.97396
LMper.ALF.ZT20.28	Per01	ALF	20	Run 7	M	Firmicutes Lactobacillaceae	0.86374	1.84671
LMper.ALF.ZT20.28	Per01	ALF	20	Run 7	M	Proteobacteria Gammaproteobacteria	9.3799e-07	-13.8795
LMper.ALF.ZT20.28	Per01	ALF	20	Run 7	M	Proteobacteria Acetobacter	0.0493922	-2.95731
LMper.ALF.ZT20.28	Per01	ALF	20	Run 7	M	Proteobacteria Gluconacetobacter	0.0866096	-2.35575
LMper.ALF.ZT20.29	Per01	ALF	20	Run 7	M	Firmicutes Lactobacillaceae	0.837556	1.64015
LMper.ALF.ZT20.29	Per01	ALF	20	Run 7	M	Proteobacteria Gammaproteobacteria	0.000385879	-7.8596
LMper.ALF.ZT20.29	Per01	ALF	20	Run 7	M	Proteobacteria Acetobacter	0.108939	-2.10162
LMper.ALF.ZT20.29	Per01	ALF	20	Run 7	M	Proteobacteria Gluconacetobacter	0.0531228	-2.88056
LMper.ALF.ZT20.30	Per01	ALF	20	Run 7	M	Firmicutes Lactobacillaceae	0.979228	3.85318
LMper.ALF.ZT20.30	Per01	ALF	20	Run 7	M	Proteobacteria Gammaproteobacteria	9.3799e-07	-13.8795
LMper.ALF.ZT20.30	Per01	ALF	20	Run 7	M	Proteobacteria Acetobacter	0.000974648	-6.93246
LMper.ALF.ZT20.30	Per01	ALF	20	Run 7	M	Proteobacteria Gluconacetobacter	0.0197997	-3.90209
LMper.ALF.ZT20.31	Per01	ALF	20	Run 7	M	Firmicutes Lactobacillaceae	0.878597	1.97921
LMper.ALF.ZT20.31	Per01	ALF	20	Run 7	M	Proteobacteria Gammaproteobacteria	9.3799e-07	-13.8795
LMper.ALF.ZT20.31	Per01	ALF	20	Run 7	M	Proteobacteria Acetobacter	0.000987966	-6.91887
LMper.ALF.ZT20.31	Per01	ALF	20	Run 7	M	Proteobacteria Gluconacetobacter	0.116964	-2.0215
LMper.ALF.ZT20.32	Per01	ALF	20	Run 7	M	Firmicutes Lactobacillaceae	0.873017	1.9279
LMper.ALF.ZT20.32	Per01	ALF	20	Run 7	M	Proteobacteria Gammaproteobacteria	9.3799e-07	-13.8795
LMper.ALF.ZT20.32	Per01	ALF	20	Run 7	M	Proteobacteria Acetobacter	0.0119185	-4.41767
LMper.ALF.ZT20.32	Per01	ALF	20	Run 7	M	Proteobacteria Gluconacetobacter	0.114965	-2.041
LMper.ALF.ZT20.33	Per01	ALF	20	Run 7	M	Firmicutes Lactobacillaceae	0.968324	3.42001
LMper.ALF.ZT20.33	Per01	ALF	20	Run 7	M	Proteobacteria Gammaproteobacteria	9.3799e-07	-13.8795
LMper.ALF.ZT20.33	Per01	ALF	20	Run 7	M	Proteobacteria Acetobacter	0.000988267	-6.91857
LMper.ALF.ZT20.33	Per01	ALF	20	Run 7	M	Proteobacteria Gluconacetobacter	0.0298676	-3.48066
LMper.ALF.ZT20.34	Per01	ALF	20	Run 7	M	Firmicutes Lactobacillaceae	0.96994	3.47402
LMper.ALF.ZT20.34	Per01	ALF	20	Run 7	M	Proteobacteria Gammaproteobacteria	0.0019948	-6.21521
LMper.ALF.ZT20.34	Per01	ALF	20	Run 7	M	Proteobacteria Acetobacter	0.00306842	-5.78352
LMper.ALF.ZT20.34	Per01	ALF	20	Run 7	M	Proteobacteria Gluconacetobacter	0.0180991	-3.99363
LMper.ALF.ZT20.35	Per01	ALF	20	Run 7	M	Firmicutes Lactobacillaceae	0.994566	5.20958
LMper.ALF.ZT20.35	Per01	ALF	20	Run 7	M	Proteobacteria Gammaproteobacteria	9.3799e-07	-13.8795
LMper.ALF.ZT20.35	Per01	ALF	20	Run 7	M	Proteobacteria Acetobacter	9.3799e-07	-13.8795
LMper.ALF.ZT20.35	Per01	ALF	20	Run 7	M	Proteobacteria Gluconacetobacter	0.00477735	-5.33908
LMper.ALF.ZT20.36	Per01	ALF	20	Run 7	M	Firmicutes Lactobacillaceae	0.899917	2.1963
LMper.ALF.ZT20.36	Per01	ALF	20	Run 7	M	Proteobacteria Gammaproteobacteria	0.000984222	-6.92267
LMper.ALF.ZT20.36	Per01	ALF	20	Run 7	M	Proteobacteria Acetobacter	0.0163656	-4.09607
LMper.ALF.ZT20.36	Per01	ALF	20	Run 7	M	Proteobacteria Gluconacetobacter	0.0824563	-2.40943
LMper.ALF.ZT4.28	Per01	ALF	4	Run 7	M	Firmicutes Lactobacillaceae	0.59641	0.390529
LMper.ALF.ZT4.28	Per01	ALF	4	Run 7	M	Proteobacteria Gammaproteobacteria	9.3799e-07	-13.8795
LMper.ALF.ZT4.28	Per01	ALF	4	Run 7	M	Proteobacteria Acetobacter	0.35576	-0.593816
LMper.ALF.ZT4.28	Per01	ALF	4	Run 7	M	Proteobacteria Gluconacetobacter	0.0476974	-2.99401
LMper.ALF.ZT4.30	Per01	ALF	4	Run 7	M	Firmicutes Lactobacillaceae	0.98501	4.18528
LMper.ALF.ZT4.30	Per01	ALF	4	Run 7	M	Proteobacteria Gammaproteobacteria	9.3799e-07	-13.8795
LMper.ALF.ZT4.30	Per01	ALF	4	Run 7	M	Proteobacteria Acetobacter	0.00405825	-5.50294
LMper.ALF.ZT4.30	Per01	ALF	4	Run 7	M	Proteobacteria Gluconacetobacter	0.0101656	-4.57853
LMper.ALF.ZT4.31	Per01	ALF	4	Run 7	M	Firmicutes Lactobacillaceae	0.854346	1.76911
LMper.ALF.ZT4.31	Per01	ALF	4	Run 7	M	Proteobacteria Gammaproteobacteria	9.3799e-07	-13.8795
LMper.ALF.ZT4.31	Per01	ALF	4	Run 7	M	Proteobacteria Acetobacter	0.00339865	-5.68097
LMper.ALF.ZT4.31	Per01	ALF	4	Run 7	M	Proteobacteria Gluconacetobacter	0.142258	-1.79666
LMper.ALF.ZT4.32	Per01	ALF	4	Run 7	M	Firmicutes Lactobacillaceae	0.803134	1.406
LMper.ALF.ZT4.32	Per01	ALF	4	Run 7	M	Proteobacteria Gammaproteobacteria	9.3799e-07	-13.8795
LMper.ALF.ZT4.32	Per01	ALF	4	Run 7	M	Proteobacteria Acetobacter	0.0587082	-2.77467
LMper.ALF.ZT4.32	Per01	ALF	4	Run 7	M	Proteobacteria Gluconacetobacter	0.137737	-1.83421
LMper.ALF.ZT4.33	Per01	ALF	4	Run 7	M	Firmicutes Lactobacillaceae	0.816739	1.49441
LMper.ALF.ZT4.33	Per01	ALF	4	Run 7	M	Proteobacteria Gammaproteobacteria	9.3799e-07	-13.8795
LMper.ALF.ZT4.33	Per01	ALF	4	Run 7	M	Proteobacteria Acetobacter	0.0953163	-2.25038
LMper.ALF.ZT4.33	Per01	ALF	4	Run 7	M	Proteobacteria Gluconacetobacter	0.0877451	-2.34148
LMper.ALF.ZT4.34	Per01	ALF	4	Run 7	M	Firmicutes Lactobacillaceae	0.891697	2.10819
LMper.ALF.ZT4.34	Per01	ALF	4	Run 7	M	Proteobacteria Gammaproteobacteria	9.3799e-07	-13.8795
LMper.ALF.ZT4.34	Per01	ALF	4	Run 7	M	Proteobacteria Acetobacter	0.0165324	-4.08576
LMper.ALF.ZT4.34	Per01	ALF	4	Run 7	M	Proteobacteria Gluconacetobacter	0.0917738	-2.29217
LMper.ALF.ZT4.35	Per01	ALF	4	Run 7	M	Firmicutes Lactobacillaceae	0.948825	2.91996
LMper.ALF.ZT4.35	Per01	ALF	4	Run 7	M	Proteobacteria Gammaproteobacteria	9.3799e-07	-13.8795
LMper.ALF.ZT4.35	Per01	ALF	4	Run 7	M	Proteobacteria Acetobacter	0.0429384	-3.1041
LMper.ALF.ZT4.35	Per01	ALF	4	Run 7	M	Proteobacteria Gluconacetobacter	0.00808143	-4.81007
LMper.ALF.ZT4.36	Per01	ALF	4	Run 7	M	Firmicutes Lactobacillaceae	0.972219	3.55523
LMper.ALF.ZT4.36	Per01	ALF	4	Run 7	M	Proteobacteria Gammaproteobacteria	9.3799e-07	-13.8795
LMper.ALF.ZT4.36	Per01	ALF	4	Run 7	M	Proteobacteria Acetobacter	0.010653	-4.5312
LMper.ALF.ZT4.36	Per01	ALF	4	Run 7	M	Proteobacteria Gluconacetobacter	0.016267	-4.10222
LMper.ALF.ZT8.28	Per01	ALF	8	Run 7	M	Firmicutes Lactobacillaceae	0.967137	3.38199
LMper.ALF.ZT8.28	Per01	ALF	8	Run 7	M	Proteobacteria Gammaproteobacteria	9.3799e-07	-13.8795
LMper.ALF.ZT8.28	Per01	ALF	8	Run 7	M	Proteobacteria Acetobacter	0.0166947	-4.07583
LMper.ALF.ZT8.28	Per01	ALF	8	Run 7	M	Proteobacteria Gluconacetobacter	0.0157059	-4.13789
LMper.ALF.ZT8.29	Per01	ALF	8	Run 7	M	Firmicutes Lactobacillaceae	0.84053	1.66218
LMper.ALF.ZT8.29	Per01	ALF	8	Run 7	M	Proteobacteria Gammaproteobacteria	0.111448	-2.07604
LMper.ALF.ZT8.29	Per01	ALF	8	Run 7	M	Proteobacteria Acetobacter	0.0181952	-3.98823
LMper.ALF.ZT8.29	Per01	ALF	8	Run 7	M	Proteobacteria Gluconacetobacter	0.0294882	-3.49383
LMper.ALF.ZT8.30	Per01	ALF	8	Run 7	M	Firmicutes Lactobacillaceae	0.983026	4.05896
LMper.ALF.ZT8.30	Per01	ALF	8	Run 7	M	Proteobacteria Gammaproteobacteria	9.3799e-07	-13.8795
LMper.ALF.ZT8.30	Per01	ALF	8	Run 7	M	Proteobacteria Acetobacter	0.00745333	-4.89161
LMper.ALF.ZT8.30	Per01	ALF	8	Run 7	M	Proteobacteria Gluconacetobacter	0.00793635	-4.82833
LMper.ALF.ZT8.31	Per01	ALF	8	Run 7	M	Firmicutes Lactobacillaceae	0.896802	2.16218
LMper.ALF.ZT8.31	Per01	ALF	8	Run 7	M	Proteobacteria Gammaproteobacteria	9.3799e-07	-13.8795
LMper.ALF.ZT8.31	Per01	ALF	8	Run 7	M	Proteobacteria Acetobacter	0.0105752	-4.53862
LMper.ALF.ZT8.31	Per01	ALF	8	Run 7	M	Proteobacteria Gluconacetobacter	0.0926258	-2.28199
LMper.ALF.ZT8.32	Per01	ALF	8	Run 7	M	Firmicutes Lactobacillaceae	0.936777	2.69578
LMper.ALF.ZT8.32	Per01	ALF	8	Run 7	M	Proteobacteria Gammaproteobacteria	9.3799e-07	-13.8795
LMper.ALF.ZT8.32	Per01	ALF	8	Run 7	M	Proteobacteria Acetobacter	0.0246752	-3.67697
LMper.ALF.ZT8.32	Per01	ALF	8	Run 7	M	Proteobacteria Gluconacetobacter	0.038068	-3.22957
LMper.ALF.ZT8.33	Per01	ALF	8	Run 7	M	Firmicutes Lactobacillaceae	0.981323	3.96159
LMper.ALF.ZT8.33	Per01	ALF	8	Run 7	M	Proteobacteria Gammaproteobacteria	9.3799e-07	-13.8795
LMper.ALF.ZT8.33	Per01	ALF	8	Run 7	M	Proteobacteria Acetobacter	0.00386745	-5.55128
LMper.ALF.ZT8.33	Per01	ALF	8	Run 7	M	Proteobacteria Gluconacetobacter	0.0117789	-4.42959
LMper.ALF.ZT8.34	Per01	ALF	8	Run 7	M	Firmicutes Lactobacillaceae	0.877809	1.97185
LMper.ALF.ZT8.34	Per01	ALF	8	Run 7	M	Proteobacteria Gammaproteobacteria	0.0644077	-2.67595
LMper.ALF.ZT8.34	Per01	ALF	8	Run 7	M	Proteobacteria Acetobacter	0.0392599	-3.1975
LMper.ALF.ZT8.34	Per01	ALF	8	Run 7	M	Proteobacteria Gluconacetobacter	0.0177384	-4.01412
LMper.ALF.ZT8.35	Per01	ALF	8	Run 7	M	Firmicutes Lactobacillaceae	0.982742	4.04208
LMper.ALF.ZT8.35	Per01	ALF	8	Run 7	M	Proteobacteria Gammaproteobacteria	9.3799e-07	-13.8795
LMper.ALF.ZT8.35	Per01	ALF	8	Run 7	M	Proteobacteria Acetobacter	0.00287739	-5.84799
LMper.ALF.ZT8.35	Per01	ALF	8	Run 7	M	Proteobacteria Gluconacetobacter	0.0143832	-4.22721
LMper.ALF.ZT8.36	Per01	ALF	8	Run 7	M	Firmicutes Lactobacillaceae	0.924106	2.4995
LMper.ALF.ZT8.36	Per01	ALF	8	Run 7	M	Proteobacteria Gammaproteobacteria	0.00732784	-4.90872
LMper.ALF.ZT8.36	Per01	ALF	8	Run 7	M	Proteobacteria Acetobacter	0.00946485	-4.65066
LMper.ALF.ZT8.36	Per01	ALF	8	Run 7	M	Proteobacteria Gluconacetobacter	0.0562349	-2.82034
LMper.TRF.ZT0.10	Per01	TRF	0	Run 7	M	Firmicutes Lactobacillaceae	0.870413	1.90462
LMper.TRF.ZT0.10	Per01	TRF	0	Run 7	M	Proteobacteria Gammaproteobacteria	9.3799e-07	-13.8795
LMper.TRF.ZT0.10	Per01	TRF	0	Run 7	M	Proteobacteria Acetobacter	0.119795	-1.99437
LMper.TRF.ZT0.10	Per01	TRF	0	Run 7	M	Proteobacteria Gluconacetobacter	0.00514487	-5.2646
LMper.TRF.ZT0.11	Per01	TRF	0	Run 7	M	Firmicutes Lactobacillaceae	0.819492	1.51291
LMper.TRF.ZT0.11	Per01	TRF	0	Run 7	M	Proteobacteria Gammaproteobacteria	9.3799e-07	-13.8795
LMper.TRF.ZT0.11	Per01	TRF	0	Run 7	M	Proteobacteria Acetobacter	0.148395	-1.74724
LMper.TRF.ZT0.11	Per01	TRF	0	Run 7	M	Proteobacteria Gluconacetobacter	0.0293476	-3.49876
LMper.TRF.ZT0.12	Per01	TRF	0	Run 7	M	Firmicutes Lactobacillaceae	0.748077	1.08838
LMper.TRF.ZT0.12	Per01	TRF	0	Run 7	M	Proteobacteria Gammaproteobacteria	0.00828987	-4.7844
LMper.TRF.ZT0.12	Per01	TRF	0	Run 7	M	Proteobacteria Acetobacter	0.0514515	-2.91429
LMper.TRF.ZT0.12	Per01	TRF	0	Run 7	M	Proteobacteria Gluconacetobacter	0.19183	-1.43816
LMper.TRF.ZT0.13	Per01	TRF	0	Run 7	M	Firmicutes Lactobacillaceae	0.315507	-0.774498
LMper.TRF.ZT0.13	Per01	TRF	0	Run 7	M	Proteobacteria Gammaproteobacteria	0.0413032	-3.14463
LMper.TRF.ZT0.13	Per01	TRF	0	Run 7	M	Proteobacteria Acetobacter	0.0638673	-2.68495
LMper.TRF.ZT0.13	Per01	TRF	0	Run 7	M	Proteobacteria Gluconacetobacter	0.57675	0.309445
LMper.TRF.ZT0.14	Per01	TRF	0	Run 7	M	Firmicutes Lactobacillaceae	0.903484	2.23655
LMper.TRF.ZT0.14	Per01	TRF	0	Run 7	M	Proteobacteria Gammaproteobacteria	9.3799e-07	-13.8795
LMper.TRF.ZT0.14	Per01	TRF	0	Run 7	M	Proteobacteria Acetobacter	0.0540971	-2.86136
LMper.TRF.ZT0.14	Per01	TRF	0	Run 7	M	Proteobacteria Gluconacetobacter	0.0418379	-3.13122
LMper.TRF.ZT0.15	Per01	TRF	0	Run 7	M	Firmicutes Lactobacillaceae	0.517585	0.0703697
LMper.TRF.ZT0.15	Per01	TRF	0	Run 7	M	Proteobacteria Gammaproteobacteria	0.00147396	-6.51833
LMper.TRF.ZT0.15	Per01	TRF	0	Run 7	M	Proteobacteria Acetobacter	0.458848	-0.16498
LMper.TRF.ZT0.15	Per01	TRF	0	Run 7	M	Proteobacteria Gluconacetobacter	0.0169407	-4.06095
LMper.TRF.ZT0.17	Per01	TRF	0	Run 7	M	Firmicutes Lactobacillaceae	0.673295	0.723126
LMper.TRF.ZT0.17	Per01	TRF	0	Run 7	M	Proteobacteria Gammaproteobacteria	9.3799e-07	-13.8795
LMper.TRF.ZT0.17	Per01	TRF	0	Run 7	M	Proteobacteria Acetobacter	0.309647	-0.801771
LMper.TRF.ZT0.17	Per01	TRF	0	Run 7	M	Proteobacteria Gluconacetobacter	0.0159065	-4.12499
LMper.TRF.ZT0.18	Per01	TRF	0	Run 7	M	Firmicutes Lactobacillaceae	0.953172	3.01332
LMper.TRF.ZT0.18	Per01	TRF	0	Run 7	M	Proteobacteria Gammaproteobacteria	9.3799e-07	-13.8795
LMper.TRF.ZT0.18	Per01	TRF	0	Run 7	M	Proteobacteria Acetobacter	0.0451344	-3.05193
LMper.TRF.ZT0.18	Per01	TRF	0	Run 7	M	Proteobacteria Gluconacetobacter	0.00141357	-6.56022
LMper.TRF.ZT12.10	Per01	TRF	12	Run 7	M	Firmicutes Lactobacillaceae	0.709869	0.89475
LMper.TRF.ZT12.10	Per01	TRF	12	Run 7	M	Proteobacteria Gammaproteobacteria	9.3799e-07	-13.8795
LMper.TRF.ZT12.10	Per01	TRF	12	Run 7	M	Proteobacteria Acetobacter	0.22579	-1.23224
LMper.TRF.ZT12.10	Per01	TRF	12	Run 7	M	Proteobacteria Gluconacetobacter	0.0489483	-2.9668
LMper.TRF.ZT12.11	Per01	TRF	12	Run 7	M	Firmicutes Lactobacillaceae	0.932189	2.62081
LMper.TRF.ZT12.11	Per01	TRF	12	Run 7	M	Proteobacteria Gammaproteobacteria	9.3799e-07	-13.8795
LMper.TRF.ZT12.11	Per01	TRF	12	Run 7	M	Proteobacteria Acetobacter	0.0411867	-3.14758
LMper.TRF.ZT12.11	Per01	TRF	12	Run 7	M	Proteobacteria Gluconacetobacter	0.0182328	-3.98613
LMper.TRF.ZT12.12	Per01	TRF	12	Run 7	M	Firmicutes Lactobacillaceae	0.882255	2.01396
LMper.TRF.ZT12.12	Per01	TRF	12	Run 7	M	Proteobacteria Gammaproteobacteria	9.3799e-07	-13.8795
LMper.TRF.ZT12.12	Per01	TRF	12	Run 7	M	Proteobacteria Acetobacter	0.0290179	-3.5104
LMper.TRF.ZT12.12	Per01	TRF	12	Run 7	M	Proteobacteria Gluconacetobacter	0.082437	-2.40969
LMper.TRF.ZT12.13	Per01	TRF	12	Run 7	M	Firmicutes Lactobacillaceae	0.816331	1.49168
LMper.TRF.ZT12.13	Per01	TRF	12	Run 7	M	Proteobacteria Gammaproteobacteria	0.00110643	-6.80551
LMper.TRF.ZT12.13	Per01	TRF	12	Run 7	M	Proteobacteria Acetobacter	0.0532227	-2.87858
LMper.TRF.ZT12.13	Per01	TRF	12	Run 7	M	Proteobacteria Gluconacetobacter	0.105813	-2.13424
LMper.TRF.ZT12.14	Per01	TRF	12	Run 7	M	Firmicutes Lactobacillaceae	0.920574	2.45018
LMper.TRF.ZT12.14	Per01	TRF	12	Run 7	M	Proteobacteria Gammaproteobacteria	9.3799e-07	-13.8795
LMper.TRF.ZT12.14	Per01	TRF	12	Run 7	M	Proteobacteria Acetobacter	0.0636569	-2.68848
LMper.TRF.ZT12.14	Per01	TRF	12	Run 7	M	Proteobacteria Gluconacetobacter	0.00487549	-5.31865
LMper.TRF.ZT12.15	Per01	TRF	12	Run 7	M	Firmicutes Lactobacillaceae	0.821664	1.52766
LMper.TRF.ZT12.15	Per01	TRF	12	Run 7	M	Proteobacteria Gammaproteobacteria	0.011701	-4.43631
LMper.TRF.ZT12.15	Per01	TRF	12	Run 7	M	Proteobacteria Acetobacter	0.118508	-2.00663
LMper.TRF.ZT12.15	Per01	TRF	12	Run 7	M	Proteobacteria Gluconacetobacter	0.0343034	-3.33761
LMper.TRF.ZT12.16	Per01	TRF	12	Run 7	M	Firmicutes Lactobacillaceae	0.97413	3.62848
LMper.TRF.ZT12.16	Per01	TRF	12	Run 7	M	Proteobacteria Gammaproteobacteria	9.3799e-07	-13.8795
LMper.TRF.ZT12.16	Per01	TRF	12	Run 7	M	Proteobacteria Acetobacter	0.00645121	-5.03702
LMper.TRF.ZT12.16	Per01	TRF	12	Run 7	M	Proteobacteria Gluconacetobacter	0.0161613	-4.10884
LMper.TRF.ZT12.17	Per01	TRF	12	Run 7	M	Firmicutes Lactobacillaceae	0.459587	-0.162006
LMper.TRF.ZT12.17	Per01	TRF	12	Run 7	M	Proteobacteria Gammaproteobacteria	9.3799e-07	-13.8795
LMper.TRF.ZT12.17	Per01	TRF	12	Run 7	M	Proteobacteria Acetobacter	0.529974	0.12004
LMper.TRF.ZT12.17	Per01	TRF	12	Run 7	M	Proteobacteria Gluconacetobacter	0.00450139	-5.39886
LMper.TRF.ZT12.18	Per01	TRF	12	Run 7	M	Firmicutes Lactobacillaceae	0.94713	2.88561
LMper.TRF.ZT12.18	Per01	TRF	12	Run 7	M	Proteobacteria Gammaproteobacteria	9.3799e-07	-13.8795
LMper.TRF.ZT12.18	Per01	TRF	12	Run 7	M	Proteobacteria Acetobacter	0.0500888	-2.94257
LMper.TRF.ZT12.18	Per01	TRF	12	Run 7	M	Proteobacteria Gluconacetobacter	9.3799e-07	-13.8795
LMper.TRF.ZT16.10	Per01	TRF	16	Run 7	M	Firmicutes Lactobacillaceae	0.74903	1.09345
LMper.TRF.ZT16.10	Per01	TRF	16	Run 7	M	Proteobacteria Gammaproteobacteria	9.3799e-07	-13.8795
LMper.TRF.ZT16.10	Per01	TRF	16	Run 7	M	Proteobacteria Acetobacter	0.198876	-1.39333
LMper.TRF.ZT16.10	Per01	TRF	16	Run 7	M	Proteobacteria Gluconacetobacter	0.043124	-3.09959
LMper.TRF.ZT16.11	Per01	TRF	16	Run 7	M	Firmicutes Lactobacillaceae	0.782641	1.28112
LMper.TRF.ZT16.11	Per01	TRF	16	Run 7	M	Proteobacteria Gammaproteobacteria	9.3799e-07	-13.8795
LMper.TRF.ZT16.11	Per01	TRF	16	Run 7	M	Proteobacteria Acetobacter	0.176806	-1.53814
LMper.TRF.ZT16.11	Per01	TRF	16	Run 7	M	Proteobacteria Gluconacetobacter	0.0188554	-3.95192
LMper.TRF.ZT16.12	Per01	TRF	16	Run 7	M	Firmicutes Lactobacillaceae	0.705045	0.871438
LMper.TRF.ZT16.12	Per01	TRF	16	Run 7	M	Proteobacteria Gammaproteobacteria	9.3799e-07	-13.8795
LMper.TRF.ZT16.12	Per01	TRF	16	Run 7	M	Proteobacteria Acetobacter	0.0111241	-4.48745
LMper.TRF.ZT16.12	Per01	TRF	16	Run 7	M	Proteobacteria Gluconacetobacter	0.241131	-1.14649
LMper.TRF.ZT16.13	Per01	TRF	16	Run 7	M	Firmicutes Lactobacillaceae	0.779411	1.26224
LMper.TRF.ZT16.13	Per01	TRF	16	Run 7	M	Proteobacteria Gammaproteobacteria	9.3799e-07	-13.8795
LMper.TRF.ZT16.13	Per01	TRF	16	Run 7	M	Proteobacteria Acetobacter	0.155086	-1.69525
LMper.TRF.ZT16.13	Per01	TRF	16	Run 7	M	Proteobacteria Gluconacetobacter	0.0610791	-2.73256
LMper.TRF.ZT16.14	Per01	TRF	16	Run 7	M	Firmicutes Lactobacillaceae	0.7994	1.38255
LMper.TRF.ZT16.14	Per01	TRF	16	Run 7	M	Proteobacteria Gammaproteobacteria	9.3799e-07	-13.8795
LMper.TRF.ZT16.14	Per01	TRF	16	Run 7	M	Proteobacteria Acetobacter	0.159605	-1.66117
LMper.TRF.ZT16.14	Per01	TRF	16	Run 7	M	Proteobacteria Gluconacetobacter	0.0150196	-4.18327
LMper.TRF.ZT16.15	Per01	TRF	16	Run 7	M	Firmicutes Lactobacillaceae	0.522676	0.0907675
LMper.TRF.ZT16.15	Per01	TRF	16	Run 7	M	Proteobacteria Gammaproteobacteria	0.43956	-0.242946
LMper.TRF.ZT16.15	Per01	TRF	16	Run 7	M	Proteobacteria Acetobacter	0.00350828	-5.64912
LMper.TRF.ZT16.15	Per01	TRF	16	Run 7	M	Proteobacteria Gluconacetobacter	0.014275	-4.23487
LMper.TRF.ZT16.16	Per01	TRF	16	Run 7	M	Firmicutes Lactobacillaceae	0.972864	3.57939
LMper.TRF.ZT16.16	Per01	TRF	16	Run 7	M	Proteobacteria Gammaproteobacteria	9.3799e-07	-13.8795
LMper.TRF.ZT16.16	Per01	TRF	16	Run 7	M	Proteobacteria Acetobacter	0.0114269	-4.46029
LMper.TRF.ZT16.16	Per01	TRF	16	Run 7	M	Proteobacteria Gluconacetobacter	0.00894629	-4.70753
LMper.TRF.ZT16.17	Per01	TRF	16	Run 7	M	Firmicutes Lactobacillaceae	0.508568	0.0342737
LMper.TRF.ZT16.17	Per01	TRF	16	Run 7	M	Proteobacteria Gammaproteobacteria	9.3799e-07	-13.8795
LMper.TRF.ZT16.17	Per01	TRF	16	Run 7	M	Proteobacteria Acetobacter	0.363561	-0.55994
LMper.TRF.ZT16.17	Per01	TRF	16	Run 7	M	Proteobacteria Gluconacetobacter	0.124113	-1.95405
LMper.TRF.ZT16.18	Per01	TRF	16	Run 7	M	Firmicutes Lactobacillaceae	0.949625	2.93658
LMper.TRF.ZT16.18	Per01	TRF	16	Run 7	M	Proteobacteria Gammaproteobacteria	9.3799e-07	-13.8795
LMper.TRF.ZT16.18	Per01	TRF	16	Run 7	M	Proteobacteria Acetobacter	0.0440178	-3.07815
LMper.TRF.ZT16.18	Per01	TRF	16	Run 7	M	Proteobacteria Gluconacetobacter	0.00569918	-5.16172
LMper.TRF.ZT20.10	Per01	TRF	20	Run 7	M	Firmicutes Lactobacillaceae	0.879254	1.98538
LMper.TRF.ZT20.10	Per01	TRF	20	Run 7	M	Proteobacteria Gammaproteobacteria	0.000668049	-7.31048
LMper.TRF.ZT20.10	Per01	TRF	20	Run 7	M	Proteobacteria Acetobacter	0.110408	-2.08658
LMper.TRF.ZT20.10	Per01	TRF	20	Run 7	M	Proteobacteria Gluconacetobacter	0.00583816	-5.13748
LMper.TRF.ZT20.11	Per01	TRF	20	Run 7	M	Firmicutes Lactobacillaceae	0.740867	1.05048
LMper.TRF.ZT20.11	Per01	TRF	20	Run 7	M	Proteobacteria Gammaproteobacteria	9.3799e-07	-13.8795
LMper.TRF.ZT20.11	Per01	TRF	20	Run 7	M	Proteobacteria Acetobacter	0.141702	-1.80122
LMper.TRF.ZT20.11	Per01	TRF	20	Run 7	M	Proteobacteria Gluconacetobacter	0.114041	-2.05012
LMper.TRF.ZT20.12	Per01	TRF	20	Run 7	M	Firmicutes Lactobacillaceae	0.673642	0.724705
LMper.TRF.ZT20.12	Per01	TRF	20	Run 7	M	Proteobacteria Gammaproteobacteria	9.3799e-07	-13.8795
LMper.TRF.ZT20.12	Per01	TRF	20	Run 7	M	Proteobacteria Acetobacter	0.0522033	-2.89899
LMper.TRF.ZT20.12	Per01	TRF	20	Run 7	M	Proteobacteria Gluconacetobacter	0.273835	-0.97525
LMper.TRF.ZT20.13	Per01	TRF	20	Run 7	M	Firmicutes Lactobacillaceae	0.783804	1.28797
LMper.TRF.ZT20.13	Per01	TRF	20	Run 7	M	Proteobacteria Gammaproteobacteria	0.0031292	-5.76384
LMper.TRF.ZT20.13	Per01	TRF	20	Run 7	M	Proteobacteria Acetobacter	0.101496	-2.18072
LMper.TRF.ZT20.13	Per01	TRF	20	Run 7	M	Proteobacteria Gluconacetobacter	0.109142	-2.09953
LMper.TRF.ZT20.15	Per01	TRF	20	Run 7	M	Firmicutes Lactobacillaceae	0.124658	-1.94904
LMper.TRF.ZT20.15	Per01	TRF	20	Run 7	M	Proteobacteria Gammaproteobacteria	0.000275111	-8.19806
LMper.TRF.ZT20.15	Per01	TRF	20	Run 7	M	Proteobacteria Acetobacter	0.854689	1.77186
LMper.TRF.ZT20.15	Per01	TRF	20	Run 7	M	Proteobacteria Gluconacetobacter	0.0106937	-4.52735
LMper.TRF.ZT20.17	Per01	TRF	20	Run 7	M	Firmicutes Lactobacillaceae	0.544922	0.180174
LMper.TRF.ZT20.17	Per01	TRF	20	Run 7	M	Proteobacteria Gammaproteobacteria	9.3799e-07	-13.8795
LMper.TRF.ZT20.17	Per01	TRF	20	Run 7	M	Proteobacteria Acetobacter	0.382845	-0.477489
LMper.TRF.ZT20.17	Per01	TRF	20	Run 7	M	Proteobacteria Gluconacetobacter	0.0722357	-2.55284
LMper.TRF.ZT8.12	Per01	TRF	8	Run 7	M	Firmicutes Lactobacillaceae	0.779913	1.26516
LMper.TRF.ZT8.12	Per01	TRF	8	Run 7	M	Proteobacteria Gammaproteobacteria	9.3799e-07	-13.8795
LMper.TRF.ZT8.12	Per01	TRF	8	Run 7	M	Proteobacteria Acetobacter	0.00352637	-5.64395
LMper.TRF.ZT8.12	Per01	TRF	8	Run 7	M	Proteobacteria Gluconacetobacter	0.0212255	-3.8311
LMper.TRF.ZT8.13	Per01	TRF	8	Run 7	M	Firmicutes Lactobacillaceae	0.0215241	-3.81682
LMper.TRF.ZT8.13	Per01	TRF	8	Run 7	M	Proteobacteria Gammaproteobacteria	9.3799e-07	-13.8795
LMper.TRF.ZT8.13	Per01	TRF	8	Run 7	M	Proteobacteria Acetobacter	0.31871	-0.759709
LMper.TRF.ZT8.13	Per01	TRF	8	Run 7	M	Proteobacteria Gluconacetobacter	0.659769	0.662266
LMper.TRF.ZT8.15	Per01	TRF	8	Run 7	M	Firmicutes Lactobacillaceae	0.721535	0.952087
LMper.TRF.ZT8.15	Per01	TRF	8	Run 7	M	Proteobacteria Gammaproteobacteria	9.3799e-07	-13.8795
LMper.TRF.ZT8.15	Per01	TRF	8	Run 7	M	Proteobacteria Acetobacter	0.2289	-1.21453
LMper.TRF.ZT8.15	Per01	TRF	8	Run 7	M	Proteobacteria Gluconacetobacter	0.0495684	-2.95356
LMper.TRF.ZT8.16	Per01	TRF	8	Run 7	M	Firmicutes Lactobacillaceae	0.910936	2.32512
LMper.TRF.ZT8.16	Per01	TRF	8	Run 7	M	Proteobacteria Gammaproteobacteria	9.3799e-07	-13.8795
LMper.TRF.ZT8.16	Per01	TRF	8	Run 7	M	Proteobacteria Acetobacter	0.0409829	-3.15275
LMper.TRF.ZT8.16	Per01	TRF	8	Run 7	M	Proteobacteria Gluconacetobacter	0.0466635	-3.017
LMper.TRF.ZT8.17	Per01	TRF	8	Run 7	M	Firmicutes Lactobacillaceae	0.714402	0.916859
LMper.TRF.ZT8.17	Per01	TRF	8	Run 7	M	Proteobacteria Gammaproteobacteria	9.3799e-07	-13.8795
LMper.TRF.ZT8.17	Per01	TRF	8	Run 7	M	Proteobacteria Acetobacter	0.260661	-1.04254
LMper.TRF.ZT8.17	Per01	TRF	8	Run 7	M	Proteobacteria Gluconacetobacter	0.0158899	-4.12605
LMper.TRF.ZT8.18	Per01	TRF	8	Run 7	M	Firmicutes Lactobacillaceae	0.927391	2.54728
LMper.TRF.ZT8.18	Per01	TRF	8	Run 7	M	Proteobacteria Gammaproteobacteria	9.3799e-07	-13.8795
LMper.TRF.ZT8.18	Per01	TRF	8	Run 7	M	Proteobacteria Acetobacter	0.0644809	-2.67473
LMper.TRF.ZT8.18	Per01	TRF	8	Run 7	M	Proteobacteria Gluconacetobacter	0.00336511	-5.69092

## Sheet: TableS1C_JTKAM
CycID	JTK_pvalue	JTK_BH.Q	JTK_period	JTK_adjphase	JTK_amplitude	meta2d_Base	meta2d_AMP	meta2d_rAMP	0	0	0	6	6	6	12	12	12	18	18	18
FBGN0001168	3.79e-05	0.00494461	24	15	36.669	189.971	50.3395	0.264985	143.431	142.642	154.413	173.265	178.332	180.993	256.269	220.697	245.784	194.035	195.059	194.73
FBGN0002578	3.79e-05	0.00494461	18	0	18.9755	125.367	15.978	0.12745	143.784	153.276	147.548	103.436	116.625	105.644	126.115	126.007	126.441	128.501	142.125	132.836
FBGN0003360	3.79e-05	0.00494461	18	0	263.799	1263.53	187.713	0.148563	1552.38	1558.63	1546.67	1142.31	1140.57	1150.75	1179.31	1211.57	1193.53	1384.57	1340.13	1325.08
FBGN0003525	3.79e-05	0.00494461	18	6	0.482303	1.66645	0.498014	0.298848	1.43152	1.45043	1.31999	2.37304	2.00207	1.97072	1.29405	0.865801	1.06313	1.84482	1.87761	1.75716
FBGN0003748	3.79e-05	0.00494461	24	12	74.8554	391.36	111.894	0.28591	330.495	314.835	300.491	390.11	409.861	392.649	497.874	464.273	521.673	355.107	373.242	345.709
FBGN0004456	3.79e-05	0.00494461	24	3	6.46895	52.6915	5.78469	0.109784	61.0273	59.4848	61.7679	53.3172	54.9432	54.0337	49.1292	40.0854	46.5956	52.5679	49.8178	49.5275
FBGN0010217	3.79e-05	0.00494461	24	21	152.521	1155.56	149.378	0.129269	1253.65	1254.59	1152.41	1013.71	1007.63	1011.45	1106.85	1104.51	1055.47	1334.02	1301.53	1270.94
FBGN0010470	3.79e-05	0.00494461	18	0	18.4736	153.503	13.7213	0.0893877	175.774	170.783	174.289	144.657	144.473	142.915	151.83	148.241	147.739	160.906	164.393	157.201
FBGN0010607	3.79e-05	0.00494461	18	6	2.65776	15.0967	2.49554	0.165304	14.0296	14.4212	13.9414	18.3737	16.25	17.8294	12.2502	12.8336	11.3383	16.1031	15.2989	14.7474
FBGN0012037	3.79e-05	0.00494461	18	0	162.64	939.859	122.699	0.130551	1147.77	1106.72	1090.34	838.112	828.679	843.298	917.765	936.101	907.103	1025.8	1030.3	974.422
FBGN0013263	3.79e-05	0.00494461	18	6	1.61859	11.4454	1.62735	0.142184	10.712	10.4018	10.5263	12.198	13.8045	12.8153	10.1664	9.0454	10.245	11.8555	11.4688	11.6648
FBGN0013771	3.79e-05	0.00494461	24	12	19.807	97.5136	28.1469	0.288646	80.5612	81.6519	68.4978	99.3443	94.3099	99.7556	128.439	119.542	125.273	88.4667	92.9283	91.3923
FBGN0014396	3.79e-05	0.00494461	24	18	132.231	259.25	117.325	0.452555	232.146	211.169	214.998	108.501	120.659	106.84	310.608	302.876	304.003	410.234	390.267	398.697
FBGN0015576	3.79e-05	0.00494461	18	3	8.75154	72.4619	12.4524	0.171848	83.1017	78.8654	75.7288	63.3349	69.5941	68.0385	62.6096	60.3204	63.0348	88.165	91.4606	83.9681
FBGN0019624	3.79e-05	0.00494461	18	0	106.329	1040.52	83.9893	0.0807188	1145.43	1150.87	1136.32	971.079	969.519	978.995	995.057	1058.32	1018.17	1111.84	1098.66	1103.91
FBGN0019928	3.79e-05	0.00494461	18	3	30.8932	393.285	78.9428	0.200727	431.12	392.129	393.032	373.254	385.958	349.791	348.44	348.89	302.469	514.086	484.571	514.094
FBGN0020278	3.79e-05	0.00494461	24	12	3.03515	20.2024	3.65857	0.181096	17.3579	17.081	16.5406	21.3387	21.4634	22.2297	23.1595	22.4355	23.2671	19.8706	18.9401	18.745
FBGN0021906	3.79e-05	0.00494461	24	21	36.5681	400.057	37.5978	0.0939812	410.453	419.687	421.027	363.532	345.678	371.524	382.772	379.12	398.2	448.468	427.268	432.952
FBGN0023076	3.79e-05	0.00494461	24	6	4.64666	18.6218	3.8231	0.205302	20.9289	19.9968	21.2247	22.006	23.8036	23.5974	17.5402	17.9493	18.3267	12.0452	12.9259	13.1174
FBGN0025454	3.79e-05	0.00494461	18	9	192.366	720.181	153.849	0.213625	540.159	489.415	453.9	905.125	842.124	842.066	725.946	751.266	716.107	713.664	601.16	599.697
FBGN0025574	3.79e-05	0.00494461	24	12	7.37269	36.4372	9.27257	0.254481	28.3849	30.4874	29.23	40.3262	39.6327	40.7245	44.5971	42.2284	42.8616	32.9275	32.4112	33.4349
FBGN0026061	3.79e-05	0.00494461	18	3	142.318	646.772	236.111	0.36506	788.002	722.532	692.788	581.347	635.395	559.899	481.8	461.775	407.424	925.817	954.041	904.614
FBGN0026479	3.79e-05	0.00494461	24	15	4.37367	83.4361	7.65238	0.0917154	80.5096	74.9344	80.0604	81.0199	80.7184	81.6359	89.6838	87.4511	93.3415	82.9407	83.4916	85.4461
FBGN0026533	3.79e-05	0.00494461	18	9	8.52742	67.7996	6.353	0.0937027	59.102	56.8067	57.6003	73.0237	74.5268	71.1616	69.1386	67.8104	70.1956	66.4146	64.6905	64.0655
FBGN0027291	3.79e-05	0.00494461	24	21	51.7593	388.658	51.8898	0.13351	402.203	397.702	422.917	338.285	335.707	342.206	365.323	362.703	367.575	452.559	439.614	437.104
FBGN0027594	3.79e-05	0.00494461	24	12	15.9523	93.9862	22.6992	0.241516	78.2077	77.7684	75.8816	89.8046	101.488	100.237	119.578	101.594	120.844	85.1903	88.8218	88.4191
FBGN0028480	3.79e-05	0.00494461	24	12	22.4358	174.133	28.6277	0.164401	149.417	144.764	156.442	180.434	181.101	186.347	193.647	197.28	200.781	168.754	164.484	166.151
FBGN0029093	3.79e-05	0.00494461	18	9	38.8683	472.275	32.6061	0.0690405	432.292	437.365	409.656	495.013	498.012	509.314	482.457	469.028	477.644	447.889	459.485	451.326
FBGN0029155	3.79e-05	0.00494461	24	0	98.7839	404.693	129.661	0.320394	562.545	496.56	508.077	357.555	391.902	356.949	307.892	308.256	275.602	438.554	459.007	393.42
FBGN0029932	3.79e-05	0.00494461	24	3	88.8695	240.779	6.33494	0.0263102	441.155	389.513	365.586	207.225	241.792	232.079	168.216	143.855	139.25	182.775	206.904	171.002
FBGN0030114	3.79e-05	0.00494461	18	9	6.75859	28.8994	5.07937	0.17576	22.0057	21.0745	20.6161	32.2725	33.1446	35.2429	29.5791	27.6228	30.7726	25.7816	27.3672	26.0751
FBGN0031034	3.79e-05	0.00494461	24	15	7.11033	22.4217	10.5282	0.469552	14.0713	15.6795	15.5997	22.657	16.145	18.1196	32.6451	32.6607	30.0785	23.1189	22.8772	25.4081
FBGN0031260	3.79e-05	0.00494461	18	3	5.83539	128.515	10.993	0.0855384	131.544	131.994	128.971	127.994	125.591	127.367	118.138	119.741	121.118	140.358	143.085	142.77
FBGN0031320	3.79e-05	0.00494461	24	3	23.6818	96.2285	27.7856	0.288746	129.359	117.375	115.913	104.757	113.215	99.5009	67.7272	73.3009	66.1282	91.9499	89.7267	85.7887
FBGN0032456	3.79e-05	0.00494461	18	9	79.0094	391.026	68.4588	0.175075	323.17	297.414	281.667	434.907	446.295	447.405	423.246	394.797	404.883	344.139	348.223	340.79
FBGN0032726	3.79e-05	0.00494461	18	12	8.73671	70.3658	23.52	0.334253	71.6202	69.7017	65.6341	75.7832	81.3212	74.9837	83.9758	96.1814	82.7769	40.487	31.1175	35.5274
FBGN0033079	3.79e-05	0.00494461	24	3	107.925	247.347	102.858	0.415845	346.441	355.771	372.828	307.499	286.855	279.684	133.857	148.65	140.839	214.474	177.762	203.51
FBGN0033463	3.79e-05	0.00494461	24	12	9.39177	100.263	12.46	0.124273	90.5239	90.5732	90.5208	102.645	104.242	100.95	111.862	109.239	111.87	99.3401	96.3439	95.0502
FBGN0033760	3.79e-05	0.00494461	24	0	34.0817	124.999	45.1097	0.36088	163.227	174.027	156.957	118.892	112.85	118.69	81.5813	91.7755	82.6522	130.348	137.638	131.354
FBGN0033853	3.79e-05	0.00494461	18	6	6.09523	34.0313	6.59911	0.193913	31.4209	30.9906	30.4688	39.0952	44.7102	37.1762	28.5562	28.388	25.9183	36.3779	32.937	32.438
FBGN0033980	3.79e-05	0.00494461	24	18	20.3325	106.454	17.1165	0.160788	99.6528	96.7135	92.6236	89.3235	85.1284	89.5476	104.315	105.759	107.192	139.259	133.803	134.135
FBGN0033981	3.79e-05	0.00494461	18	6	14.5266	39.9103	12.8719	0.322522	30.649	33.5544	29.4747	52.8977	50.0184	50.9187	28.6952	28.9092	26.9577	42.4164	42.2588	42.8656
FBGN0034999	3.79e-05	0.00494461	24	15	14.4411	58.7107	23.9236	0.407482	46.5795	41.7136	42.4915	50.6332	54.2145	54.4731	81.1575	78.157	81.8353	58.3198	58.1916	56.7621
FBGN0035266	3.79e-05	0.00494461	18	15	16.0719	57.0641	12.8	0.224309	64.4113	52.3941	58.9846	41.6823	46.011	45.7057	82.6079	78.1156	78.3283	51.6282	51.8347	52.2654
FBGN0035432	3.79e-05	0.00494461	24	3	17.8203	79.2205	22.0044	0.277762	92.5317	95.179	92.1832	91.5793	90.6197	88.186	65.082	61.153	59.9938	70.3205	68.5902	75.228
FBGN0035981	3.79e-05	0.00494461	24	12	5.45425	42.8298	7.79776	0.182064	38.4414	37.7893	36.1398	45.4475	43.15	42.8392	49.876	50.2568	49.0265	39.4683	41.388	40.1348
FBGN0036007	3.79e-05	0.00494461	24	0	42.4146	161.764	55.0569	0.340354	221.528	223.831	210.86	153.413	142.015	140.598	122.77	111.559	113.12	168.972	161.29	171.207
FBGN0036043	3.79e-05	0.00494461	24	3	13.9786	54.1239	21.0668	0.389233	67.8054	65.6028	70.1388	60.6279	59.6425	60.1278	37.9144	35.3689	32.8244	53.0443	54.0594	52.3297
FBGN0036165	3.79e-05	0.00494461	24	12	3.19027	25.2764	4.98036	0.197036	22.3442	21.6514	22.5212	24.7504	26.755	24.6835	30.0758	28.8309	30.8542	23.2145	24.5817	23.0546
FBGN0036196	3.79e-05	0.00494461	24	12	12.2861	78.3248	21.7803	0.278076	64.7009	67.8987	63.9486	76.267	81.15	77.6265	101.138	89.2802	106.013	69.8754	72.2492	69.7506
FBGN0036205	3.79e-05	0.00494461	18	12	5.96077	86.0808	11.0763	0.128673	81.5857	82.4045	83.0035	83.4713	88.853	83.5884	100.678	90.6004	96.1325	74.9372	76.8597	74.2413
FBGN0036502	3.79e-05	0.00494461	24	0	9.32338	37.3241	12.3896	0.331946	44.0715	48.306	49.2441	35.4264	35.3661	35.3719	25.8558	25.7381	27.6027	37.8217	42.2138	40.8713
FBGN0036770	3.79e-05	0.00494461	24	0	19.1055	115.961	25.1412	0.216806	129.943	143.268	134.666	105.839	107.425	108.372	96.3696	97.4178	95.8766	122.269	128.93	121.16
FBGN0036980	3.79e-05	0.00494461	24	12	5.21614	38.9818	7.00874	0.179795	34.6837	34.3799	31.2436	40.1072	40.4166	40.3883	45.7937	42.0183	47.2659	38.3749	35.37	37.7392
FBGN0037063	3.79e-05	0.00494461	18	9	19.0857	180.27	17.4692	0.0969056	157.804	162.566	154.499	205.721	198.517	203.961	172.66	181.49	171.678	167.635	163.35	170.951
FBGN0037215	3.79e-05	0.00494461	18	15	9.00513	133.959	8.30053	0.0619631	135.843	139.431	139.724	124.272	127.218	127.385	141.52	143.087	142.908	132.218	133.043	133.312
FBGN0037750	3.79e-05	0.00494461	24	12	20.7128	172.042	33.707	0.195924	157.908	151.478	150.72	161.773	180.097	180.998	208.499	185.649	212.801	158.125	158.328	158.122
FBGN0037770	3.79e-05	0.00494461	24	15	2.11207	11.7024	2.09905	0.17937	9.35718	9.60567	8.66953	11.3055	11.1545	11.408	14.9547	13.2613	14.4617	12.7995	11.8614	11.5897
FBGN0037819	3.79e-05	0.00494461	18	3	5.24855	35.632	10.1956	0.286135	42.1528	44.2688	40.6321	29.1274	32.5081	28.7975	26.6061	25.9279	28.2227	48.0345	50.2869	46.3129
FBGN0038083	3.79e-05	0.00494461	18	12	4.39766	29.1841	7.10459	0.243441	26.5944	23.874	25.8089	30.6864	34.0167	31.4122	35.6965	34.6386	35.2049	19.9321	19.6202	22.067
FBGN0038702	3.79e-05	0.00494461	18	0	1144.03	1391.3	769.182	0.552853	2698.63	2620.42	2709.01	836.531	892.599	824.144	1080.72	1258.64	1147.59	1651.04	1725.71	1558.04
FBGN0038804	3.79e-05	0.00494461	18	12	9.72221	65.5244	12.7354	0.194361	59.8326	58.6191	60.0263	68.0267	63.7865	73.3853	77.5358	73.8301	78.097	57.5278	46.9259	49.5966
FBGN0038916	3.79e-05	0.00494461	24	6	15.0063	74.0142	12.1195	0.163745	78.9184	80.216	82.5245	86.6271	90.6882	87.5227	71.858	74.9674	68.8819	53.3734	57.2884	55.3045
FBGN0039358	3.79e-05	0.00494461	24	21	10.6045	146.953	10.6247	0.0722997	145.901	152.441	148.724	133.391	134.22	138.134	144.351	142.214	144.333	161.572	162.939	155.221
FBGN0039453	3.79e-05	0.00494461	18	9	6.32171	30.0267	5.76127	0.191871	22.5577	25.3487	17.8532	34.2889	37.8155	33.9629	28.1436	30.8978	32.3354	27.335	25.3799	27.1183
FBGN0039537	3.79e-05	0.00494461	24	15	12.9851	113.994	6.09309	0.0534511	100.596	98.1413	90.4485	117.473	112.075	110.596	129.557	122.059	128.77	118.919	119.001	120.29
FBGN0039778	3.79e-05	0.00494461	18	0	321.319	1277.92	277.09	0.216829	1712.88	1630.62	1545.93	897.935	941.918	977.146	1338.84	1425	1255.42	1490.04	1472.84	1477.74
FBGN0039830	3.79e-05	0.00494461	18	0	184.45	1448.49	139.114	0.0960404	1605.89	1699.3	1786.21	1319.97	1334.93	1368.46	1399.23	1438.45	1412.59	1467.45	1489.93	1476.86
FBGN0040064	3.79e-05	0.00494461	24	15	42.5645	224.256	52.9801	0.236249	187.715	192.937	173.627	195.846	205.029	209.085	281.576	256.077	275.341	239.831	244.261	229.74
FBGN0040271	3.79e-05	0.00494461	24	12	3.99824	22.5571	5.11071	0.226567	19.7476	18.9004	17.5777	24.4653	25.0679	25.2571	25.9557	25.3635	27.0611	20.2339	21.0472	20.008
FBGN0041627	3.79e-05	0.00494461	18	6	3.44668	12.7781	2.95625	0.231352	10.9689	11.9062	10.4908	15.595	15.3651	15.3618	9.34799	9.57956	9.52472	13.654	13.7041	13.4052
FBGN0043470	3.79e-05	0.00494461	18	0	122.537	801.389	107.263	0.133847	938.365	922.086	917.488	700.352	705.389	724.792	754.429	838.022	763.559	905.023	880.821	888.129
FBGN0044323	3.79e-05	0.00494461	24	18	5.73843	53.2763	3.65347	0.068576	49.4664	49.6174	50.4968	48.2939	49.3709	47.2263	54.7384	53.2536	56.3756	61.2267	61.5056	57.744
FBGN0047135	3.79e-05	0.00494461	18	0	44.0321	318.937	31.3059	0.098157	356.776	367.838	378.205	292.037	290.648	287.266	318.123	315.935	315.698	321.002	339.914	337.724
FBGN0050421	3.79e-05	0.00494461	24	3	5.13377	29.8848	4.76266	0.159367	37.2766	33.551	36.3277	32.4038	30.6291	31.2399	25.196	23.8084	24.1056	29.4129	27.238	27.4286
FBGN0051248	3.79e-05	0.00494461	24	0	13.4022	40.7986	17.7148	0.434202	56.966	57.2951	50.9923	35.1945	39.677	34.1442	29.1532	25.7481	23.4653	46.8951	43.3107	46.7415
FBGN0052230	3.79e-05	0.00494461	18	0	84.1203	758.93	87.3551	0.115103	844.147	852.018	940.79	730.202	700.442	659.28	730.381	733.054	738.156	834.672	793.684	812.399
FBGN0052369	3.79e-05	0.00494461	24	3	5.52652	21.4326	5.16471	0.240975	25.9973	26.8023	29.0848	22.8336	24.194	24.4047	16.6036	15.0034	16.5087	18.2113	19.1298	18.4175
FBGN0053120	3.79e-05	0.00494461	24	15	5.63163	16.594	15.8458	0.954909	9.36354	10.8028	10.1663	12.1486	11.432	13.1347	29.1325	28.7302	28.7247	14.5537	14.7486	16.1905
FBGN0053127	3.79e-05	0.00494461	24	0	148.893	887.747	184.351	0.207661	1107.46	1072.55	1027.88	809	862.147	817.153	723.21	774.96	713.188	897.333	956.192	891.893
FBGN0067783	3.79e-05	0.00494461	24	15	3.78212	19.5936	5.80942	0.296495	15.9327	15.2941	15.3967	17.25	18.0195	18.7455	24.0785	24.11	26.6119	19.7953	20.5946	19.2951
FBGN0085408	3.79e-05	0.00494461	24	12	11.2143	52.8259	18.2041	0.344605	43.2731	40.3616	41.1705	49.8466	55.0198	54.2947	71.1375	64.4247	74.1459	47.0015	44.6042	48.6309
FBGN0260462	3.79e-05	0.00494461	18	9	40.6303	236.726	35.7648	0.151081	191.573	192.856	177.381	256.276	279.671	261.143	247.904	233.623	249.033	214.035	217.206	212.715
FBGN0262146	3.79e-05	0.00494461	24	6	494.844	1079.33	283.94	0.26307	1337.77	1391.6	1274.64	1485.16	1671.01	1408.21	850.859	918.479	774.858	536.261	607.842	695.279
FBGN0263081	3.79e-05	0.00494461	18	12	98.5956	976.531	144.447	0.147918	948.45	910.423	899.048	963.344	1027.22	978.864	1087.88	1105.77	1110.37	834.7	784.878	850.756
FBGN0263916	3.79e-05	0.00494461	24	21	6.98056	57.296	7.73296	0.134965	56.9646	55.1518	57.6288	51.1605	49.8363	47.5934	54.4115	54.0385	53.9278	74.5618	67.924	64.3534
FBGN0264785	3.79e-05	0.00494461	18	12	11.0561	137.444	18.9197	0.137654	126.656	133.01	130.229	139.973	142.06	140.42	151.159	148.646	160.664	115.105	115.814	117.208
FBGN0265512	3.79e-05	0.00494461	24	12	15.1368	95.9787	22.241	0.231729	83.5217	76.8586	81.1021	97.4828	100.766	102.903	109.726	109.233	125.252	91.7461	88.4673	84.6847
FBGN0266417	3.79e-05	0.00494461	24	15	27.0198	111.106	57.4286	0.516881	86.6088	86.161	84.243	87.8415	102.324	96.0436	147.929	160.406	161.405	107.138	106.475	106.697
FBGN0267408	3.79e-05	0.00494461	18	9	334.4	991.25	242.406	0.244546	670.558	556.221	567.764	1160.64	1172.82	1143.47	1118.38	1002.42	1076.98	957.372	894.326	846.822
FBGN0283472	3.79e-05	0.00494461	18	0	12.4253	115.416	10.0635	0.0871931	125.79	133.137	137.146	103.434	110.066	108.218	113.078	112.676	114.831	116.602	122.345	117.854
FBGN0283535	3.79e-05	0.00494461	24	0	62.9972	965.592	76.3257	0.0790455	1006.06	1045.38	1060.72	954.174	947.768	953.483	878.083	927.575	887.714	977.546	977.019	971.589
FBGN0284248	3.79e-05	0.00494461	18	3	76.2519	749.853	180.416	0.240601	863.551	875.679	884.84	664.239	627.865	675.292	588.955	624.074	567.456	959.463	975.884	961.558
FBGN0000416	0.000151515	0.0103337	18	9	145.614	982.134	109.03	0.111013	821.681	815.282	806.383	1071.1	1105.72	1089.36	1012.31	932.567	1008.83	926.477	961.876	906.925
FBGN0001316	0.000151515	0.0103337	18	12	7.83238	74.8803	10.6218	0.141851	73.1103	66.9086	68.7609	71.8569	77.1979	76.1755	87.2521	81.5631	84.6678	66.6558	64.1494	64.3331
FBGN0002869	0.000151515	0.0103337	18	9	49.4506	187.787	64.2029	0.341892	117.486	120.731	117.464	263.475	288.037	271.113	160.267	179.782	156.656	121.958	144.671	119.194
FBGN0003941	0.000151515	0.0103337	24	0	99.5988	3177.73	126.078	0.0396755	3236.1	3340.13	3343.56	3155.74	3152.34	3096.46	3075.66	3131.82	3019.8	3198.02	3161.87	3221.28
FBGN0010213	0.000151515	0.0103337	24	21	26.113	212.756	28.2507	0.132785	212.611	198.852	211.717	187.712	184.585	187.505	198.273	191.6	207.003	260.303	256.657	256.253
FBGN0010282	0.000151515	0.0103337	18	6	5.45733	37.9046	5.10518	0.134685	35.9803	34.3529	36.6055	40.8201	43.0078	44.4179	31.869	29.9808	35.2899	39.4526	36.9414	38.4791
FBGN0011225	0.000151515	0.0103337	24	12	14.0774	147.618	16.9358	0.114727	136.313	124.74	129.796	148.545	151.352	157.99	166.628	152.917	165.697	146.489	145.023	145.925
FBGN0011361	0.000151515	0.0103337	24	21	30.2071	358.948	29.5111	0.0822156	359.768	378.188	375.025	327.938	332.682	322.999	343.385	359.519	341.957	378.172	389.985	397.752
FBGN0013772	0.000151515	0.0103337	18	6	124.292	318.859	148.876	0.466904	212.902	231.078	242.907	506.89	354.32	498.792	158.334	189.877	178.544	405.286	269.998	354.064
FBGN0015577	0.000151515	0.0103337	24	18	8.75638	43.358	7.61276	0.175579	40.303	39.1427	36.3726	33.2578	37.1723	34.7887	48.1838	40.3984	40.7734	55.673	58.939	55.2909
FBGN0015754	0.000151515	0.0103337	24	12	3.28508	54.538	4.36297	0.0799987	50.0766	51.1273	51.1879	56.5225	55.7882	54.1965	57.8644	58.7478	58.1709	52.2598	54.6948	53.8195
FBGN0016041	0.000151515	0.0103337	24	21	6.59336	76.4162	6.5662	0.0859268	75.6287	76.4783	80.1962	70.2983	71.7725	70.5249	71.5647	73.9805	72.4984	85.7118	84.53	83.8104
FBGN0016754	0.000151515	0.0103337	24	15	1.63441	18.6235	2.27934	0.12239	17.5064	16.9497	16.2946	17.5635	18.0988	17.7323	21.1172	19.3728	21.5376	19.7776	18.3076	19.2239
FBGN0017561	0.000151515	0.0103337	24	3	3.69676	14.6341	3.24126	0.221487	20.5602	17.2032	18.9536	15.5408	15.9477	15.513	12.002	10.705	9.46184	14.6147	13.32	11.7874
FBGN0019644	0.000151515	0.0103337	24	21	66.0887	629.598	62.67	0.0995398	645.491	653.24	610.098	556.693	576.849	571.284	602.461	610.321	594.092	714.793	712.372	707.479
FBGN0024352	0.000151515	0.0103337	24	12	14.9182	150.668	21.6991	0.144019	132.531	144.08	122.247	151.456	157.195	156.173	169.781	157.641	180.646	136.32	151.023	148.922
FBGN0024996	0.000151515	0.0103337	18	6	4.01546	48.0672	3.53718	0.0735883	46.7262	46.2092	44.6062	50.6538	50.9012	51.8879	42.9871	44.9019	44.1074	49.3975	48.8471	50.2749
FBGN0025352	0.000151515	0.0103337	24	15	11.223	134.31	9.05273	0.0674016	123.103	121.004	115.435	127.215	134.655	136.227	153.278	140.827	147.308	140.224	136.842	135.605
FBGN0026593	0.000151515	0.0103337	18	9	7.46793	64.4138	5.77268	0.0896188	59.1931	56.4698	53.3216	70.9174	69.7543	69.4063	62.7355	67.7207	63.2666	58.7519	62.4195	61.6908
FBGN0026619	0.000151515	0.0103337	18	3	3.76865	73.7685	6.34568	0.0860214	75.5787	76.4763	76.2217	70.834	72.0627	73.2658	70.2491	67.412	67.9681	84.7092	83.6769	76.2865
FBGN0027525	0.000151515	0.0103337	18	9	7.20235	106.289	5.42582	0.0510477	98.4325	94.1075	100.044	111.743	110.453	113.187	104.293	107.618	106.718	106.363	104.281	101.952
FBGN0028327	0.000151515	0.0103337	18	3	12.9169	220.703	25.5871	0.115935	236.715	231.775	218.595	210.05	210.197	221.486	206.784	195.297	197.604	250.145	253.179	254.985
FBGN0028662	0.000151515	0.0103337	24	0	40.097	674.181	53.8292	0.0798438	742.559	733.99	691.816	655.432	657.378	673.315	641.014	623.638	619.452	690.377	689.013	672.188
FBGN0029502	0.000151515	0.0103337	18	3	4.57892	84.7644	11.3005	0.133317	85.9381	88.4555	83.74	83.0209	79.4625	82.9783	81.2984	73.2105	74.1459	101.44	102.027	98.4064
FBGN0029911	0.000151515	0.0103337	24	12	4.53365	42.4563	6.25881	0.147418	37.0334	38.4092	38.367	42.5101	44.8812	41.5001	47.9553	47.8861	48.6887	40.0324	40.7031	41.5091
FBGN0030189	0.000151515	0.0103337	18	6	3.09502	15.3145	3.12998	0.20438	13.7945	13.3132	13.2307	16.93	19.3704	18.1715	13.1333	12.0021	11.951	14.1251	18.0098	15.0471
FBGN0030336	0.000151515	0.0103337	24	9	1.66686	22.3316	1.64622	0.073717	21.969	22.002	21.0961	24.6593	24.7656	22.8447	23.4543	22.4657	22.7841	20.6796	20.9321	20.3265
FBGN0030396	0.000151515	0.0103337	24	12	31.2037	274.649	41.4431	0.150895	252.376	232.717	225.955	272.241	281.477	283.198	319.28	304.237	315.715	269.475	278.367	260.749
FBGN0030605	0.000151515	0.0103337	24	21	10.3855	111.994	9.94809	0.0888272	110.134	115.051	118.161	101.607	102.232	104.418	107.801	110.033	103.665	124.242	125.071	121.511
FBGN0031182	0.000151515	0.0103337	24	12	4.05817	28.7536	5.33758	0.185632	25.939	24.076	21.6098	28.8085	31.892	29.5013	34.3338	34.1102	31.3808	28.5103	27.4109	27.4705
FBGN0031693	0.000151515	0.0103337	18	3	4.5994	57.4216	8.96857	0.156188	60.886	59.6013	59.7862	57.6764	57.6333	53.0221	46.9629	54.3814	48.6604	69.1223	66.6367	68.1426
FBGN0031929	0.000151515	0.0103337	18	0	41.8239	290.983	36.9827	0.127096	339.403	338.428	334.725	263.403	248.216	244.436	283.06	312.914	282.92	321.75	328.039	305.448
FBGN0032398	0.000151515	0.0103337	24	0	5.71908	102.277	7.95364	0.0777654	111.555	109.667	105.594	103.651	98.6169	99.6633	96.3118	97.2842	92.7295	104.023	104.897	103.337
FBGN0032407	0.000151515	0.0103337	24	21	9.39292	85.4655	11.1286	0.130212	83.6378	85.2429	81.9349	75.4485	74.612	75.6914	78.5955	81.9468	79.2842	101.088	104.521	103.583
FBGN0032511	0.000151515	0.0103337	24	21	19.135	210.95	18.7575	0.0889193	210.446	221.205	214.54	192.76	197.284	193.103	195.996	207.948	199.025	226.127	239.921	233.04
FBGN0032694	0.000151515	0.0103337	24	15	10.5304	92.0766	18.1169	0.196759	84.8488	82.2785	78.763	83.4404	88.2791	88.3886	107.599	108.131	106.041	90.6245	93.3156	93.2104
FBGN0032715	0.000151515	0.0103337	24	18	16.5749	194.151	21.7861	0.112212	201.194	193.799	187.72	165.779	162.703	171.694	205.63	208.752	201.994	214.153	208.824	207.567
FBGN0033215	0.000151515	0.0103337	18	3	2.50623	13.3178	4.43501	0.333015	15.2898	13.5374	15.1721	13.3888	11.9543	13.6554	10.1806	9.993	8.56864	16.785	19.6079	18.3327
FBGN0033570	0.000151515	0.0103337	18	3	10.5027	204.141	16.5067	0.0808594	212.959	207.909	218.499	203.86	196.746	192.761	187.587	193.056	189.63	222.626	228.625	220.191
FBGN0033608	0.000151515	0.0103337	24	18	8.52557	108.054	11.859	0.10975	103.12	99.4938	98.8719	95.6854	97.9261	96.9684	102.922	105.62	104.073	128.13	133.169	130.671
FBGN0033639	0.000151515	0.0103337	18	12	4.14311	30.6627	4.33766	0.141464	27.3387	27.7803	27.7034	28.9811	32.5183	32.5094	33.7302	35.6054	34.8403	26.1565	26.8966	27.3858
FBGN0034480	0.000151515	0.0103337	24	12	35.3595	100.399	42.6817	0.425123	68.5294	73.2715	78.5631	93.1817	102.755	132.364	130.565	137.795	138.647	81.501	82.327	85.282
FBGN0034808	0.000151515	0.0103337	18	9	37.1703	215.743	33.0838	0.153349	184.774	171.811	163.838	237.341	242.736	231.046	232.585	229.84	220.158	187.615	191.733	196.182
FBGN0035763	0.000151515	0.0103337	18	9	8.00934	51.7049	5.94496	0.114979	42.5013	40.3855	44.3815	55.7084	58.7157	56.4268	53.8977	51.041	52.2747	51.5484	48.3625	47.3804
FBGN0035811	0.000151515	0.0103337	24	15	37.535	96.2225	48.5516	0.504577	75.2808	64.7054	55.4583	83.587	67.8214	77.0789	147.045	130.342	130.795	120.765	101.45	100.34
FBGN0035825	0.000151515	0.0103337	18	9	5.58952	49.9906	4.50296	0.0900761	45.6491	46.6	38.1765	50.7853	55.763	59.3347	50.6734	47.0404	49.8556	46.8419	48.8968	46.7614
FBGN0035849	0.000151515	0.0103337	24	18	8.54119	43.0087	5.83336	0.135632	40.1566	35.1201	39.3326	35.1064	36.4259	34.2132	43.1537	45.4356	47.1923	55.9911	53.542	50.4347
FBGN0035968	0.000151515	0.0103337	18	12	3.12509	5.46459	4.22497	0.773154	4.36077	3.29414	3.07451	4.85929	3.86537	4.82617	7.71369	10.1085	10.4275	2.47813	1.82438	2.40514
FBGN0036998	0.000151515	0.0103337	18	3	4.07542	43.1513	7.75206	0.179648	43.4612	45.3858	46.1548	40.6833	43.9398	40.8734	35.5287	35.5388	39.6223	52.2376	54.5072	51.5112
FBGN0037019	0.000151515	0.0103337	24	21	5.72145	60.0721	5.91107	0.0983996	59.8422	61.6467	63.519	52.9047	55.0803	56.6467	55.8477	57.1268	57.7478	68.8833	67.013	64.6071
FBGN0037090	0.000151515	0.0103337	24	15	14.9875	106.393	23.0744	0.21688	94.637	96.848	86.8763	99.653	96.2469	97.6384	127.347	123.62	124.747	111.93	113.328	103.84
FBGN0037094	0.000151515	0.0103337	24	12	9.93856	81.3672	12.5768	0.154569	74.8755	69.3698	66.9499	81.976	88.8692	83.0974	94.4087	85.7908	95.3201	80.292	78.256	77.2012
FBGN0037354	0.000151515	0.0103337	24	9	58.2916	390.838	57.4801	0.147069	411.451	386.257	377.742	448.103	464.429	439.26	405.582	418.936	412.587	308.291	316.73	300.691
FBGN0037538	0.000151515	0.0103337	18	9	1.87346	22.9851	1.85875	0.0808678	20.7551	20.8234	20.4871	23.4729	24.9939	27.2226	21.9576	22.7777	23.0623	21.0339	22.4351	21.2233
FBGN0037607	0.000151515	0.0103337	24	6	140.475	563.801	199.698	0.3542	581.165	516.209	546.179	815.796	794.642	767.917	481.974	500.495	517.267	460.13	393.266	390.569
FBGN0037724	0.000151515	0.0103337	24	12	98.8102	550.165	140.997	0.256282	449.918	467.552	431.764	581.619	565.364	530.798	703.532	678.475	658.497	495.905	557.733	480.822
FBGN0038485	0.000151515	0.0103337	24	21	1.54147	1.6956	1.55382	0.916385	2.75114	2.10078	1.97439	0.21667	0.601611	0.557972	0.584963	1.01091	0.609169	3.13944	3.94827	2.85189
FBGN0038678	0.000151515	0.0103337	24	21	7.96987	57.264	7.49586	0.1309	55.8727	61.4971	62.6598	50.471	49.281	51.5002	51.6226	57.1774	51.7294	65.9796	63.0224	66.3547
FBGN0038740	0.000151515	0.0103337	18	3	27.339	196.785	31.3038	0.159076	215.039	220.681	212.209	192.952	192.802	204.818	170.996	166.533	164.516	217.056	225.025	225.747
FBGN0038745	0.000151515	0.0103337	24	12	10.6285	90.4711	16.1205	0.178184	80.5218	73.6404	85.2523	90.318	89.1521	96.838	102.246	99.1541	113.24	87.8449	85.9135	81.532
FBGN0039112	0.000151515	0.0103337	24	21	18.4548	206.954	19.4266	0.0938691	204.808	213.271	209.609	191.78	180.787	191.593	195.085	205.422	194.636	230.243	229.859	236.354
FBGN0039342	0.000151515	0.0103337	24	15	918.47	5420.22	664.591	0.122613	4276.87	4081.55	4288.85	5515.78	5625.23	4902.54	6489.62	6650.05	6228.92	5704.1	5608.23	5670.85
FBGN0039402	0.000151515	0.0103337	24	12	12.6929	133.519	17.9658	0.134556	123.285	125.31	99.6518	132.797	144.861	135.316	151.543	150.267	145.322	126.861	132.795	134.217
FBGN0039470	0.000151515	0.0103337	18	15	1.94639	7.94108	1.73197	0.218102	8.98643	8.38602	8.88732	6.23044	6.18686	6.52139	9.88714	9.30254	10.2066	6.61378	8.17851	8.50383
FBGN0039492	0.000151515	0.0103337	24	12	8.59071	53.766	12.7686	0.237484	48.4129	42.3365	40.9676	51.5379	54.5446	56.5101	69.5346	60.503	67.5802	53.9404	49.0974	50.2272
FBGN0039909	0.000151515	0.0103337	24	21	21.1359	294.92	22.1964	0.0752624	301.92	298.851	301.033	267.379	282.197	273.545	276.718	286.537	288.973	330.155	324.458	307.274
FBGN0040255	0.000151515	0.0103337	24	3	0.560299	1.05464	0.593884	0.563114	1.78126	1.99869	1.48297	1.28093	1.10068	1.27536	0	0.391373	0.709763	0.955223	0.688585	0.990879
FBGN0052407	0.000151515	0.0103337	24	3	14.3315	49.2425	2.92608	0.0594219	70.9083	66.0408	80.4027	48.8473	45.4914	50.8071	31.2433	34.9162	39.2578	44.4818	38.042	40.4711
FBGN0052549	0.000151515	0.0103337	18	9	16.5439	90.0477	14.005	0.155529	75.2472	71.4696	69.8761	100.397	98.9881	97.1249	97.462	93.4622	94.8662	83.164	78.4387	78.0605
FBGN0052576	0.000151515	0.0103337	18	0	3.28755	24.8917	2.43069	0.0976508	27.7509	29.1613	27.6774	23.0281	22.2427	23.0203	23.5577	25.7116	24.4974	27.4203	26.9665	24.9576
FBGN0053469	0.000151515	0.0103337	24	12	1.61617	11.1043	2.5213	0.227057	7.80603	9.51313	9.49512	11.4727	11.5696	11.3317	15.1158	12.8054	12.197	10.2906	11.433	10.2213
FBGN0085436	0.000151515	0.0103337	24	12	9.95921	131.623	15.9924	0.121501	120.865	117.566	125.966	131.913	134.686	130.859	146.419	139.517	152.931	122.955	128.506	127.296
FBGN0085468	0.000151515	0.0103337	24	21	10.8535	80.0118	10.3707	0.129615	79.2713	83.3591	83.1049	66.9467	70.759	70.7772	71.1323	80.774	75.6826	92.7903	92.2569	93.2875
FBGN0085484	0.000151515	0.0103337	18	9	74.82	363.771	58.285	0.160224	300.097	282.534	281.271	433.403	417.646	428.281	351.614	387.082	339.457	341.082	302.792	325.143
FBGN0259734	0.000151515	0.0103337	24	12	3.45283	20.5822	4.25929	0.206941	16.3023	17.0669	15.6357	20.5176	21.5265	21.2886	26.3335	21.9891	25.2902	20.2456	19.7777	21.0123
FBGN0260941	0.000151515	0.0103337	18	12	1.72915	23.5452	3.15234	0.133884	22.818	21.271	21.124	23.5175	24.4314	24.6225	28.6221	25.185	25.2634	20.3711	21.2661	19.3225
FBGN0261113	0.000151515	0.0103337	24	9	78.3265	717.603	76.0616	0.105994	688.084	660.603	680.574	793.204	838.282	804.669	727.639	707.191	757.332	662.067	644.771	646.814
FBGN0261285	0.000151515	0.0103337	18	15	2.35722	19.6813	2.0755	0.105455	19.8749	19.9539	21.153	17.6968	17.082	18.2416	24.1415	20.4156	22.7498	19.6896	19.0308	19.2596
FBGN0261397	0.000151515	0.0103337	24	15	4.00509	45.6572	1.97579	0.0432745	40.8398	38.9891	40.3185	45.7184	44.295	46.7784	49.2198	48.2438	52.0216	46.3835	48.0502	47.0286
FBGN0261461	0.000151515	0.0103337	24	12	2.57321	26.3897	3.65253	0.138407	24.5818	22.8004	23.965	25.452	28.5976	27.3282	30.0559	28.1733	30.1874	25.3876	25.1284	25.0186
FBGN0261975	0.000151515	0.0103337	24	21	30.1687	119.491	30.4461	0.254799	137.445	127.765	129.598	96.5203	94.618	86.6411	96.1131	110.914	102.966	149.936	145.088	156.284
FBGN0261985	0.000151515	0.0103337	24	12	8.09692	66.0402	12.612	0.190975	60.7164	58.9156	56.5817	63.5298	69.5436	67.4554	79.2471	73.3038	79.754	59.5475	61.331	62.5563
FBGN0265081	0.000151515	0.0103337	24	12	5.57055	36.0592	7.18862	0.199356	32.6029	31.8392	27.3588	35.8022	40.0651	37.0532	44.7916	40.4705	41.0301	35.3137	34.2747	32.109
FBGN0265937	0.000151515	0.0103337	24	6	0.674414	1.83478	0.720719	0.392809	1.97662	2.20908	1.75408	2.84189	2.14458	3.36305	1.59134	1.31029	1.38184	1.18136	1.1079	1.15537
FBGN0283712	0.000151515	0.0103337	24	12	1.0867	12.6788	1.4581	0.115003	11.635	10.8638	11.9051	13.5129	12.7168	12.8461	13.2323	14.1455	14.3331	12.1537	12.2406	12.561
FBGN0000150	0.000492424	0.0171782	18	3	60.101	1253.87	101.632	0.0810552	1295.82	1340.53	1254.28	1198.08	1228.87	1258.84	1143.87	1178.3	1182.42	1372.44	1340.25	1405.16
FBGN0000318	0.000492424	0.0171782	24	6	105.265	892.77	61.2576	0.0686153	927.911	974.103	973.334	995.779	978.609	950.368	848.991	895.13	874.525	763.981	776.964	753.547
FBGN0000455	0.000492424	0.0171782	24	12	23.9467	172.959	28.8622	0.166873	142.287	137.868	129.474	181.098	186.328	194.505	202.156	189.83	192.115	176.951	174.566	168.334
FBGN0000565	0.000492424	0.0171782	24	0	29.419	137.393	43.7974	0.318774	160.79	168.673	153.54	133.922	134.848	132.428	88.8675	107.57	99.2771	147.371	168.158	153.271
FBGN0001133	0.000492424	0.0171782	18	9	1.47979	17.9097	1.49686	0.0835785	16.9401	16.6641	14.7594	19.5717	19.0137	19.0143	18.9945	17.4346	17.9198	15.6663	17.1889	17.258
FBGN0002973	0.000492424	0.0171782	24	0	10.0386	59.1993	10.7751	0.182014	72.127	69.6605	67.645	61.2424	51.407	57.1735	50.5315	48.6931	50.5609	66.0267	51.5778	63.7462
FBGN0003415	0.000492424	0.0171782	24	9	1.33934	13.9423	1.07971	0.0774412	13.0321	13.1363	14.5114	15.1893	15.8729	15.0576	14.8418	13.2148	14.0583	12.8067	12.8812	12.7054
FBGN0004509	0.000492424	0.0171782	24	6	5.33454	58.3618	5.95173	0.10198	58.3437	58.8738	60.2871	64.3928	65.8196	64.869	56.9983	55.3007	59.3112	52.3762	52.5204	51.2487
FBGN0004513	0.000492424	0.0171782	24	0	4.09568	5.91957	4.53283	0.765736	9.13874	8.99984	10.6272	4.55404	2.40615	3.96707	2.24531	2.99095	3.19787	8.84	5.29441	8.77331
FBGN0005612	0.000492424	0.0171782	18	12	3.51297	30.9345	6.22165	0.201124	28.1577	29.4568	27.153	31.0182	33.6973	34.0349	35.9863	32.8226	39.5277	23.7657	22.9127	23.3481
FBGN0010228	0.000492424	0.0171782	18	6	29.7067	162.708	31.3826	0.192877	136.628	149.93	143.154	191.423	203.731	178.403	130.322	144.941	130.086	155.933	171.497	169.37
FBGN0010241	0.000492424	0.0171782	24	3	27.5633	95.4838	10.6934	0.111992	147.957	135.737	126.296	97.6771	106.388	86.6606	69.8765	75.7506	58.5084	87.7713	77.5066	75.6774
FBGN0010358	0.000492424	0.0171782	24	15	0.520748	1.80014	0.29252	0.162498	1.15534	1.44257	0.593757	1.76303	1.5097	1.93913	2.58372	2.21258	2.23474	2.22951	2.10355	1.83406
FBGN0010421	0.000492424	0.0171782	18	6	3.84505	27.1451	2.90394	0.106978	26.2038	24.6237	26.584	30.1732	28.8595	30.0614	23.4444	22.1599	22.0551	29.1973	30.0484	27.975
FBGN0010501	0.000492424	0.0171782	24	18	8.88097	55.7401	11.2721	0.202226	51.5003	50.2269	54.0045	43.8333	46.2668	44.8247	55.0789	53.0926	52.1773	74.1827	76.6907	67.0021
FBGN0010516	0.000492424	0.0171782	24	18	18.9936	344.844	23.126	0.0670622	341.236	344.468	336.442	324.788	310.455	326.871	353.882	337.465	345.134	388.125	366.104	363.154
FBGN0010651	0.000492424	0.0171782	18	6	67.5663	138.728	66.9658	0.482711	100.924	110.077	101.015	187.601	223.964	198.605	92.4566	103.051	76.0834	118.306	125.576	126.633
FBGN0010774	0.000492424	0.0171782	18	6	11.4438	122.379	11.2939	0.0922864	116.467	118.187	115.999	132.651	125.45	139.881	104.929	110.915	108.676	118.967	130.386	129.104
FBGN0010905	0.000492424	0.0171782	18	12	3.65046	36.4957	5.3054	0.145371	34.069	32.7535	33.6128	35.5269	36.6809	36.8845	41.2849	37.916	45.1254	32.8383	29.8865	33.4114
FBGN0011284	0.000492424	0.0171782	24	3	44.3412	1891.04	68.7354	0.0363479	1929.02	1969.08	1910.33	1929.21	1904.51	1900.41	1811	1846.68	1832.48	1883.91	1883.79	1892.06
FBGN0011555	0.000492424	0.0171782	18	9	129.638	840.006	94.9791	0.11307	742.644	696.573	657.04	897.955	945.512	928.126	879.909	886.319	787.151	778.933	791.494	803.476
FBGN0011770	0.000492424	0.0171782	24	9	38.8474	253.419	57.4652	0.226759	225.537	210.415	208.464	349.18	353.19	335.891	231.759	260.706	233.594	220.851	207.317	204.128
FBGN0011837	0.000492424	0.0171782	18	12	2.23591	42.079	4.23985	0.100759	39.7945	38.3884	40.04	43.3465	44.831	44.9079	46.5085	44.3049	46.1928	36.7843	37.874	35.6152
FBGN0013733	0.000492424	0.0171782	24	12	15.2389	126.738	20.9742	0.165493	118.611	109.009	110.709	125.743	137.397	131.072	148.642	135.789	147.7	115.571	119.814	120.796
FBGN0013770	0.000492424	0.0171782	18	9	130.802	636.096	83.4437	0.131181	472.513	497.338	455.844	690.29	729.011	687.932	656.408	645.768	657.496	622.13	657.483	610.604
FBGN0014028	0.000492424	0.0171782	24	21	24.6834	357.934	24.3391	0.0679988	359.137	368.5	364.796	331.141	332.907	345.789	332.671	349.245	352.587	386.472	383.593	388.366
FBGN0014133	0.000492424	0.0171782	24	12	6.80475	64.2405	12.266	0.190939	58.3979	55.3858	57.3482	60.6346	64.1692	64.636	77.8618	70.9796	80.3805	57.6864	60.5162	62.8892
FBGN0014391	0.000492424	0.0171782	18	0	48.959	589.646	45.7072	0.0775164	625.646	648.885	683.317	556.408	522.844	583.135	570.024	603.581	564.762	614.013	617.31	622.946
FBGN0015040	0.000492424	0.0171782	24	12	1.44499	10.0754	1.84896	0.183511	9.24137	7.97678	6.91977	10.5434	11.2814	10.9541	11.7202	12.0492	10.6225	9.63069	10.0003	9.96557
FBGN0015240	0.000492424	0.0171782	18	12	3.98266	34.2557	4.60337	0.134383	32.4613	31.535	31.2673	32.3382	34.8835	33.445	39.9923	37.2904	38.5841	31.4798	29.8592	31.0272
FBGN0015296	0.000492424	0.0171782	24	12	4.00033	48.5177	4.71449	0.0971705	43.4559	45.2436	44.6506	49.3572	50.83	52.9456	51.0092	50.9884	53.0904	47.8998	47.0208	45.7206
FBGN0015522	0.000492424	0.0171782	18	12	0.769483	9.3856	0.933775	0.0994902	8.39764	8.64593	9.25457	9.5153	9.51818	9.44418	9.80739	10.3581	10.6045	9.16353	8.34496	8.17222
FBGN0015663	0.000492424	0.0171782	18	3	2.72065	36.6005	6.6303	0.181153	39.646	40.8998	40.0956	31.2433	33.924	31.6249	31.1725	30.0764	32.5913	46.2735	48.0274	43.5765
FBGN0015781	0.000492424	0.0171782	24	21	10.6287	50.5798	10.7319	0.212177	52.1951	49.3994	48.9509	39.4567	41.2017	38.5682	50.072	45.8595	42.7894	69.1347	67.0352	62.2952
FBGN0017567	0.000492424	0.0171782	24	21	19.2038	239.483	18.8562	0.0787372	241.355	244.816	247.17	216.929	211.574	217.029	225.804	242.629	242.933	268.522	256.684	258.352
FBGN0020304	0.000492424	0.0171782	24	12	5.24993	31.7658	7.53553	0.237222	26.7264	26.1119	26.3986	32.8754	35.3444	33.8062	39.613	33.1994	40.3112	28.3676	29.7166	28.7183
FBGN0021967	0.000492424	0.0171782	24	21	38.4377	386.843	38.9478	0.100681	396.91	403.096	423.54	358.194	337.205	351.529	356.973	378.793	373.126	428.601	410.216	423.938
FBGN0023172	0.000492424	0.0171782	18	12	3.0571	44.6435	4.46238	0.099956	41.227	42.0841	41.7863	43.9055	46.603	48.599	49.9185	45.5952	50.2291	39.7693	39.0972	40.2139
FBGN0024273	0.000492424	0.0171782	24	12	11.1801	97.0948	19.1	0.196715	89.3054	84.1984	86.6563	93.9807	101.948	98.644	117.012	105.899	120.055	88.4826	90.6905	88.2659
FBGN0024986	0.000492424	0.0171782	24	18	22.2505	241.743	16.6854	0.069021	227.773	241.058	222.953	216.75	231.549	215.419	249.199	242.585	245.211	261.118	275.765	271.542
FBGN0025680	0.000492424	0.0171782	24	6	27.1208	110.709	45.4945	0.410937	135.982	127.506	128.243	157.294	143.814	154.809	130.234	120.531	126.617	33.8855	36.2432	33.3512
FBGN0025681	0.000492424	0.0171782	24	12	3.21551	37.8176	4.51881	0.11949	35.6226	33.901	33.6266	37.9672	39.1112	39.0054	41.6952	39.2778	44.068	38.2403	37.3216	33.9743
FBGN0026630	0.000492424	0.0171782	24	3	9.2713	107.746	0.108234	0.00100453	124.63	127.957	122.075	107.147	105.004	102.677	97.6468	94.4818	100.961	101.735	106.759	101.875
FBGN0027055	0.000492424	0.0171782	24	15	3.00148	49.3491	2.71538	0.0550238	42.8437	47.144	46.431	47.7703	47.9681	50.4265	52.5004	51.1233	55.0569	48.8986	51.4762	50.5504
FBGN0027348	0.000492424	0.0171782	24	3	19.2777	50.9739	21.4777	0.421347	68.1363	62.0479	68.974	66.7559	54.8405	63.5873	34.9439	33.2736	32.1559	46.1489	39.3345	41.4884
FBGN0027356	0.000492424	0.0171782	24	3	17.5926	48.7384	8.70308	0.178567	69.579	65.2128	71.1986	56.5805	51.6223	51.7598	31.9645	35.476	37.2987	42.1321	35.7626	36.2737
FBGN0027515	0.000492424	0.0171782	24	15	0.952691	15.551	1.16489	0.0749075	14.3745	14.2749	15.219	14.9195	15.2664	15.1767	16.5067	16.8419	16.5226	16.2888	15.72	15.5011
FBGN0027569	0.000492424	0.0171782	24	12	12.2568	78.6109	16.3206	0.207613	69.0517	65.0246	58.6761	76.2028	85.9071	83.7116	91.9305	89.1367	97.1792	77.7766	76.7378	71.996
FBGN0028663	0.000492424	0.0171782	24	0	18.0696	398.785	28.6994	0.0719673	408.857	441.18	445.762	389.216	393.879	378.14	380.108	388.465	359.843	401.839	400.006	398.119
FBGN0028978	0.000492424	0.0171782	24	12	4.08798	34.8924	5.73558	0.164379	32.8322	31.6345	30.8703	33.9741	37.5807	36.0908	38.3227	38.4398	42.3013	33.1934	31.7854	31.6834
FBGN0029828	0.000492424	0.0171782	24	3	71.4453	93.1987	28.3351	0.304029	181.934	190.028	166.22	112.324	117.15	104.211	41.4677	40.5558	35.2158	40.0766	47.06	42.1419
FBGN0029870	0.000492424	0.0171782	24	12	11.8307	126.519	17.4907	0.138245	118.226	111.077	109.088	127.504	125.288	132.722	147.06	135.606	144.345	130.259	118.319	118.736
FBGN0029888	0.000492424	0.0171782	24	21	9.70731	95.7781	9.84722	0.102813	95.973	97.7668	93.2808	83.4503	89.6792	86.4919	87.1686	95.1549	90.9455	108.32	111.023	110.082
FBGN0030017	0.000492424	0.0171782	18	12	0.234017	2.39119	0.40111	0.167745	2.24716	2.11906	2.22878	2.32239	2.43194	2.57811	2.96138	2.90813	2.36281	1.81296	2.0911	2.02876
FBGN0030347	0.000492424	0.0171782	24	12	16.8644	162.759	24.277	0.14916	148.813	144.289	121.111	158.083	178.576	164.623	187.759	184.517	181.576	155.814	164.514	163.429
FBGN0030362	0.000492424	0.0171782	24	6	8.06943	60.5237	9.17494	0.151593	61.1966	57.6879	65.3273	74.7224	67.0215	70.795	61.2746	57.3726	56.9184	52.774	49.798	51.3964
FBGN0030631	0.000492424	0.0171782	24	12	1.10575	12.7015	1.60232	0.126151	11.8265	10.5294	9.59638	13.893	13.3129	13.3424	14.5792	13.39	13.7382	12.6739	12.4097	13.1269
FBGN0030753	0.000492424	0.0171782	24	15	4.79427	51.5173	3.5184	0.0682956	46.1705	44.0924	44.9744	51.6616	50.024	52.4798	56.5458	55.1527	59.781	52.0303	53.2089	52.0862
FBGN0030838	0.000492424	0.0171782	24	12	3.73031	36.2017	5.16921	0.142789	32.8928	31.5557	32.5048	38.0475	36.1195	35.9341	39.3619	41.6964	41.6486	36.8974	34.527	33.2345
FBGN0031004	0.000492424	0.0171782	24	12	25.2178	191.102	32.5858	0.170515	167.228	156.283	142.249	199.794	196.923	204.417	222.621	219.055	214.883	200.578	183.254	185.937
FBGN0031150	0.000492424	0.0171782	24	18	2.36721	15.0738	1.74799	0.115962	12.9157	13.0907	13.1578	13.0907	12.3887	12.9562	16.0617	15.1521	15.072	20.864	16.7906	19.345
FBGN0031298	0.000492424	0.0171782	24	6	4.65571	31.8519	4.75352	0.149238	35.1484	33.1006	31.628	36.1385	41.0914	35.0716	31.9051	29.5872	30.5333	25.1788	25.4519	27.3877
FBGN0031493	0.000492424	0.0171782	18	9	2.4086	29.5792	2.20716	0.0746184	26.7035	26.5175	26.3338	29.2664	31.2399	33.978	29.2292	30.662	29.7214	27.7823	28.2404	28.6551
FBGN0031732	0.000492424	0.0171782	24	21	25.2168	129.911	25.8214	0.198762	136.998	135.179	127.827	107.098	118.017	100.745	114.396	119.368	110.292	163.547	163.456	162.011
FBGN0031836	0.000492424	0.0171782	24	21	12.2725	71.2602	13.3149	0.186848	68.108	73.9816	70.5471	59.5796	57.1662	65.5782	61.6315	65.8465	61.2692	90.3253	87.1791	93.9104
FBGN0031881	0.000492424	0.0171782	24	18	4.85156	38.8955	3.04362	0.0782513	35.0924	37.2676	37.1895	35.5419	34.1904	34.2317	39.0295	39.7595	42.7015	42.6592	44.9349	44.1473
FBGN0031914	0.000492424	0.0171782	18	9	6.42701	24.0896	4.52772	0.187953	15.9744	15.2476	16.5792	28.1399	29.308	28.8219	23.0966	24.3367	24.4175	23.2588	24.1653	22.1458
FBGN0032015	0.000492424	0.0171782	24	21	16.101	166.846	16.3402	0.0979354	173.164	183.202	173.185	153.914	154.351	152.786	158.818	155.955	155.928	174.625	183.883	182.345
FBGN0032036	0.000492424	0.0171782	24	18	6.39023	28.1053	6.17439	0.219688	22.8722	23.8515	20.3221	22.4438	19.7953	22.4761	26.8571	25.0147	28.8423	47.4102	34.5804	42.7977
FBGN0032191	0.000492424	0.0171782	24	12	2.38773	28.7672	3.00184	0.104349	26.8178	26.6802	24.5139	30.8781	30.1975	27.7734	30.9099	30.9944	31.8451	28.0498	28.9263	27.6206
FBGN0032202	0.000492424	0.0171782	24	12	10.8321	125.185	16.1178	0.128751	122.326	110.542	109.89	126.122	124.448	125.505	139.722	142.85	138.819	124.975	113.265	123.761
FBGN0032435	0.000492424	0.0171782	24	15	15.4732	204.481	14.2732	0.0698023	188.566	185.808	170.23	200.673	205.078	203.964	237.588	215.69	222.999	203.379	210.472	209.326
FBGN0032946	0.000492424	0.0171782	18	0	6.76905	20.1721	6.45061	0.319778	25.2337	24.8342	34.6848	14.0307	15.2613	14.3111	17.8668	21.046	19.1651	23.9176	26.2534	24.8128
FBGN0033124	0.000492424	0.0171782	24	9	29.6048	397.796	32.1206	0.0807465	383.877	393.818	383.173	409.212	450.642	426.321	420.787	410.717	405.374	346.178	366.171	377.284
FBGN0033438	0.000492424	0.0171782	18	12	2.4879	12.5962	4.77006	0.378692	11.8573	12.0038	9.21881	12.7454	15.4837	11.9585	18.1153	13.1107	18.4683	6.40578	7.39555	7.23572
FBGN0033539	0.000492424	0.0171782	18	12	0.800951	19.7709	1.61817	0.0818463	18.4485	19.0352	19.262	19.9715	20.841	20.792	21.9247	21.3863	20.0363	17.4552	18.2266	17.4442
FBGN0033633	0.000492424	0.0171782	18	3	0.397688	2.38892	0.611126	0.255817	2.67931	2.67771	2.2314	2.02014	2.50583	2.41241	1.89988	1.84999	1.92672	2.87493	3.62064	2.88478
FBGN0033717	0.000492424	0.0171782	24	12	19.5866	185.398	23.9933	0.129416	167.385	161.771	153.376	189.875	200.008	199.461	205.547	197.681	206.241	182.846	182.099	178.481
FBGN0033783	0.000492424	0.0171782	24	9	5.09408	59.421	5.45448	0.0917939	57.0406	55.9124	56.1996	63.3331	69.7548	67.4423	61.7318	55.9794	61.426	54.4509	55.6299	54.1512
FBGN0033826	0.000492424	0.0171782	24	12	30.0949	161.561	45.2288	0.279949	134.34	131.191	140.698	147.488	173.842	171.607	204.069	212.331	191.075	143.745	135.936	152.407
FBGN0033897	0.000492424	0.0171782	24	12	1.46273	25.6297	1.90845	0.0744622	23.7926	23.8751	24.3122	26.0218	25.5627	27.0388	28.137	26.2817	27.0882	25.3907	25.6446	24.4109
FBGN0034083	0.000492424	0.0171782	24	9	6.02933	41.6559	5.99592	0.143939	38.066	38.7943	37.7263	49.2093	47.2646	46.5596	44.5856	43.3728	44.3822	35.8223	38.5883	35.5
FBGN0034093	0.000492424	0.0171782	24	15	6.15985	38.942	4.90768	0.126025	32.9932	32.3021	30.8856	36.231	36.7334	38.5907	42.9083	46.4047	45.6109	44.4701	38.4108	41.7633
FBGN0034573	0.000492424	0.0171782	24	12	7.21129	75.9744	8.42331	0.11087	67.384	69.1479	66.0154	80.084	82.2872	79.7322	81.3065	81.111	82.6879	74.3142	72.8756	74.7471
FBGN0034618	0.000492424	0.0171782	18	6	2.65028	6.40307	2.56506	0.400598	5.35027	4.52878	5.11047	9.09833	8.77245	8.64507	4.90727	3.86799	4.59442	7.31065	5.42293	5.38063
FBGN0034786	0.000492424	0.0171782	18	9	2.84693	17.5338	2.26503	0.12918	15.0511	15.1382	13.2515	19.8233	20.8421	18.4523	19.0773	15.8985	17.9047	15.7676	16.7136	15.6908
FBGN0034877	0.000492424	0.0171782	18	0	83.5226	1038.43	85.9513	0.0827705	1104.76	1135.24	1192.49	986.159	934.282	989.875	1016.47	1028.82	1017.12	1140.8	1078.51	1094.48
FBGN0034968	0.000492424	0.0171782	24	3	49.0925	1499.11	77.6967	0.0518285	1521.82	1566.61	1538.46	1516.03	1555.63	1504.35	1422.86	1455.36	1428.86	1490.99	1488.56	1499.8
FBGN0035083	0.000492424	0.0171782	18	0	13.7619	174.324	11.8707	0.0680953	182.341	195.476	188.781	157.196	163.596	162.879	174.68	179.895	172.089	184.494	183.903	182.176
FBGN0035267	0.000492424	0.0171782	18	15	0.0988592	0.261802	0.0913286	0.0913286	0.284811	0.243345	0.309849	0.149883	0.183161	0.176805	0.321429	0.384159	0.457427	0.260038	0.280386	0.227319
FBGN0035484	0.000492424	0.0171782	24	6	12.4798	46.5036	14.9183	0.320799	50.6404	44.7678	45.238	68.6779	58.5149	66.835	34.0384	41.6469	44.6795	41.2431	27.3538	34.4072
FBGN0035632	0.000492424	0.0171782	24	12	3.0836	26.0075	3.63893	0.139919	22.9713	20.8594	21.0891	27.9919	27.7077	27.3892	27.8028	27.9545	30.5993	25.0377	25.342	27.3453
FBGN0035679	0.000492424	0.0171782	24	18	14.8588	139.875	14.577	0.104215	135.451	133.164	131.748	132.458	124.955	117.762	139.448	141.596	133.595	161.514	170.521	156.284
FBGN0035812	0.000492424	0.0171782	24	12	0.640765	7.28461	0.759213	0.104222	6.5157	6.38384	6.19981	7.80821	7.56726	7.51254	7.71838	8.20927	7.68096	7.33251	7.30235	7.18445
FBGN0035951	0.000492424	0.0171782	18	9	3.05998	26.4356	2.39731	0.090685	22.8492	23.4243	22.3839	30.7006	29.3229	28.5035	26.7114	25.0585	25.5084	26.5522	24.923	24.0969
FBGN0036019	0.000492424	0.0171782	24	21	1.01896	1.59791	1.01417	0.634686	1.60321	2.08405	1.22357	1.03108	0.51346	0.499033	1.0389	1.29229	0.909936	2.9096	3.37782	2.69198
FBGN0036058	0.000492424	0.0171782	18	9	8.11211	98.7667	5.57572	0.0564535	84.5448	87.1022	91.9864	102.159	108.069	100.808	98.5745	99.6334	100.084	99.72	98.13	97.6625
FBGN0036135	0.000492424	0.0171782	24	18	3.2419	44.5692	2.71282	0.0608677	42.4079	43.8727	42.1767	38.5949	41.7105	43.8083	44.9926	44.6726	45.2028	51.6899	48.5303	47.1709
FBGN0036372	0.000492424	0.0171782	24	12	15.7626	113.494	17.9693	0.158328	100.321	98.4093	96.0656	113.534	127.885	125.673	133.686	116.102	128.224	104.489	112.203	105.341
FBGN0036422	0.000492424	0.0171782	18	15	175.544	2016.8	157.744	0.0782154	2064.93	2099.04	2031.39	1816.67	1914.85	1880.84	2269.61	2274.52	2299.43	1865.57	1934.69	1986.64
FBGN0036576	0.000492424	0.0171782	18	6	1.13181	8.04415	1.2258	0.152384	7.28979	7.46318	7.7221	8.30482	9.68412	9.64199	7.04159	6.7042	6.57252	8.08217	7.57736	8.60725
FBGN0036581	0.000492424	0.0171782	18	6	10.0738	75.7312	7.12956	0.0941429	66.668	73.3746	77.5962	80.3795	82.9367	83.6558	65.772	68.6719	65.7537	79.6599	75.3157	78.2965
FBGN0036622	0.000492424	0.0171782	18	0	25.3877	287.063	26.3996	0.0919645	323.727	321.958	316.669	250.552	245.907	253.469	289.462	310.171	293.617	298.276	309.336	310.808
FBGN0036728	0.000492424	0.0171782	18	0	24.957	244.805	25.1399	0.102693	258.403	276.19	312.723	223.109	208.802	230.999	231.197	248.003	251.302	252.302	259.205	260.848
FBGN0036760	0.000492424	0.0171782	18	6	11.0459	74.6858	8.2191	0.110049	75.3752	74.3322	71.1876	87.4736	80.5706	80.8257	58.5725	64.6933	62.2051	79.0091	77.3961	72.2603
FBGN0036767	0.000492424	0.0171782	24	15	31.2561	152.984	57.234	0.374117	114.996	131.567	113.32	133.891	143.308	141.069	190.197	201.674	217.686	140.868	149.692	157.541
FBGN0036805	0.000492424	0.0171782	24	12	13.6691	141.598	17.3035	0.122202	129.465	129.868	124.206	135.266	151.446	141.859	155.132	159.621	158.269	134.36	145.409	134.269
FBGN0036816	0.000492424	0.0171782	18	3	14.9741	177.093	44.3252	0.250293	204.187	198.341	192.289	148.847	154.35	144.88	149.464	137.291	139.57	241.304	255.076	226.007
FBGN0037084	0.000492424	0.0171782	24	12	5.48368	63.2393	7.95447	0.125784	55.118	56.1541	56.3499	63.1882	63.1898	66.0618	67.7098	73.2744	70.7893	62.8793	60.2417	63.9154
FBGN0037446	0.000492424	0.0171782	24	12	2.12594	25.2651	2.75567	0.10907	22.9673	22.4443	22.4683	26.7229	25.0541	26.657	26.7207	28.0781	27.7055	23.7686	24.6621	25.9324
FBGN0037517	0.000492424	0.0171782	24	6	20.488	137.785	10.6086	0.0769942	152.656	150.107	148.768	156.45	149.328	154.815	133.075	129.117	133.064	113.971	113.915	118.152
FBGN0037702	0.000492424	0.0171782	18	9	1.31916	28.8791	1.3424	0.0464836	28.108	26.5357	25.1342	29.9908	29.7447	29.9179	28.7466	29.1742	29.7273	28.6533	29.0092	27.7796
FBGN0037747	0.000492424	0.0171782	18	9	3.07168	42.5846	2.78458	0.0653895	39.3703	38.3376	38.7758	47.1641	47.3508	43.1198	42.566	41.4386	42.2219	39.5683	42.5593	40.1886
FBGN0037942	0.000492424	0.0171782	18	6	6.23656	31.4995	5.72919	0.181882	28.4414	28.0476	29.2741	34.5234	38.094	37.2009	22.116	25.72	23.5505	35.0212	35.1549	32.2568
FBGN0038761	0.000492424	0.0171782	18	9	4.08827	18.0443	3.13733	0.173868	14.2575	14.1531	10.7441	21.9009	18.3214	21.5893	17.9383	17.8887	20.0392	15.8317	17.8888	16.5666
FBGN0038809	0.000492424	0.0171782	18	9	12.3082	88.4952	9.21065	0.104081	75.8269	72.9028	73.9383	91.3447	97.2889	98.3369	94.1436	86.5197	90.9694	87.0465	83.0608	82.9321
FBGN0039114	0.000492424	0.0171782	18	9	4.79612	11.0129	5.05967	0.459432	5.54442	5.67279	5.0244	18.5986	17.375	14.1028	10.5923	9.20586	11.3818	7.8673	6.13674	5.47367
FBGN0039324	0.000492424	0.0171782	24	3	64.1882	194.925	85.7385	0.439855	253.152	272.25	286.073	230.95	157.87	231.934	86.9393	111.166	109.429	227.873	155.845	215.612
FBGN0039406	0.000492424	0.0171782	18	3	12.4223	391.751	24.2869	0.0619957	400.415	405.927	395.053	394.307	384.88	385.995	371.227	386.223	356.204	417.957	426.693	412.565
FBGN0039474	0.000492424	0.0171782	24	9	74.8195	1217.81	84.3722	0.0692821	1243.96	1183.31	1209.86	1276.8	1332.82	1317.33	1239.79	1254.43	1243.64	1140.12	1032.14	1139.48
FBGN0039543	0.000492424	0.0171782	24	15	3.97834	20.1112	7.87778	0.39171	16.413	15.5011	17.1797	17.9783	16.4664	19.1516	26.6053	25.3355	27.3555	21.4394	18.6863	19.2228
FBGN0039777	0.000492424	0.0171782	18	0	497.192	2560.27	438.191	0.17115	3128.39	3091.14	3111.71	1852.07	1945.94	2075.8	2621.9	2919.04	2632.3	2841.26	2877.4	2940.86
FBGN0039873	0.000492424	0.0171782	24	3	233.014	367.832	113.649	0.30897	575.927	617.057	670.341	502.51	337.026	488.505	173.303	211.213	210.251	239.07	175.097	213.68
FBGN0040259	0.000492424	0.0171782	24	6	18.9638	179.53	17.9046	0.0997305	187.111	187.252	179.432	197.95	213.093	198.316	173.823	171.13	164.592	160.032	171.774	149.85
FBGN0040260	0.000492424	0.0171782	18	0	22.7765	155.736	14.9134	0.0957602	187.374	182.748	179.599	137.905	154.421	143.523	149.864	155.164	148.802	158.307	159.541	156.33
FBGN0040262	0.000492424	0.0171782	24	6	2.75214	10.6406	1.41944	0.133399	11.4249	13.618	11.7802	12.1259	14.518	12.3853	8.62831	10.0575	9.17122	7.63167	8.21669	8.12889
FBGN0040305	0.000492424	0.0171782	18	12	2.68753	44.0866	4.8506	0.110024	42.7407	42.8501	40.0426	43.5853	44.6672	45.3871	50.5996	45.2734	49.1879	40.2054	39.5499	37.6745
FBGN0040336	0.000492424	0.0171782	24	12	5.11857	37.6157	6.20759	0.165027	31.1781	31.3785	29.51	40.2638	35.6045	39.7184	43.271	43.6794	43.2622	38.9641	39.3071	35.2512
FBGN0040389	0.000492424	0.0171782	24	21	5.06724	59.9086	6.45867	0.107809	59.5551	58.226	56.8727	51.2368	54.688	54.5423	56.395	57.728	57.4598	69.2497	66.3661	76.584
FBGN0040398	0.000492424	0.0171782	24	12	25.19	178.579	35.5085	0.19884	149.117	154.295	142.945	173.495	177.654	186.673	216.193	213.18	209.247	175.114	171.382	173.649
FBGN0040491	0.000492424	0.0171782	24	12	7.95512	41.7763	10.2614	0.245627	38.3673	34.0566	30.7743	46.6452	46.5113	42.9911	46.7523	51.7883	50.1541	38.8321	37.8814	36.5616
FBGN0040660	0.000492424	0.0171782	18	0	68.7013	718.894	43.4024	0.0603738	776.357	790.652	797.91	666.745	681.295	669.098	742.197	732.959	690.865	716.078	747.241	745.543
FBGN0040777	0.000492424	0.0171782	24	15	13.9344	152.185	15.8661	0.104255	135.114	139.94	136.229	143.674	153.387	146.877	170.489	162.455	173.594	152.983	162.135	149.338
FBGN0043783	0.000492424	0.0171782	24	6	72.1773	210.034	95.6382	0.455346	226.727	181.695	197.4	325.668	317.448	313.292	160.487	189.325	193.418	157.91	132.929	124.113
FBGN0046685	0.000492424	0.0171782	24	12	1.77724	8.55153	2.23756	0.261656	7.29241	7.03469	6.16631	9.36516	9.21446	9.79419	9.65373	9.88763	11.0504	8.09239	8.02123	7.04576
FBGN0050456	0.000492424	0.0171782	24	12	6.19174	57.1452	8.45534	0.147962	53.2933	50.0958	45.9627	57.7306	56.8703	56.9113	63.7458	66.3781	66.1651	57.1119	54.9696	56.5079
FBGN0050499	0.000492424	0.0171782	18	6	17.0689	66.8019	15.5926	0.233416	65.7594	58.3335	58.7569	87.9564	82.1342	76.5288	50.7293	51.8862	52.3897	67.3891	63.0403	63.3301
FBGN0050502	0.000492424	0.0171782	24	12	12.984	115.226	21.1835	0.183842	106.29	107.381	96.2088	114.227	123.18	111.5	138.956	138.96	125.504	102.254	109.553	108.703
FBGN0051041	0.000492424	0.0171782	24	15	28.1621	104.167	33.0965	0.317727	78.1578	83.3243	68.8357	93.5428	89.72	88.0313	118.618	153.666	130.912	110.628	100.586	133.976
FBGN0051259	0.000492424	0.0171782	24	0	5.83188	19.3863	7.51035	0.387404	28.4451	28.1207	27.3239	17.6913	19.6198	17.3097	13.9049	12.6353	10.6525	18.9319	17.7366	20.2644
FBGN0051704	0.000492424	0.0171782	24	15	44.336	161.001	18.4944	0.114871	100.544	110.473	111.901	139.984	169.232	148.766	202.665	199.355	187.747	189.84	192.866	178.635
FBGN0052296	0.000492424	0.0171782	18	9	4.08789	30.6139	3.21246	0.104935	25.7555	25.5084	26.75	32.1597	35.405	32.5312	31.9936	28.7931	32.4386	28.4641	29.6288	28.3021
FBGN0052579	0.000492424	0.0171782	24	9	0.751587	10.9746	0.905022	0.0824654	11.0069	11.0856	9.28924	11.7583	11.7031	12.0069	11.6682	11.2363	11.3144	9.16309	10.5139	10.949
FBGN0052633	0.000492424	0.0171782	24	12	23.1426	195.003	33.6433	0.172527	184.781	174.123	153.639	188.197	197.435	201.67	235.013	221.139	224.409	180.091	188.053	191.484
FBGN0053181	0.000492424	0.0171782	24	3	22.3391	138.672	1.47426	0.0106312	171.193	170.18	180.489	130.252	150.337	132.441	125.409	118.434	114.63	119.647	126.671	124.383
FBGN0053526	0.000492424	0.0171782	18	6	4.58039	56.2784	4.45906	0.0792322	54.6092	54.5153	52.6961	58.3518	63.0197	59.8917	52.9491	50.7534	51.8284	58.6977	55.297	56.0424
FBGN0063494	0.000492424	0.0171782	24	9	73.034	573.336	72.3146	0.126129	562.977	549.985	499.331	654.483	680.786	645.087	577.846	622.287	566.33	525.596	509.857	485.463
FBGN0085271	0.000492424	0.0171782	18	3	2.02017	25.9295	4.87065	0.187842	24.0608	28.4669	26.0722	25.732	23.5723	24.3252	22.9637	21.2038	22.8649	28.9745	34.6493	35.5746
FBGN0085358	0.000492424	0.0171782	24	12	26.6523	141.517	37.3355	0.263824	112.508	110.927	113.775	148.951	159.976	129.954	183.271	181.681	159.891	125.639	125.79	145.834
FBGN0086355	0.000492424	0.0171782	24	6	24.7844	361.384	17.9818	0.0497583	383.541	363.379	369.044	376.68	381.882	400.53	346.633	350.525	355.608	341.005	338.552	329.225
FBGN0086384	0.000492424	0.0171782	18	9	1.85847	16.6927	1.52363	0.0912751	15.2757	14.0683	14.6825	17.8194	18.9911	18.2122	17.512	15.4958	16.6966	15.2417	16.3607	15.3856
FBGN0250848	0.000492424	0.0171782	18	9	28.4659	151.334	18.7447	0.123863	124.21	112.33	109.703	164.725	165.24	160.304	164.466	149.803	159.7	149.627	156.761	142.905
FBGN0259481	0.000492424	0.0171782	18	12	4.28685	58.0893	6.85058	0.117932	54.6603	54.7021	54.7063	56.8704	62.9201	63.3856	65.3436	60.7228	65.2442	49.304	49.063	49.873
FBGN0259678	0.000492424	0.0171782	24	15	3.17204	65.8607	2.99778	0.0455169	62.2629	60.786	62.2067	63.7849	66.3212	66.3168	67.8248	69.3094	72.3908	64.9137	67.1418	67.0695
FBGN0260750	0.000492424	0.0171782	18	3	1.23268	27.826	2.72684	0.097996	27.657	30.2181	28.598	26.0943	26.1647	26.8991	24.9728	25.7267	26.4259	32.9612	31.8186	30.4661
FBGN0261239	0.000492424	0.0171782	24	12	1.18707	12.072	1.51381	0.125398	11.2772	10.726	10.2029	13.4533	12.2257	12.2525	13.6358	12.7978	13.2678	11.4151	12.046	11.5643
FBGN0262511	0.000492424	0.0171782	24	0	15.0141	289.457	21.8426	0.0754606	301.735	308.517	331.823	283.501	284.538	285.72	267.039	259.526	283.461	297.077	284.449	286.1
FBGN0262512	0.000492424	0.0171782	24	0	40.3481	719.921	53.0272	0.0736571	756.222	774.589	760.04	728.235	724.021	697.447	681.372	657.611	671.443	739.928	744.611	703.526
FBGN0262580	0.000492424	0.0171782	24	12	15.4231	199.878	21.0611	0.105369	185.457	185.892	175.106	199.604	208.467	197.474	218.149	220.097	219.766	192.361	205.695	190.473
FBGN0262975	0.000492424	0.0171782	24	6	11.1348	151.073	12.7473	0.0843784	150.805	150.542	156.337	160.886	170.504	165.978	147.341	144.042	151.512	138.387	137.581	138.965
FBGN0263106	0.000492424	0.0171782	24	9	33.9208	195.816	37.6798	0.192425	173.503	175.205	179.625	227.32	230.562	288.611	209.661	175.01	203.592	162.193	166.478	158.028
FBGN0263241	0.000492424	0.0171782	24	6	15.3567	56.2183	9.17769	0.163251	64.397	69.5278	62.1131	66.0104	71.7385	68.6501	50.6391	53.8015	52.9201	37.915	39.4112	37.496
FBGN0264296	0.000492424	0.0171782	24	12	39.3719	631.632	55.8395	0.088405	591.669	574.903	598.12	649.361	656.683	629.907	646.676	713.771	673.178	600.326	618.582	626.412
FBGN0265185	0.000492424	0.0171782	24	15	85.2875	1131.06	93.0275	0.0822483	1056.55	1044.52	898.279	1099.83	1135.86	1136.52	1285.72	1243.1	1248.12	1117.61	1169.44	1137.12
FBGN0265935	0.000492424	0.0171782	24	12	6.91792	64.4018	11.5477	0.179306	61.4702	56.6237	53.4253	64.3816	66.5966	64.0427	77.3865	68.2599	79.3134	57.8155	61.0242	62.4815
FBGN0266717	0.000492424	0.0171782	24	12	4.37559	50.2698	5.81233	0.115623	46.9687	43.9116	45.9143	52.3069	53.896	50.0719	56.2603	50.1527	58.2213	48.0419	49.3593	48.1324
FBGN0267725	0.000492424	0.0171782	24	0	1.05262	1.54849	1.36614	0.88224	3.18837	2.85413	2.7159	1.01694	1.06759	1.78267	0	0.448883	0.540825	2.29284	1.30454	1.36922
FBGN0267828	0.000492424	0.0171782	24	18	3.90602	105.102	3.31889	0.0315777	104.334	105.44	101.053	97.7222	100.777	104.191	104.61	107.864	106.66	108.928	110.818	108.831
FBGN0283469	0.000492424	0.0171782	24	12	6.72129	87.8947	9.09577	0.103485	84.8656	80.4121	79.2773	88.737	91.938	91.0405	95.8349	92.4948	96.8872	84.6387	83.5763	85.0346
FBGN0284252	0.000492424	0.0171782	24	12	8.77276	106.577	12.5921	0.11815	98.7707	94.9648	94.3862	103.885	106.657	109.986	121.145	113.138	121.89	106.116	104.563	103.426
FBGN0000017	0.00132576	0.0270499	18	9	0.475516	5.63862	0.433188	0.0768251	5.06523	4.98114	5.06262	5.73141	6.03539	5.90344	5.59777	5.72668	6.1366	5.29572	5.49911	5.32878
FBGN0000212	0.00132576	0.0270499	18	9	3.60972	30.7517	2.30373	0.0749137	27.8289	26.7377	25.461	33.6278	33.3411	33.9099	31.1169	27.8653	31.5606	30.6668	29.8244	30.1692
FBGN0000261	0.00132576	0.0270499	24	12	75.0599	509.84	89.7352	0.176007	413.652	407.258	431.052	565.751	497.25	551.418	559.08	586.947	605.374	540.412	460.999	498.879
FBGN0000319	0.00132576	0.0270499	24	12	10.7021	178.616	16.4422	0.092053	172.871	166.061	152.433	181.41	181.02	184.306	201.62	181.373	195.269	177.561	177.654	171.817
FBGN0000536	0.00132576	0.0270499	18	0	5.67763	54.6539	4.92322	0.09008	62.3664	62.8943	58.9775	52.6602	50.0548	49.8383	52.5549	57.0972	50.9482	57.7406	58.8737	56.6101
FBGN0000578	0.00132576	0.0270499	18	9	2.71165	17.1144	1.75631	0.102621	14.7646	14.7317	13.7955	18.5994	18.9193	18.8846	18.5012	14.8495	18.2013	15.2388	16.2599	17.3581
FBGN0000723	0.00132576	0.0270499	24	9	4.35815	44.2788	4.54145	0.102565	43.2823	43.2754	37.4723	48.1429	51.2319	47.5526	46.3404	44.6252	47.0474	42.7201	39.5532	40.1017
FBGN0001149	0.00132576	0.0270499	24	9	213.886	1383.09	213.466	0.15434	1312.37	1289.84	1229.64	1536.32	1537.29	1604.03	1558.58	1462	1506	1134.99	1265.7	1160.36
FBGN0001233	0.00132576	0.0270499	18	9	199.113	1020.64	153.03	0.149935	847.151	841.225	740.294	1149.43	1122.81	1314.01	1051.25	876.89	1068.57	890.719	947.087	939.21
FBGN0001297	0.00132576	0.0270499	18	12	9.92023	110.907	13.5918	0.122551	104.453	100.383	101.06	108.648	117.055	116.567	130.596	106.877	132.337	95.0578	98.6915	98.7751
FBGN0002021	0.00132576	0.0270499	18	3	1.52721	29.8882	2.78495	0.0931789	31.092	30.9509	29.6014	30.5954	30.7097	29.6955	27.4416	29.0278	25.9564	32.0944	32.5497	33.1212
FBGN0002569	0.00132576	0.0270499	18	3	47.2637	753.506	76.3081	0.101271	817.786	779.772	742.817	745.513	754.076	733.591	675.94	712.931	677.942	850.537	851.796	813.831
FBGN0002719	0.00132576	0.0270499	24	6	24.4483	220.732	24.6697	0.111763	235.725	220.223	219.464	252.87	253.306	248.146	213.471	212.539	204.36	215.392	191.181	182.112
FBGN0002868	0.00132576	0.0270499	18	6	1075.85	6781.78	1004.94	0.148183	6206.8	5737.02	6403.38	7820.21	7258.5	7891.66	5285.41	6229.68	5676.6	7594.16	6619.04	7151.44
FBGN0003231	0.00132576	0.0270499	24	12	71.4162	508.787	116.388	0.228756	456.63	466.647	426.749	509.456	526.344	536.757	645.48	559.849	619.108	458.462	467.905	432.056
FBGN0003256	0.00132576	0.0270499	24	15	1.70323	36.2564	3.19115	0.0880162	32.9874	34.5347	35.4006	35.4567	36.1438	34.3636	38.6891	37.713	40.6572	36.5421	36.6957	35.8927
FBGN0003308	0.00132576	0.0270499	18	3	2.15659	26.3657	4.69759	0.178171	29.1822	26.4246	26.9246	24.974	21.433	25.439	23.2569	22.639	22.693	36.7967	29.4115	34.2602
FBGN0003334	0.00132576	0.0270499	18	9	1.08547	17.6902	1.03498	0.0585059	16.6201	16.9524	15.7224	18.087	18.5981	19.4306	17.3733	17.6067	18.1503	17.3578	17.0814	16.1972
FBGN0003676	0.00132576	0.0270499	24	15	13.1195	155.33	2.4733	0.0159229	141.897	140.964	128.366	148.182	159.901	157.574	168.678	160.457	169.315	163.778	161.575	163.268
FBGN0003884	0.00132576	0.0270499	24	15	122.611	1099.96	31.9906	0.0290834	970.75	925.641	849.486	1052.64	1129.99	1133.95	1266.7	1143.19	1243.21	1130.7	1172.29	1181
FBGN0003964	0.00132576	0.0270499	18	9	3.56623	31.4582	3.08407	0.0980371	28.9805	27.8412	27.5927	33.3037	34.7595	34.3422	33.822	29.7158	32.058	28.5938	28.1574	29.0788
FBGN0004049	0.00132576	0.0270499	24	12	1.91737	23.0565	2.55434	0.110786	20.6301	20.7118	22.3299	22.7097	23.3773	24.7736	25.7157	23.8776	25.9633	22.5381	21.8659	22.1845
FBGN0004057	0.00132576	0.0270499	24	6	20.301	72.7829	30.9016	0.424572	76.348	69.6815	65.9923	114.776	114.261	107.377	50.1131	58.2582	57.148	53.6485	54.7778	51.0135
FBGN0004394	0.00132576	0.0270499	24	15	3.5634	14.2215	3.0905	0.217312	11.2977	10.9955	10.6272	12.2832	12.7914	12.2701	17.9037	15.0364	18.4926	16.2111	17.0906	15.6589
FBGN0005322	0.00132576	0.0270499	18	3	1.42952	94.9681	7.00841	0.0737976	93.2397	101.394	92.5777	88.5506	90.6347	92.4992	88.2026	90.545	91.6842	104.77	109.958	106.073
FBGN0005585	0.00132576	0.0270499	18	3	35.5066	1054.55	65.2562	0.0618803	1075.15	1121.81	1043.85	1031.62	1023.67	1065.92	995.548	978.587	1024.93	1119.66	1142.89	1128.91
FBGN0005631	0.00132576	0.0270499	24	9	0.719976	10.0427	0.75404	0.0750835	9.91148	9.55747	9.52173	10.1685	11.3536	10.606	10.9107	10.0286	10.3879	9.21244	9.46885	9.38502
FBGN0005664	0.00132576	0.0270499	24	12	14.3616	114.614	23.6178	0.206064	91.356	107.989	96.3898	110.714	125.756	113.519	143.995	118.483	145.454	109.873	107.229	104.608
FBGN0010226	0.00132576	0.0270499	24	12	34.1615	141.286	46.6986	0.330526	109.331	105.344	131.43	152.969	148.305	163.867	163.907	178.038	189.51	112.038	129.04	111.648
FBGN0010348	0.00132576	0.0270499	24	21	45.3263	510.487	41.0686	0.0804499	493.435	552.299	527.026	463.536	487.427	468.422	487.587	497.294	484.413	533.605	563.352	567.441
FBGN0010441	0.00132576	0.0270499	24	12	1.68615	16.2352	2.44843	0.15081	14.9998	14.6814	14.0204	17.7141	16.0878	16.709	19.3135	16.4056	18.9657	15.6914	14.9036	15.3301
FBGN0010909	0.00132576	0.0270499	24	12	6.43453	63.5824	9.57574	0.150604	56.9744	54.3487	54.0149	62.1976	64.9161	63.9305	76.82	64.8613	77.1495	61.6731	63.7674	62.3354
FBGN0011573	0.00132576	0.0270499	24	12	5.05569	72.7487	6.97933	0.0959375	64.7846	66.7394	65.8685	78.8237	73.1561	73.2978	76.3514	73.7515	85.0511	69.3955	72.6083	73.1565
FBGN0011704	0.00132576	0.0270499	24	12	14.4733	114.208	20.2341	0.177168	99.5375	104.466	90.8276	116.774	118.274	108.182	137.604	131.548	131.985	111.059	111.101	109.141
FBGN0013272	0.00132576	0.0270499	18	9	44.1341	696.889	36.8643	0.0528983	657.635	649.005	633.367	753.582	767.248	730.996	680.469	663.852	695.782	676.369	679.128	664.647
FBGN0013276	0.00132576	0.0270499	24	6	3.36321	6.48885	8.13601	1.25384	4.18743	4.76957	4.74652	10.9288	11.854	24.8145	4.26735	1.74715	4.08538	3.13274	1.91295	1.4197
FBGN0013278	0.00132576	0.0270499	24	6	3.12971	5.76973	6.34975	1.10053	5.19871	4.34747	4.53174	10.8082	8.51541	20.011	4.52996	1.85019	3.89975	2.41305	1.87578	1.25555
FBGN0013279	0.00132576	0.0270499	24	6	0.837974	1.92528	1.71511	0.890836	1.56549	1.78115	1.53229	2.68125	2.78414	6.43351	0.892345	1.15989	1.46918	1.18837	0.938295	0.67746
FBGN0013799	0.00132576	0.0270499	18	9	1.68199	19.0698	1.54135	0.0808271	16.6044	16.8672	17.7583	18.9362	20.5189	20.8633	19.8896	18.78	20.0546	17.6212	18.3579	17.9616
FBGN0014269	0.00132576	0.0270499	18	12	1.16591	25.9876	2.07811	0.0799653	25.856	24.2644	25.5889	26.4133	27.0155	25.3755	26.5584	27.826	28.8576	22.9001	24.0539	24.0249
FBGN0014411	0.00132576	0.0270499	18	9	4.70767	58.7557	3.49344	0.0594571	54.8786	52.903	53.6386	64.426	63.5441	62.3019	58.0215	55.1602	59.5607	57.9285	55.7188	56.506
FBGN0015001	0.00132576	0.0270499	24	12	23.3511	258.928	35.285	0.136273	236.426	225.676	218.29	250.845	256.751	274.571	287.93	316.539	273.743	267.19	250.221	248.957
FBGN0015031	0.00132576	0.0270499	24	21	59.9843	693.028	58.9979	0.0851307	731.107	738.326	729.932	646.255	609.454	616.51	676.199	685.905	673.537	763.616	707.08	738.414
FBGN0015222	0.00132576	0.0270499	24	6	175.229	1568.41	99.3059	0.0633164	1607.54	1734.53	1722.05	1647.96	1745.2	1724	1512.92	1502.56	1581.35	1288.25	1362.13	1392.41
FBGN0015575	0.00132576	0.0270499	24	6	30.1419	129.122	44.5136	0.34474	128.096	134.804	110.066	185.903	182.653	164.869	129.007	120.562	107.961	99.2709	96.462	89.8093
FBGN0015772	0.00132576	0.0270499	18	12	1.55753	26.6321	2.32177	0.0871794	25.9872	25.1013	26.9401	25.2338	27.5974	26.3253	29.0595	27.7202	29.1428	24.6166	23.6201	24.7582
FBGN0016120	0.00132576	0.0270499	18	0	30.1141	476.221	28.1934	0.0592023	499.025	515.608	524.763	463.395	442.27	464.885	456.437	470.8	474.962	493.344	500.978	492.77
FBGN0016672	0.00132576	0.0270499	18	6	4.18007	32.6635	3.82031	0.116959	30.5044	30.369	29.048	34.3235	37.0455	36.5067	30.0733	28.412	28.1849	34.4885	35.3442	31.932
FBGN0016984	0.00132576	0.0270499	24	12	6.03473	48.2842	7.50163	0.155364	42.9671	40.3282	40.4017	48.2103	49.7747	53.2761	55.7098	49.6914	58.1013	48.3098	46.4113	46.2283
FBGN0019936	0.00132576	0.0270499	24	3	126.925	2818.84	165.3	0.0586413	2822.27	2972.03	3036.07	2895.67	2873.07	2857.83	2598.31	2752.83	2652.82	2780.1	2796.65	2788.42
FBGN0020309	0.00132576	0.0270499	24	9	5.13601	67.1056	4.9485	0.0737421	64.7818	62.0926	66.1578	71.8544	73.754	74.0608	68.362	65.6927	69.9042	59.7734	64.454	64.3791
FBGN0020622	0.00132576	0.0270499	24	12	13.4852	57.4373	16.4286	0.286027	46.1327	49.0982	44.6115	58.0988	69.8089	59.5895	72.0275	68.8091	69.6815	47.5783	53.1375	50.6743
FBGN0022344	0.00132576	0.0270499	18	3	3.51401	77.4801	7.29686	0.0941772	81.2617	81.644	77.1578	77.4785	72.8296	72.0691	67.5712	71.993	75.7113	88.1821	89.3717	85.4366
FBGN0023129	0.00132576	0.0270499	24	9	20.936	76.3439	20.125	0.26361	77.7888	69.921	69.8566	104.415	110.379	91.3449	84.8493	90.1261	62.3319	60.0342	47.2586	47.8209
FBGN0025463	0.00132576	0.0270499	18	9	3.57252	36.7056	3.33432	0.0908395	34.1282	32.0188	25.5303	39.1805	38.0015	40.2706	36.5619	39.0238	37.1983	37.2755	36.0808	35.194
FBGN0025592	0.00132576	0.0270499	24	18	15.9904	101.338	15.8647	0.156552	104.473	99.3612	93.549	78.5875	86.0207	77.5914	110.499	111.06	108.685	120.181	117.463	108.584
FBGN0025700	0.00132576	0.0270499	24	21	19.4376	241.57	19.3651	0.0801638	252.674	258.456	247.359	231.666	214.542	223.383	224.308	239.449	233.91	256.771	261.31	255.007
FBGN0025885	0.00132576	0.0270499	18	9	16.735	102.333	13.8097	0.134949	90.4941	89.1847	77.5272	115.005	114.258	115.341	103.922	94.0505	112.852	96.7889	92.2575	84.8882
FBGN0026263	0.00132576	0.0270499	18	6	0.937382	4.7413	0.836844	0.176501	4.15287	4.94642	4.46845	5.79411	5.71451	5.25599	4.02528	3.60375	3.78379	4.39478	4.97148	4.52888
FBGN0026570	0.00132576	0.0270499	18	9	2.86115	19.3648	2.36386	0.12207	14.8195	17.0471	15.015	22.6159	19.9388	20.7188	19.0613	20.4806	20.4652	18.3126	17.3752	19.4365
FBGN0026741	0.00132576	0.0270499	24	21	6.51576	49.0222	5.63799	0.115009	45.5136	54.1844	46.4111	42.4893	44.917	41.741	43.8885	51.6722	45.5052	58.2898	54.6671	58.9872
FBGN0027339	0.00132576	0.0270499	24	12	3.7852	35.2155	4.77617	0.135627	30.2044	29.9387	33.3026	35.9474	37.7609	36.583	39.4485	36.5331	41.0353	33.0502	33.8242	34.9576
FBGN0027548	0.00132576	0.0270499	24	12	3.10219	17.8945	3.65072	0.204013	15.5313	14.329	14.305	18.398	20.419	20.069	21.8149	18.2908	21.3524	17.0264	16.6602	16.5383
FBGN0027580	0.00132576	0.0270499	24	3	11.0979	83.0757	9.44955	0.113746	105.339	94.0202	92.3745	84.1697	80.5244	92.1132	77.7942	61.7659	72.1581	82.9611	80.8237	72.8636
FBGN0027581	0.00132576	0.0270499	24	6	0.689047	10.9619	0.918554	0.0837948	11.1846	11.5359	11.6068	11.55	12.3083	11.6353	11.3468	11.4912	10.8241	8.49515	9.52767	10.0374
FBGN0027611	0.00132576	0.0270499	18	15	18.952	185.664	17.0855	0.0920235	181.819	183.014	179.281	167.997	158.888	177.684	225.726	229.601	233.471	171.356	178.681	166.081
FBGN0028341	0.00132576	0.0270499	24	15	3.90801	39.8715	7.56597	0.189759	35.5856	34.9626	36.755	38.7974	37.9391	37.1979	47.9216	42.8766	48.1818	37.0432	39.1383	42.0591
FBGN0028342	0.00132576	0.0270499	24	21	12.9249	105.238	12.696	0.120641	110.088	113.252	115.904	94.3137	92.3955	92.3435	97.2112	101.789	99.5111	112.029	118.441	115.58
FBGN0028399	0.00132576	0.0270499	18	9	23.7805	158.303	17.7955	0.112414	135.464	127.844	131.093	168.457	170.114	165.477	168.313	161.749	169.095	153.097	150.314	145.233
FBGN0028424	0.00132576	0.0270499	24	6	18.4407	93.5835	10.1688	0.10866	102.141	101.561	103.979	112.181	106.193	112.758	80.0047	78.1642	91.8061	85.0755	70.2318	78.9063
FBGN0028473	0.00132576	0.0270499	18	9	47.2477	499.33	46.3688	0.092862	471.834	422.979	427.21	538.653	527.965	541.778	519.485	493.073	514.135	495.022	451.236	449.489
FBGN0028476	0.00132576	0.0270499	24	0	3.80411	38.3281	6.6596	0.173752	41.3937	43.9472	42.1988	37.1921	38.8429	40.5694	34.7027	29.3448	31.0927	40.3253	40.0435	40.2842
FBGN0028563	0.00132576	0.0270499	24	15	2.63649	22.3091	3.5133	0.157483	20.1364	17.9957	20.022	20.3409	21.0643	21.1793	27.9781	22.3151	26.3021	23.8634	23.146	23.3657
FBGN0028684	0.00132576	0.0270499	18	6	15.155	124.574	14.0625	0.112884	112.871	122.318	116.415	138.255	139.039	136.003	109.402	107.558	117.844	121.008	129.251	123.832
FBGN0028695	0.00132576	0.0270499	18	9	13.1309	124.511	11.8445	0.0951282	110.145	107.821	104.917	141.446	141.118	139.369	123.487	112.933	124.246	120.598	116.155	116.364
FBGN0029002	0.00132576	0.0270499	18	3	17.1486	190.607	25.4351	0.133443	196.536	209.733	198.036	174.445	199.076	175.319	170.894	174.825	162.46	209.947	233.982	220.189
FBGN0029091	0.00132576	0.0270499	18	12	11.0528	87.8724	16.1907	0.184252	83.8975	75.6464	70.6597	88.8	91.5328	97.9971	109.72	98.3393	99.5285	70.694	71.6722	71.6953
FBGN0029766	0.00132576	0.0270499	18	9	132.937	516.384	114.299	0.221346	366.38	373.637	334.446	541.407	644.42	574.278	554.381	530.85	595.863	444.637	438.512	454.895
FBGN0029868	0.00132576	0.0270499	24	21	12.8492	162.068	13.7083	0.0845835	161.871	166.675	185.62	150.202	144.638	149.935	153.808	158.804	156.859	167.637	175.5	173.261
FBGN0029996	0.00132576	0.0270499	24	12	8.34679	88.7306	13.4978	0.152121	78.0303	80.2625	84.3739	89.3283	91.7714	85.113	96.9518	100.709	106.588	83.2018	86.8613	81.5758
FBGN0030098	0.00132576	0.0270499	24	15	249.091	1463.72	470.351	0.321339	1243.91	1147.63	1388	1328.3	1246.2	1383.49	1779.16	1854.95	1844.05	1498.33	1436.53	1414.1
FBGN0030306	0.00132576	0.0270499	18	3	5.26627	86.8709	7.14006	0.0821916	88.786	96.4027	89.7855	88.4436	81.9956	83.9681	83.5185	78.1213	79.6326	96.5627	94.2226	91.7222
FBGN0030510	0.00132576	0.0270499	24	15	4.82538	30.041	7.54903	0.251291	27.4016	25.9818	20.8586	26.2631	27.3959	27.3446	40.2055	34.0775	35.2347	31.721	31.5293	32.4784
FBGN0030521	0.00132576	0.0270499	18	9	171.016	1203.73	99.7761	0.0828889	1032.74	1014.55	927.179	1274.6	1285.56	1276.35	1250.66	1209.29	1225.26	1219.22	1233.31	1196.73
FBGN0030718	0.00132576	0.0270499	18	3	6.02189	182.633	12.3641	0.067699	186.505	193.104	184.495	175.936	176.663	177.117	166.149	177.989	173.986	195.821	203.443	198.936
FBGN0030853	0.00132576	0.0270499	24	21	12.4118	176.393	11.8998	0.0674619	179.504	179.42	168.669	165.016	163.737	161.005	171.749	172.591	173.775	196.466	194.14	190.646
FBGN0030894	0.00132576	0.0270499	18	9	3.52849	24.5857	2.35866	0.095936	19.6511	21.5006	18.9209	26.9404	26.9027	25.7105	25.2384	24.6412	25.1572	24.5453	25.3375	23.407
FBGN0031256	0.00132576	0.0270499	18	0	6.76737	72.0445	6.53139	0.0906576	81.8147	82.3591	76.1531	67.727	65.4407	67.0494	71.0751	67.1548	74.2261	74.3553	78.9699	77.8034
FBGN0031432	0.00132576	0.0270499	24	12	43.3559	122.9	51.4438	0.418581	89.0643	80.8724	70.5094	155.54	153.706	144.079	165.53	150.648	154.773	105.626	104.607	99.8508
FBGN0031684	0.00132576	0.0270499	24	21	11.7792	98.1211	12.2512	0.124858	99.252	99.4692	107.522	92.4936	84.844	85.2831	91.3207	96.4192	86.3888	119.023	108.876	106.562
FBGN0031930	0.00132576	0.0270499	24	21	13.0333	69.1322	12.4733	0.180426	75.8065	68.4904	72.795	50.7277	52.1517	51.8861	62.7802	77.5427	66.7852	88.114	83.3509	79.156
FBGN0032066	0.00132576	0.0270499	18	0	34.6063	46.9387	29.2789	0.623768	92.7609	78.2746	101.346	29.3338	28.0639	37.8538	33.3698	33.9977	31.1766	65.2515	52.9336	66.7387
FBGN0032069	0.00132576	0.0270499	18	0	255.47	547.055	163.555	0.298974	904.447	805.892	875.478	389.172	342.075	444.603	533.57	540.128	542.117	616.115	554.073	507.655
FBGN0032283	0.00132576	0.0270499	18	9	5.32552	14.4703	4.08658	0.282411	11.1408	9.03411	6.62549	18.6722	17.0066	18.926	14.3066	11.5809	18.5893	11.5147	12.2289	11.7584
FBGN0032394	0.00132576	0.0270499	24	18	9.32875	84.384	8.6597	0.102623	81.6519	83.9772	77.2748	72.1887	73.9778	77.949	85.944	89.5507	80.3562	97.1373	100.796	91.8048
FBGN0032433	0.00132576	0.0270499	24	12	24.5813	204.684	34.6353	0.169214	198.351	177.497	164.853	200.038	213.987	202.592	245.782	237.946	228.397	198.126	198.134	190.502
FBGN0032587	0.00132576	0.0270499	18	9	3.9101	19.4024	2.74729	0.141595	15.8221	15.7664	14.6136	20.9455	21.3596	21.7558	21.3518	17.9883	21.255	17.5168	18.3873	17.8243
FBGN0032779	0.00132576	0.0270499	18	12	3.43363	56.1952	5.86519	0.104372	55.7183	52.6262	47.3762	59.5	58.1704	56.8188	64.3513	59.9342	60.332	51.4931	47.8934	51.331
FBGN0032810	0.00132576	0.0270499	24	0	1.77095	6.97895	2.53064	0.362611	8.56776	8.88214	9.00524	8.39451	6.033	6.45048	5.74385	4.32867	3.60228	7.10015	8.23825	7.40108
FBGN0032833	0.00132576	0.0270499	18	0	52.6307	611.531	46.9814	0.0768258	654.033	676.835	676.459	574.5	575.313	602.028	598.098	597.526	580.779	645.594	645.013	653.142
FBGN0032840	0.00132576	0.0270499	18	6	0.289422	0.997243	0.218121	0.218121	0.94366	1.05718	0.924806	1.27162	1.23385	1.12123	0.415219	0.647857	0.66298	1.01609	1.25091	1.09434
FBGN0032876	0.00132576	0.0270499	18	6	1.20036	9.14504	1.14054	0.124717	8.38522	8.24852	8.77127	9.87213	10.5915	10.0802	8.00641	7.99783	8.17456	10.1231	9.04405	8.73483
FBGN0033101	0.00132576	0.0270499	24	21	12.9119	175.875	13.2504	0.0753401	186.663	182.744	175.078	160.861	161.446	169.74	164.641	170.01	172.334	196.939	181.68	188.363
FBGN0033140	0.00132576	0.0270499	24	6	0.347663	0.461908	0.20206	0.20206	0.553289	0.781093	0.588131	0.908534	0.555691	0.927866	0.326958	0.155785	0.28154	0.14041	0.104344	0.219256
FBGN0033196	0.00132576	0.0270499	24	9	1.29803	10.8871	1.39602	0.128228	9.95357	10.506	10.8143	11.6369	12.2245	14.3225	10.0877	11.1498	11.8238	9.53722	9.25448	9.33396
FBGN0033212	0.00132576	0.0270499	24	12	8.31342	68.0931	9.72201	0.142775	61.9698	59.0871	58.1144	69.9055	75.6266	72.1472	78.4144	67.7867	79.0075	65.0114	65.6526	64.3944
FBGN0033236	0.00132576	0.0270499	24	6	3.61316	35.364	2.28356	0.0645729	38.1533	37.687	37.8793	39.7621	39.6944	35.5325	34.7817	34.7387	35.0215	30.6206	30.6631	29.8339
FBGN0033304	0.00132576	0.0270499	24	15	5.46292	44.431	8.87216	0.199684	39.1618	40.9833	33.8901	45.7788	41.5604	41.7007	53.8959	50.5222	55.1979	42.4779	44.0582	43.9446
FBGN0033352	0.00132576	0.0270499	18	9	6.45219	48.9366	5.43626	0.111088	42.132	42.4615	41.7339	50.5267	53.0814	54.8017	50.8586	47.3486	53.3115	45.8779	43.7268	45.0702
FBGN0033476	0.00132576	0.0270499	18	12	3.31061	86.6238	8.55553	0.0987665	84.2127	85.1888	85.8453	85.3079	85.9886	85.0771	92.4102	89.6628	99.5289	77.939	78.1085	77.3826
FBGN0033486	0.00132576	0.0270499	24	12	1.61459	23.1359	2.25997	0.097682	21.2017	21.3971	21.4082	22.3075	23.9568	23.1407	25.2907	25.3034	25.3982	22.5639	22.2889	23.3742
FBGN0033502	0.00132576	0.0270499	24	12	3.53901	23.1883	5.01493	0.21627	20.6679	20.089	20.3483	23.6197	24.4238	25.3548	29.1743	25.5863	26.7178	21.8643	20.6741	19.7392
FBGN0033635	0.00132576	0.0270499	24	3	15.1625	101.57	22.8579	0.225045	113.126	121.711	108.802	109.177	111.034	111.525	83.863	83.3315	83.0762	98.5161	100.332	94.3529
FBGN0033739	0.00132576	0.0270499	24	12	2.10604	18.5501	2.88887	0.155734	17.4225	16.3076	15.6886	18.6411	19.6735	19.7546	21.5391	19.2989	21.7486	18.0079	17.447	17.0714
FBGN0033787	0.00132576	0.0270499	24	15	100.115	949.042	168.105	0.177131	874.666	869.989	755.768	870.219	937.921	936.41	1132.1	1061.76	1131.93	892.804	961.613	963.318
FBGN0033809	0.00132576	0.0270499	18	9	2.26748	10.9347	1.55523	0.142229	9.02707	8.96432	8.80471	12.3574	13.7183	12.2642	11.1945	11.5314	9.20805	9.78212	9.29886	10.3997
FBGN0033876	0.00132576	0.0270499	18	6	0.331988	2.39193	0.374237	0.156458	2.19229	2.15977	2.10364	2.42704	3.08468	2.63083	1.93204	1.92342	1.9875	2.48309	2.82088	2.39669
FBGN0033906	0.00132576	0.0270499	18	6	10.5835	120.173	10.4167	0.086681	112.633	121.874	113.639	135.937	132.26	122.049	108.327	103.244	111.389	120.946	123.814	120.336
FBGN0034029	0.00132576	0.0270499	18	3	1.13084	24.5556	2.41886	0.0985056	26.0476	24.9411	25.6565	23.309	24.2844	22.9535	21.7851	24.4483	21.581	27.2058	29.1547	26.9286
FBGN0034067	0.00132576	0.0270499	24	21	29.792	51.9098	29.9993	0.577913	79.4583	69.694	71.1201	27.6751	28.88	29.6794	32.4639	34.8007	30.6834	73.3653	72.2556	72.8421
FBGN0034180	0.00132576	0.0270499	24	9	3.09392	37.1765	2.98821	0.0803791	36.4705	35.55	34.9523	38.7764	41.0518	40.2116	39.9313	37.1111	38.6547	33.7114	35.5627	34.1341
FBGN0034275	0.00132576	0.0270499	24	15	29.4011	148.052	38.338	0.258949	121.16	117.554	116.773	148.06	126.073	142.122	176.651	188.147	191.069	167.753	135.995	145.267
FBGN0034277	0.00132576	0.0270499	18	3	2.45301	164.947	8.84617	0.0536304	163.545	169.067	161.65	159.114	161.39	162.817	159.348	157.463	159.775	174.669	184.801	178.993
FBGN0034365	0.00132576	0.0270499	24	12	13.8982	149.663	18.0273	0.120452	134.941	140.709	125.815	149.391	157.868	154.818	161.054	174.241	159.362	135.005	153.36	149.396
FBGN0034398	0.00132576	0.0270499	18	9	114.006	1305.25	69.8409	0.0535076	1173.76	1200.28	1108.03	1388.13	1361.51	1346.69	1335.44	1331.7	1277.57	1328.53	1308.17	1293.68
FBGN0034402	0.00132576	0.0270499	18	3	0.917861	6.23753	1.32333	0.212156	7.15221	7.03439	6.29119	6.48303	5.79215	6.35321	5.34258	5.41787	4.41831	7.52486	7.12024	7.90529
FBGN0034418	0.00132576	0.0270499	24	12	6.15874	60.1876	7.15088	0.11881	54.6788	52.9189	51.6873	63.1122	65.1597	63.6258	67.5554	61.6599	66.298	59.5412	57.137	58.8769
FBGN0034432	0.00132576	0.0270499	24	15	15.2128	176.295	17.0653	0.0967995	162.412	166.718	157.812	169.394	168.103	165.219	199.292	182.915	190.766	184.955	188.128	179.828
FBGN0034438	0.00132576	0.0270499	24	0	1.69559	8.40433	2.39901	0.285449	11.4694	10.0691	10.252	9.66836	7.51647	8.03326	6.38689	5.89424	5.82044	9.63554	8.06366	8.04266
FBGN0034439	0.00132576	0.0270499	18	0	6.07255	15.6355	4.92241	0.314822	24.1301	20.9511	24.7068	13.0774	10.577	13.7812	11.051	15.5423	15.0171	19.8895	15.0978	18.5724
FBGN0034504	0.00132576	0.0270499	24	9	3.29427	40.4576	3.14639	0.07777	41.3919	38.8989	37.5893	44.7445	45.368	46.7946	41.9793	38.267	38.9413	37.3239	37.4419	36.7509
FBGN0034542	0.00132576	0.0270499	24	15	3.41789	34.1743	5.62384	0.164564	31.4241	31.3036	29.8491	33.7865	31.2839	32.7964	39.3994	36.4929	41.2055	35.5308	33.9028	33.1161
FBGN0034612	0.00132576	0.0270499	24	6	8.99258	30.7243	3.85901	0.125601	38.8529	38.4064	31.7916	31.8419	41.6788	39.3187	30.2726	26.8209	22.5268	21.3314	23.9953	21.8547
FBGN0034644	0.00132576	0.0270499	18	12	3.1592	33.2169	6.41986	0.193271	31.2031	27.5319	28.3882	35.6269	38.1326	38.0464	42.1327	34.5054	39.1014	26.3375	24.2875	23.6789
FBGN0034662	0.00132576	0.0270499	18	0	52.0349	429.949	46.655	0.108513	527.16	474.849	460.297	374.605	371.958	391.278	449.843	417.934	434.109	477.611	461.275	458.43
FBGN0034691	0.00132576	0.0270499	18	9	2.24201	20.0234	1.80582	0.0901854	18.4551	16.5061	16.9857	21.6257	21.048	23.1783	20.6027	18.7688	20.3342	19.5124	18.8552	18.9909
FBGN0034717	0.00132576	0.0270499	24	15	20.0831	143.013	28.6812	0.20055	125.725	124.792	112.362	139.316	139.923	137.491	172.574	168.403	175.828	140.078	143.895	135.767
FBGN0034986	0.00132576	0.0270499	18	3	2.85094	45.5221	5.05598	0.111066	44.3993	48.0325	49.5436	44.2068	46.0435	44.1066	40.1749	42.897	40.7004	49.0215	48.871	55.8527
FBGN0035043	0.00132576	0.0270499	24	12	26.92	238.167	42.5462	0.17864	221.774	214.077	183.036	222.324	239.237	250.93	289.633	269.095	279.984	225.969	232.862	229.081
FBGN0035082	0.00132576	0.0270499	24	18	11.6975	124.613	12.6096	0.10119	120.437	123.19	115.03	112.527	114.257	111.123	122.443	121.307	121.233	142.336	147.851	143.618
FBGN0035154	0.00132576	0.0270499	24	18	63.089	424.951	45.3968	0.106828	419.975	415.847	347.514	345.523	359.631	377.309	490.085	432.428	434.237	476.367	493.909	506.591
FBGN0035227	0.00132576	0.0270499	24	12	1.2832	21.9827	2.1115	0.0960531	20.7259	19.5479	19.4715	22.2937	21.5132	22.4116	26.1221	22.5067	23.4803	21.925	22.0011	21.7931
FBGN0035236	0.00132576	0.0270499	18	15	4.93852	92.7319	3.70212	0.0399228	91.3075	95.6045	93.6087	89.726	89.9113	87.4351	98.8986	97.451	96.9481	92.3767	94.2478	90.8213
FBGN0035251	0.00132576	0.0270499	24	12	7.35685	93.7593	8.87592	0.0946671	84.4073	86.3103	82.5186	96.809	94.523	101.475	104.524	98.8797	98.1157	93.3132	89.4357	94.7997
FBGN0035398	0.00132576	0.0270499	24	18	0.313183	0.401221	0.253578	0.253578	0.381495	0.236612	0.15188	0.128772	0.097599	0	0.470434	0.325752	0.696034	0.603843	1.15892	0.563314
FBGN0035587	0.00132576	0.0270499	24	0	3.31395	11.5931	4.07889	0.351838	16.2597	13.4215	15.5429	11.8103	8.8236	10.694	8.60165	7.67194	8.49726	14.2441	10.6536	12.8967
FBGN0035697	0.00132576	0.0270499	24	18	1.40975	2.1259	0.947015	0.445465	1.03165	1.02716	1.24779	1.39497	0.866549	0.802693	2.00827	2.82831	1.46232	4.22312	4.61953	3.99845
FBGN0035718	0.00132576	0.0270499	24	6	7.51502	112.572	11.8757	0.105494	110.466	114.464	109.962	131.966	118.444	127.178	111.242	110.433	106.613	106.556	98.4466	105.097
FBGN0035850	0.00132576	0.0270499	24	12	4.23111	41.5602	6.44981	0.155192	38.2503	37.557	36.147	42.1458	45.5915	41.4387	49.9455	42.1257	48.4439	38.1313	39.2215	39.7243
FBGN0035975	0.00132576	0.0270499	24	15	3.38766	28.0308	5.10806	0.18223	22.869	24.8726	23.8617	27.0382	28.2962	26.4389	31.2636	34.1626	34.5871	25.599	28.3491	29.0319
FBGN0036194	0.00132576	0.0270499	24	12	2.84801	34.841	4.32846	0.124235	32.8159	32.1461	32.1466	36.1511	37.0889	34.1672	41.5631	35.2478	38.2536	32.2831	33.0379	33.1909
FBGN0036298	0.00132576	0.0270499	24	15	17.6876	128.854	25.3011	0.196354	121.054	113.448	99.9965	115.346	125.615	127.788	154.931	147.543	154.887	132.026	128.236	125.383
FBGN0036317	0.00132576	0.0270499	18	6	1.08816	8.63991	1.09831	0.12712	7.88851	7.73794	8.45356	9.4274	9.29971	10.2628	7.47977	7.65418	7.91731	8.99093	8.91936	7.99993
FBGN0036381	0.00132576	0.0270499	18	9	31.4724	80.3826	27.9926	0.348241	48.5084	56.2145	53.4718	123.828	120.039	102.075	59.6525	93.0171	67.6618	58.0162	40.9933	57.1362
FBGN0036589	0.00132576	0.0270499	24	6	3.51728	21.2032	6.43891	0.303677	18.2286	22.8294	20.2015	36.4326	24.3673	24.3738	19.9905	18.0242	20.3164	15.2711	16.9842	17.4183
FBGN0036623	0.00132576	0.0270499	24	0	12.7296	125.065	14.685	0.117419	141.544	132.624	147.331	118.399	112.363	118.97	112.171	116.322	116.877	134.919	127.034	122.227
FBGN0036697	0.00132576	0.0270499	24	0	14.7005	54.9871	19.8642	0.361253	63.5655	67.9696	67.5624	47.8389	48.0514	49.3881	37.4946	42.1168	40.6411	64.6433	65.4837	65.0895
FBGN0036745	0.00132576	0.0270499	18	3	6.49259	80.5466	9.88082	0.122672	77.6353	88.3472	83.7979	77.2815	86.9913	82.4106	69.3984	70.0666	76.1322	89.9278	88.6559	90.736
FBGN0036759	0.00132576	0.0270499	18	6	4.94381	52.8753	4.19375	0.079314	51.7653	50.2792	49.8353	58.285	54.518	56.6732	46.7676	47.3507	45.7361	55.3163	56.1116	55.5745
FBGN0036806	0.00132576	0.0270499	24	6	10.4278	115.831	10.4244	0.0899963	121.389	123.24	111.874	127.013	131.185	125.078	112.699	114.708	114.07	104.286	107.764	96.6673
FBGN0036814	0.00132576	0.0270499	18	9	1.48151	11.4081	1.39925	0.122654	9.85784	9.0588	9.99489	12.5884	11.5455	12.6676	12.0109	11.7721	12.062	10.2772	10.5851	10.2795
FBGN0036994	0.00132576	0.0270499	18	9	1.14018	9.32054	0.942022	0.101069	8.42277	8.12375	7.60407	10.4557	10.6927	9.50973	8.84326	9.11197	10.1359	8.94214	8.37427	8.80413
FBGN0036999	0.00132576	0.0270499	18	3	2.35437	32.5988	4.00707	0.122921	34.8122	36.2191	33.373	30.6235	29.8933	31.5139	30.491	28.1843	29.078	33.7538	41.9964	37.2573
FBGN0037000	0.00132576	0.0270499	24	15	1.94556	10.8495	3.61903	0.333568	8.54154	9.89962	8.40964	10.1113	9.10491	10.5064	13.1044	14.3534	14.2036	10.7503	9.99132	11.217
FBGN0037007	0.00132576	0.0270499	24	12	31.143	202.479	36.5045	0.180288	166.715	173.202	177.809	210.073	232.469	217.156	224.546	228.104	231.611	186.604	194.386	187.079
FBGN0037074	0.00132576	0.0270499	18	9	5.38232	44.5884	4.06299	0.091122	39.0021	36.451	38.3306	46.5518	50.9154	48.6344	44.8326	42.843	45.9424	45.9284	44.1833	39.2572
FBGN0037341	0.00132576	0.0270499	24	0	12.3948	74.8516	14.6462	0.195669	85.1727	85.3031	81.6935	65.9152	67.4311	66.3887	65.424	65.8159	65.891	83.0898	81.8932	84.2008
FBGN0037379	0.00132576	0.0270499	18	9	2.0924	21.2984	1.66082	0.0779785	19.4006	19.133	19.2879	22.5841	23.2148	24.731	21.1045	19.5212	21.6172	19.296	20.4592	20.2487
FBGN0037705	0.00132576	0.0270499	18	12	2.96241	34.147	3.50776	0.102725	30.6788	32.1364	31.7497	35.4145	34.9057	33.1804	38.2602	36.3259	37.9419	31.1063	31.5148	31.2879
FBGN0037713	0.00132576	0.0270499	24	3	4.08757	18.4949	0.379602	0.0205247	25.5636	25.6488	23.6685	16.9492	19.4934	17.1162	14.4393	14.9759	14.6031	18.442	14.8005	16.2379
FBGN0037973	0.00132576	0.0270499	24	6	89.3645	484.27	111.126	0.229471	517.077	475.145	450.29	606.899	652.842	585.819	451.929	470.979	407.727	403.897	411.976	376.664
FBGN0037974	0.00132576	0.0270499	24	9	12.4886	44.4171	11.7642	0.264857	47.7979	38.7894	39.5858	53.4727	63.2853	62.5519	44.8296	46.2719	46.002	32.0366	31.9223	26.4594
FBGN0038429	0.00132576	0.0270499	18	6	0.921077	5.00554	1.09741	0.21924	4.23865	4.44523	4.41235	5.23868	5.75473	7.03726	4.11056	3.93608	3.92122	4.43634	5.38679	5.50242
FBGN0038475	0.00132576	0.0270499	24	3	2.62216	14.9549	1.50519	0.100649	17.6473	18.4225	17.4853	16.3875	14.169	16.1624	12.6244	13.7533	11.876	14.3155	12.5626	14.0532
FBGN0038651	0.00132576	0.0270499	18	9	3.84051	26.7648	3.36317	0.125656	24.024	21.5577	21.5728	29.4553	30.2148	27.7022	28.666	25.6509	28.9888	24.3999	23.8623	24.9928
FBGN0039026	0.00132576	0.0270499	24	12	3.48872	42.6222	4.20622	0.098686	39.9448	38.573	37.827	43.1479	43.7065	45.4338	46.9919	42.896	47.9142	42.4452	41.043	41.5435
FBGN0039125	0.00132576	0.0270499	18	6	1.8279	11.396	1.67309	0.146813	9.71795	10.8693	10.6203	12.1803	13.2054	13.1969	9.9409	8.92837	9.22387	12.1846	12.2015	11.9732
FBGN0039172	0.00132576	0.0270499	18	3	6.07567	71.1384	8.76428	0.1232	70.0738	80.0734	77.0782	66.0836	71.1135	70.9827	60.8989	65.7065	63.6782	81.6496	81.0543	78.4149
FBGN0039209	0.00132576	0.0270499	24	12	3.16412	30.0386	3.88274	0.129259	25.7331	27.3	27.4803	32.611	30.1772	31.9211	35.2955	32.5597	30.9915	27.9373	29.1487	29.3074
FBGN0039225	0.00132576	0.0270499	24	21	0.274552	1.53412	0.393634	0.256586	1.53321	1.37803	2.21102	1.27704	1.29295	0.788815	1.34134	1.34442	1.4901	1.572	2.42188	1.75863
FBGN0039266	0.00132576	0.0270499	24	3	10.3828	66.5628	13.434	0.201824	75.7501	80.6067	80.1279	68.2026	68.0593	68.1122	51.5884	51.3889	52.1579	65.6258	66.1302	71.0033
FBGN0039349	0.00132576	0.0270499	18	9	24.842	225.085	22.6918	0.100815	205.569	182.871	173.76	228.202	247.28	240.7	240.174	224.863	237.364	225.302	215.164	211.69
FBGN0039670	0.00132576	0.0270499	24	21	19.143	109.144	20.3722	0.186654	119.9	95.8717	101.751	93.2914	86.1302	76.3196	122.071	95.8552	94.7673	122.932	165.143	135.701
FBGN0039802	0.00132576	0.0270499	18	6	11.2206	71.3822	10.2195	0.143166	67.3321	70.9387	60.3806	84.337	81.0573	77.6157	65.042	62.3604	57.5519	68.201	74.5568	71.8836
FBGN0039904	0.00132576	0.0270499	24	15	1.5034	25.4816	0.731605	0.0287111	24.1783	23.9351	23.3794	26.2417	24.5665	24.8254	26.2467	26.9481	26.8723	26.423	26.8114	25.3514
FBGN0040070	0.00132576	0.0270499	24	6	89.8236	243.671	39.1675	0.160739	309.558	317.261	280.254	310.41	321.515	309.323	196.012	210.455	197.765	151.698	160.203	159.595
FBGN0040208	0.00132576	0.0270499	24	12	7.2716	43.9644	8.45998	0.192428	38.2734	35.5791	36.6032	44.5594	51.8796	48.0367	52.3829	44.5224	52.6147	39.5912	39.077	44.4533
FBGN0040384	0.00132576	0.0270499	18	0	4.99028	105.429	5.02051	0.0476199	114.915	107.981	112.665	101.006	97.3274	100.924	102.687	107.653	107.914	112.656	106.53	107.95
FBGN0040752	0.00132576	0.0270499	24	0	3.43717	19.2408	4.84634	0.251879	23.7827	23.3416	24.7768	19.0685	18.6366	19.314	15.1275	13.8912	14.6178	18.9909	19.2063	20.1351
FBGN0040805	0.00132576	0.0270499	18	0	14.4077	39.146	11.6966	0.298793	53.7693	54.6871	66.0012	31.7256	25.7966	34.3115	30.4015	40.347	37.2043	47.3924	39.023	44.1828
FBGN0041092	0.00132576	0.0270499	24	12	2.72228	33.7484	3.75173	0.111168	31.8346	29.5216	30.5642	34.3579	35.6527	35.642	38.3478	33.6911	37.6673	32.1242	32.1173	33.4603
FBGN0041160	0.00132576	0.0270499	24	6	1.13302	5.36427	1.77868	0.331578	5.07256	5.23895	5.08946	8.41039	6.83355	7.3926	4.63813	3.98092	4.82774	4.27659	4.47305	4.13731
FBGN0041182	0.00132576	0.0270499	18	9	1.04521	4.43434	0.943979	0.212879	3.22226	3.5135	3.20317	6.32416	5.04133	4.99502	4.51925	4.31818	4.24003	4.13087	3.75166	3.12068
FBGN0041191	0.00132576	0.0270499	24	12	9.20108	120.336	11.1796	0.0929037	104.958	102.879	109.082	126.369	123.798	127.778	126.116	126.466	133.792	121.199	121.882	119.708
FBGN0042693	0.00132576	0.0270499	24	12	3.02618	39.774	3.90095	0.0980779	36.2297	35.4199	36.2612	39.6945	41.1891	42.6022	43.2436	40.3761	44.984	39.8245	38.3175	39.1452
FBGN0045866	0.00132576	0.0270499	18	3	7.4398	260.589	16.2428	0.0623311	259.906	268.083	256.457	261.282	258.186	256.37	245.935	253.928	244.598	275.03	281.739	289.919
FBGN0050035	0.00132576	0.0270499	24	6	13.4971	40.5399	9.70503	0.239394	49.1254	43.7811	46.9174	61.0222	48.7541	56.8177	30.8091	30.5318	34.6289	31.3008	25.7237	27.0672
FBGN0050411	0.00132576	0.0270499	24	12	6.99796	90.5075	9.43174	0.10421	86.1198	79.99	73.4108	94.4108	91.9076	89.8979	96.251	103.241	98.1728	92.5182	89.515	90.6549
FBGN0050463	0.00132576	0.0270499	24	15	7.04213	59.2919	2.05359	0.0346353	50.0735	48.7973	49.6591	56.8679	57.7527	61.6868	66.5755	62.698	66.8472	64.0471	63.7188	62.779
FBGN0051091	0.00132576	0.0270499	24	21	14.4626	37.2207	15.5404	0.417521	45.0949	27.5787	45.491	17.685	8.86501	24.8398	37.7124	36.7169	31.5726	67.3396	47.511	56.2412
FBGN0051104	0.00132576	0.0270499	24	21	88.0568	488.598	88.044	0.180197	549.057	556.478	519.749	395.157	436.436	377.595	463.037	482.509	403.315	569.299	582.76	527.784
FBGN0051148	0.00132576	0.0270499	24	21	10.3023	83.3273	12.6057	0.151279	92.4985	88.899	88.0071	66.4934	58.8243	62.9018	90.3335	83.8469	84.0826	94.9663	96.6387	92.4357
FBGN0051710	0.00132576	0.0270499	24	21	3.39257	19.8226	2.84869	0.143709	18.4851	18.8641	22.516	17.7521	17.9999	17.1336	17.3456	18.564	18.0544	23.6875	23.3958	24.0731
FBGN0051729	0.00132576	0.0270499	24	15	5.65528	57.5501	6.8555	0.119122	53.5851	50.3575	45.7849	56.437	58.7513	54.8807	67.3643	64.8606	65.1389	57.7023	58.0269	57.7117
FBGN0051950	0.00132576	0.0270499	24	15	3.26984	9.7877	2.2535	0.230238	7.08721	7.58914	5.25909	8.80862	8.05787	7.95336	10.0468	13.1317	13.4073	12.2935	12.1844	11.6336
FBGN0052040	0.00132576	0.0270499	24	6	0.530927	1.2213	0.341528	0.279642	1.52448	1.1682	1.66599	1.9903	1.73025	1.56595	0.592724	1.00355	1.10322	0.516457	0.830947	0.963565
FBGN0052483	0.00132576	0.0270499	24	21	14.8213	85.3724	14.6666	0.171795	94.3911	92.7283	79.1185	68.6229	69.2735	63.0377	83.4315	82.4331	83.2104	100.655	99.6178	107.948
FBGN0053229	0.00132576	0.0270499	24	9	4.68984	28.4214	4.35628	0.153275	27.7867	26.2467	24.9601	34.1837	31.5022	32.3274	30.4867	27.3308	33.1795	23.8765	24.8475	24.3285
FBGN0053303	0.00132576	0.0270499	18	3	5.64046	102.212	8.78248	0.085924	103.771	106.161	107.642	97.2064	101.074	104.205	93.097	91.6625	99.2893	107.369	113.099	115.143
FBGN0053306	0.00132576	0.0270499	18	15	52.9602	194.262	42.6962	0.219786	222.767	174.019	214.16	153.025	153.206	145.866	235.841	249.968	247.871	208.082	195.935	194.451
FBGN0063497	0.00132576	0.0270499	24	3	50.1008	447.223	20.9341	0.0468089	522.273	510.742	509.87	421.652	428.242	472.066	396.005	393.738	397.057	416.113	471.624	427.299
FBGN0085223	0.00132576	0.0270499	18	15	10.5486	108.752	8.80341	0.0809495	108.679	115.897	111.228	97.5179	104.18	100.29	119.89	129.047	118.628	97.1041	108.486	107.281
FBGN0086710	0.00132576	0.0270499	24	0	63.3023	1385.34	87.5825	0.0632207	1427.53	1459.86	1410.66	1344.18	1398.08	1367.28	1317.22	1321.28	1298.61	1466.24	1406.32	1406.89
FBGN0086784	0.00132576	0.0270499	18	12	3.44947	48.861	4.19721	0.085901	48.1675	47.3657	46.0606	46.5958	47.6212	50.2916	52.7886	53.0458	52.2166	45.5546	45.0798	45.249
FBGN0250838	0.00132576	0.0270499	18	0	38.5457	331.693	31.9383	0.0962888	363.047	379.668	384.432	305.155	310.786	311.508	297.769	339.205	329.92	354.203	354.868	345.57
FBGN0259711	0.00132576	0.0270499	18	9	2.98843	29.1226	2.22808	0.0765069	25.1573	27.2354	25.2576	29.8139	32.5408	31.943	29.4839	27.963	29.6754	26.3348	28.0806	29.3016
FBGN0259749	0.00132576	0.0270499	24	12	26.9795	197.565	32.8181	0.166113	163.963	159.929	148.424	208.976	200.975	202.194	231.073	211.751	240.345	208.223	192.994	201.936
FBGN0259916	0.00132576	0.0270499	18	6	2.19016	21.3051	2.15461	0.101132	20.2589	19.6606	20.2404	24.0552	23.7894	21.8424	18.1646	18.7451	19.8075	22.7364	21.9648	21.1636
FBGN0261020	0.00132576	0.0270499	24	18	5.99286	85.5101	4.36802	0.0510819	84.5143	83.8213	77.4433	80.1376	82.0098	78.0695	86.895	86.9019	85.5683	87.1892	96.8773	96.6936
FBGN0261703	0.00132576	0.0270499	18	9	2.40387	15.5468	2.19352	0.141091	12.8722	11.741	13.9272	17.6216	18.3475	18.0069	14.984	14.6298	16.2718	14.6476	13.6478	13.2841
FBGN0261854	0.00132576	0.0270499	24	12	7.05921	54.9508	7.78009	0.141583	45.105	45.7228	45.1989	57.3763	60.7471	58.1835	60.2215	57.7748	64.4344	54.1769	56.4227	54.0452
FBGN0261955	0.00132576	0.0270499	24	0	30.1752	405.06	76.6142	0.189143	550.601	527.792	560.372	356.822	362.404	375.463	351.41	326.271	348.832	371.831	365.206	363.718
FBGN0261983	0.00132576	0.0270499	24	12	3.67542	28.9581	5.05239	0.174472	26.6975	25.9665	24.6358	29.9157	31.8266	29.0078	32.1989	31.7513	35.0693	27.117	27.5201	25.7914
FBGN0262127	0.00132576	0.0270499	18	6	3.68124	20.7634	3.62916	0.174786	19.1752	18.8228	17.6464	24.3938	23.975	24.0288	19.0188	16.8945	18.2983	20.9879	20.1083	20.3676
FBGN0263260	0.00132576	0.0270499	18	0	27.6749	152.241	17.8233	0.117073	180.413	188.713	193.991	141.275	131.813	135.168	152.667	141.625	157.426	142.323	161.725	153.219
FBGN0263289	0.00132576	0.0270499	24	12	8.90111	84.3578	14.762	0.174992	75.1295	68.6749	74.759	80.7161	86.5535	83.6662	103.661	89.6002	103.923	78.8948	82.9206	83.7945
FBGN0263316	0.00132576	0.0270499	24	6	3.84354	21.1676	3.41725	0.161437	21.4233	22.9221	22.6671	28.6529	23.3939	25.4114	18.9061	18.8752	19.4841	19.7741	16.1894	16.3118
FBGN0263656	0.00132576	0.0270499	24	18	0.287611	0.221765	0.147844	0.147844	0.109374	0	0	0	0	0	0.3271	0.31251	0.283905	0.563173	0.406743	0.658373
FBGN0263832	0.00132576	0.0270499	18	9	2.84156	27.8137	2.51707	0.0904976	25.0665	23.7824	24.6119	28.4603	29.5016	30.3727	28.5839	27.2435	30.2713	25.1041	26.3835	26.8311
FBGN0263852	0.00132576	0.0270499	24	21	12.0652	179.91	11.5822	0.0643777	175.983	178.423	188.71	166.68	157.46	169.947	172.51	185.547	178.177	194.253	199.471	191.76
FBGN0263911	0.00132576	0.0270499	18	0	66.879	646.838	63.217	0.0977323	717.245	713.878	710.551	584.914	588.984	603.637	619.297	646.384	648.161	691.208	703.205	724.242
FBGN0264975	0.00132576	0.0270499	24	12	1.78242	18.5987	2.29029	0.123142	17.0684	17.3824	16.2885	18.1551	20.0847	19.8976	20.1392	18.5407	22.39	17.0903	18.0696	18.078
FBGN0264984	0.00132576	0.0270499	24	6	3.58963	16.2549	3.62849	0.223224	18.6167	14.817	18.8434	20.5468	18.9927	20.8963	16.1407	15.2008	17.0228	10.6162	10.63	12.7356
FBGN0265082	0.00132576	0.0270499	24	15	6.42811	54.8282	11.1596	0.203537	49.9183	44.7978	43.1495	52.2914	56.492	52.2153	69.2111	61.0951	69.4179	53.0537	52.9785	53.3176
FBGN0265186	0.00132576	0.0270499	24	12	29.4936	234.919	46.357	0.197332	218.839	209.312	192.496	221.302	238.866	233.921	290.042	267.639	284.393	215.622	225.073	221.527
FBGN0265413	0.00132576	0.0270499	24	6	4.44711	24.8466	4.40667	0.177355	26.6705	25.5449	23.9171	30.6873	30.7107	30.1449	24.9354	22.0511	20.5184	19.5702	23.1293	20.2798
FBGN0266918	0.00132576	0.0270499	24	12	4.33202	56.9666	9.76161	0.171357	52.3819	52.1609	52.5823	55.407	54.5955	58.0806	68.3118	61.3887	69.878	53.8771	54.4691	50.4664
FBGN0267336	0.00132576	0.0270499	24	3	2.79641	24.9633	2.57895	0.10331	27.4023	26.7235	29.7465	27.0273	25.7972	25.7611	22.0839	21.0816	23.6103	22.7072	23.2573	24.3614
FBGN0267617	0.00132576	0.0270499	24	6	2.88172	7.93643	3.33025	0.419616	9.1251	7.21669	8.23831	12.9115	11.379	11.0209	5.40105	8.45328	7.18926	3.88351	5.87164	4.54697
FBGN0267849	0.00132576	0.0270499	18	9	9.96358	112.967	7.51273	0.066504	96.3934	105.518	102.201	119.609	117.717	123.678	109.339	110.576	119.419	108.56	108.815	111.236
FBGN0267910	0.00132576	0.0270499	18	3	173.253	2661.71	306.228	0.115049	2590.37	2918.22	2786.11	2678.81	2601.33	2569.44	2467.86	2395.51	2352.1	3239.46	2932.94	2867.75
FBGN0283480	0.00132576	0.0270499	18	6	151.378	332.823	138.432	0.415931	279.681	340.566	270.48	527.185	346.954	535.32	132.873	170.645	153.148	380.199	326.838	322.34
FBGN0284257	0.00132576	0.0270499	18	6	3.86514	50.9999	3.97048	0.0778527	50.2	49.0885	48.223	51.6788	58.2991	53.8071	46.998	43.4225	46.2127	55.8624	51.8306	50.4201
FBGN0285947	0.00132576	0.0270499	24	0	46.9873	1258.83	53.7168	0.042672	1276.75	1319.29	1326.1	1242.1	1225.75	1251.43	1197.84	1247.32	1205.08	1278.61	1269.15	1266.51
FBGN0286071	0.00132576	0.0270499	18	6	0.856298	5.08041	0.829934	0.163359	4.74198	4.83506	4.56224	5.98767	5.5653	6.04605	4.92315	3.84024	3.74795	5.26763	5.1198	5.08301
FBGN0286781	0.00132576	0.0270499	18	6	6.55739	76.0572	6.42367	0.0844584	71.2417	72.8808	74.8714	83.2023	81.2527	82.1543	68.8933	68.1948	73.4083	74.3056	76.7763	75.8691
FBGN0286783	0.00132576	0.0270499	24	15	7.73588	78.4725	4.97643	0.0634163	73.8186	64.1407	62.1999	78.1819	77.8684	80.8321	89.4108	84.9399	89.9849	83.1702	79.1215	78.0007
FBGN0000008	0.00310606	0.0421314	18	6	1.26166	5.70688	1.10503	0.193631	5.62901	5.51645	4.71694	5.93765	7.42656	6.90645	4.55772	3.99085	4.3961	6.13513	6.38549	5.2266
FBGN0000473	0.00310606	0.0421314	18	6	9.08428	39.0952	10.6435	0.272246	33.7405	35.4551	33.8948	52.8501	43.6945	51.9605	27.8257	31.6482	30.8474	42.1511	31.4136	37.6958
FBGN0000566	0.00310606	0.0421314	24	9	23.5798	228.689	23.1993	0.101445	219.799	219.552	199.866	246.917	245.963	257.061	246.581	233.456	240.583	216.684	212.128	205.68
FBGN0001087	0.00310606	0.0421314	24	12	1.57585	16.9462	1.97182	0.116358	15.901	15.6778	14.4843	17.3089	18.1326	16.8717	19.016	18.0542	18.6781	17.2312	15.6293	16.3686
FBGN0001565	0.00310606	0.0421314	24	12	6.50923	53.0955	6.24594	0.117636	46.3471	48.3818	44.0296	58.5543	57.4022	58.6603	58.8076	51.7834	58.9291	53.96	50.8624	49.4286
FBGN0001987	0.00310606	0.0421314	24	15	12.7678	89.4714	21.4563	0.239812	84.3432	80.5951	72.7362	76.6363	86.1593	81.5114	109.251	100.751	107.244	84.7254	95.1064	94.5971
FBGN0002524	0.00310606	0.0421314	18	3	11.2754	94.1386	14.5105	0.15414	109.666	110.151	97.2412	86.6142	92.2941	87.5458	81.519	82.3752	78.3379	104.585	113.151	107.948
FBGN0002783	0.00310606	0.0421314	18	9	3.64643	29.5433	2.40436	0.0813841	25.2211	25.9886	25.3108	30.6751	33.3098	31.7938	30.2619	27.2868	31.1454	29.3659	27.8781	29.0692
FBGN0002921	0.00310606	0.0421314	24	3	106.108	440.359	4.3799	0.0099462	582.814	574.546	623.697	458.363	434.594	453.847	358.318	355.225	381.116	384.714	311.253	365.824
FBGN0003053	0.00310606	0.0421314	24	12	11.5856	120.403	17.0494	0.141603	108.267	105.034	107.962	110.972	129.718	122.164	143.725	124.45	141.645	113.117	120.21	117.579
FBGN0003074	0.00310606	0.0421314	24	6	40.0029	257.224	94.7399	0.368317	252.954	226.715	233.566	377.893	376.64	364.958	202.684	208.989	213.321	226.291	203.408	199.267
FBGN0003261	0.00310606	0.0421314	24	12	16.5037	254.583	21.2367	0.0834175	243.828	227.956	230.91	259.542	262.223	266.841	282.73	254.377	275.769	257.918	247.199	245.703
FBGN0003392	0.00310606	0.0421314	24	12	3.57713	43.0762	4.4171	0.102542	40.0136	38.7417	37.8857	44.3456	45.8519	44.8337	47.8692	41.8348	49.3654	41.3535	43.1968	41.6227
FBGN0003396	0.00310606	0.0421314	24	6	1.96731	27.9086	2.4072	0.0862531	28.2979	27.6472	29.0696	30.2367	30.2469	30.3366	29.2293	27.0142	28.1663	23.7512	26.3895	24.5176
FBGN0003513	0.00310606	0.0421314	24	15	0.0479288	0.0631848	0.0955115	0.0955115	0.015615	0.011439	0	0.021135	0.100465	0.021808	0.090633	0.133844	0.225865	0.059212	0.046134	0.032068
FBGN0003714	0.00310606	0.0421314	24	21	2.88161	27.972	3.25907	0.116512	28.2461	30.1552	27.8806	26.4303	20.8194	24.7266	27.7692	28.6966	25.5631	29.3835	31.8976	34.0962
FBGN0003888	0.00310606	0.0421314	24	15	27.0605	171.056	68.4998	0.400451	141.737	138.098	126.02	149.49	166.73	155.919	248.569	193.465	249.587	153.88	152.09	177.091
FBGN0004177	0.00310606	0.0421314	18	12	8.48326	242.075	12.215	0.0504597	233.329	228.513	233.104	238.138	255.635	249.752	259.317	241.419	259.19	230.166	228.412	229.6
FBGN0004363	0.00310606	0.0421314	18	0	29.2029	417.196	20.0424	0.0480408	449.534	461.337	441.314	388.795	399.091	405.202	404.371	427.051	418.541	421.023	425.96	424.266
FBGN0004369	0.00310606	0.0421314	24	15	1.04298	12.4387	0.604075	0.048564	10.7959	10.8852	10.9255	11.6791	12.9342	12.8633	13.1949	13.4214	14.4164	12.9525	12.3497	12.8467
FBGN0004397	0.00310606	0.0421314	24	12	6.19435	48.2649	8.79114	0.182143	45.7785	41.428	39.1781	46.0742	53.6656	50.7208	62.4539	48.9438	55.3953	44.8865	44.7156	45.9389
FBGN0004619	0.00310606	0.0421314	18	3	0.0194157	0.0342882	0.0500934	0.0500934	0.039265	0.042954	0.022294	0	0	0.027458	0	0	0	0.099461	0.115359	0.139808
FBGN0004888	0.00310606	0.0421314	24	18	24.3086	232.71	13.3725	0.0574644	220.741	225.847	207.095	212.852	209.45	216.345	238.179	234.742	249.126	264.083	266.978	247.083
FBGN0004910	0.00310606	0.0421314	24	0	4.36104	48.3596	7.31419	0.151246	49.6805	51.4831	58.4222	49.6342	46.7737	46.6343	39.4932	44.4518	41.4171	52.2226	48.9386	51.1636
FBGN0005593	0.00310606	0.0421314	24	3	90.8355	2504.23	160.726	0.0641819	2509.22	2607.72	2627.14	2547.45	2547.82	2549.43	2352.75	2388.48	2380.81	2508.11	2489.24	2542.54
FBGN0010100	0.00310606	0.0421314	18	0	81.8476	669.754	63.1616	0.0943058	797.415	751.644	743.321	635.894	623.969	633.015	678.858	630.421	626.88	730.018	691.692	683.402
FBGN0010269	0.00310606	0.0421314	24	12	3.02963	32.9035	4.39196	0.13348	31.8825	29.1145	30.5695	33.7977	32.0365	33.6172	37.6862	36.7695	36.1454	31.8391	29.9798	31.4036
FBGN0010352	0.00310606	0.0421314	24	3	30.4397	194.819	4.03179	0.020695	247.161	228.766	235.142	195.27	192.439	201.87	180.482	154.065	180.612	181.531	170.672	169.821
FBGN0010488	0.00310606	0.0421314	18	9	17.6029	141.513	14.6226	0.103331	127.967	121.408	123.323	146.541	155.443	154.358	148.217	133.884	154.501	132.035	127.639	128.968
FBGN0010531	0.00310606	0.0421314	18	9	6.31535	43.1288	5.5466	0.128605	38.4686	34.6925	32.9342	49.4923	46.9079	45.0786	44.4856	42.0483	47.3999	42.4957	37.1938	39.7083
FBGN0010638	0.00310606	0.0421314	24	21	50.893	489.265	47.274	0.0966225	517.603	531.549	518.456	441.582	432.35	445.796	494.602	458.223	462.472	507.492	519.39	541.669
FBGN0010808	0.00310606	0.0421314	18	3	3.80585	170.771	8.75879	0.0512897	174.569	175.25	169.65	161.052	174.391	169.034	169.625	156.769	165.086	179.348	187.05	180.563
FBGN0011016	0.00310606	0.0421314	24	21	38.333	309.101	39.2867	0.1271	332.683	350.416	321.92	282.152	277.412	267.247	287.394	289.153	284.57	320.674	356.711	338.884
FBGN0011272	0.00310606	0.0421314	24	0	44.302	2046.88	55.8548	0.0272878	2111.36	2130.7	2075.06	2002.11	2032.35	2062.52	1992.65	2028.97	1975.13	2038.44	2056.21	2057.06
FBGN0011289	0.00310606	0.0421314	24	15	6.62103	106.982	10.8967	0.101855	96.2197	101.801	96.8022	102.452	105.423	108.348	114.272	116.597	123.894	104.356	106.512	107.113
FBGN0011509	0.00310606	0.0421314	18	3	4.66997	53.0425	6.90908	0.130256	52.9876	55.9474	54.7319	56.5489	54.1774	49.6404	48.3603	46.9041	46.3833	56.8639	60.7761	63.5525
FBGN0011655	0.00310606	0.0421314	24	12	2.13728	24.0394	2.82104	0.117351	22.5839	21.8193	19.8685	23.4833	24.3092	27.1392	26.7777	24.7928	27.3148	24.4729	22.9337	22.977
FBGN0011672	0.00310606	0.0421314	18	12	2.46953	34.0449	4.97657	0.146177	34.7752	33.7685	32.2102	35.8717	32.6199	34.0177	39.7117	35.7026	38.5656	28.5838	28.3301	26.9175
FBGN0011710	0.00310606	0.0421314	18	9	4.0112	29.6179	2.86012	0.0965672	26.2912	24.6537	23.8344	31.9394	31.2569	33.1009	28.3969	29.5071	32.0866	28.9226	28.8475	27.9973
FBGN0011785	0.00310606	0.0421314	18	9	2.27288	20.8107	1.94095	0.0932671	19.1363	17.7494	17.7153	22.288	24.6364	23.6307	20.9297	18.6133	20.5887	19.442	19.9326	19.2425
FBGN0011834	0.00310606	0.0421314	18	15	3.31847	41.4708	3.09557	0.0746445	42.2256	43.1886	40.9331	38.1454	41.1047	36.327	44.5271	51.6479	44.6171	40.2824	38.6819	40.6122
FBGN0012036	0.00310606	0.0421314	24	6	35.5935	429.648	32.7938	0.0763272	461.305	428.569	417.891	483.628	471.685	466.216	416.536	399.963	410.31	417.424	409.97	372.275
FBGN0014010	0.00310606	0.0421314	24	15	10.9757	246.395	18.6913	0.075859	228.025	237.992	230.174	239.299	255.188	240.175	266.27	267.202	264.597	239.652	244.427	243.737
FBGN0014184	0.00310606	0.0421314	18	12	62.0861	1264.03	155.213	0.122792	1255.41	1268.57	1283.75	1245.45	1293.11	1275.66	1353.5	1422.57	1367.54	1072.99	1039.57	1057.42
FBGN0014906	0.00310606	0.0421314	24	12	5.61951	67.0036	6.58862	0.0983323	59.1229	62.5812	58.3147	69.0288	67.9561	73.0137	71.2856	72.6865	71.8439	63.9391	68.5615	65.7093
FBGN0015277	0.00310606	0.0421314	24	12	1.35367	19.0831	2.0138	0.105528	18.2374	16.7141	16.8255	18.6326	19.9025	19.3058	22.1049	20.6189	20.1475	19.718	18.1496	18.6404
FBGN0015279	0.00310606	0.0421314	18	9	2.04153	22.2847	1.40598	0.063092	20.6119	20.0116	20.4851	22.3868	23.9191	23.8124	23.2061	20.9755	23.6261	21.596	20.6191	21.9484
FBGN0016119	0.00310606	0.0421314	18	0	50.5898	568.752	58.5971	0.103027	601.813	623.391	650.708	535.732	530.268	520.223	549.78	551.013	549.706	620.894	617.088	650.204
FBGN0017581	0.00310606	0.0421314	24	12	30.8438	281.296	33.001	0.117318	256.27	236.692	252.125	304.869	301.345	298.232	314.066	279.837	314.354	287.018	264.797	265.948
FBGN0019830	0.00310606	0.0421314	24	21	10.3743	151.489	10.3598	0.0683868	159.464	152.44	147.153	140.249	137.378	133.544	152.876	151.778	149.157	169.987	164.112	159.731
FBGN0020236	0.00310606	0.0421314	18	12	7.7328	135.026	26.9798	0.199811	138.967	131.312	127.536	151.641	150.55	143.939	162.433	138.472	161.237	91.8023	92.111	89.8488
FBGN0020257	0.00310606	0.0421314	24	12	4.20379	43.35	7.27052	0.167717	40.6333	39.2873	38.9817	43.4197	44.8952	45.1693	51.4421	45.2093	51.7241	41.0193	40.3939	38.0241
FBGN0020370	0.00310606	0.0421314	18	9	6.50895	57.4909	4.25008	0.0739262	53.3054	49.7902	49.741	61.113	62.0199	62.0055	59.6842	52.6838	60.1891	55.3353	56.8914	54.3816
FBGN0020386	0.00310606	0.0421314	24	6	4.86401	46.7619	2.21015	0.0472639	48.5326	49.2982	49.578	50.4428	51.6257	50.5396	42.9834	41.329	46.9637	45.7348	41.9304	42.1845
FBGN0020497	0.00310606	0.0421314	24	12	4.84979	57.737	5.53063	0.09579	53.5452	51.0455	51.3441	61.4302	60.6466	60.57	65.4126	57.9061	61.1901	57.4197	57.242	55.0921
FBGN0020545	0.00310606	0.0421314	24	12	14.3846	133.206	17.6953	0.132841	117.644	114.483	111.5	138.141	126.656	137.987	149.599	150.079	151.633	141.467	124.892	134.395
FBGN0021795	0.00310606	0.0421314	18	3	14.7375	302.656	28.3156	0.0935569	321.751	331.891	291.714	294.254	293.406	291.928	282.246	277.311	277.735	330.886	342.9	338.327
FBGN0022097	0.00310606	0.0421314	24	0	34.2698	591.32	52.984	0.0896029	629.465	618.497	604.88	581.897	584.089	593.998	556.67	542.994	534.77	638.6	605.219	604.763
FBGN0022710	0.00310606	0.0421314	24	6	2.66573	26.2419	1.43349	0.054626	28.8023	27.4705	28.2367	28.5994	27.6368	29.4667	25.3745	24.2372	25.6881	23.8756	20.51	25.0046
FBGN0022768	0.00310606	0.0421314	24	12	1.58363	20.7389	2.29291	0.110561	19.0842	18.3458	18.144	19.2827	20.6102	21.6119	22.8107	21.7699	24.8878	21.5806	20.5675	20.1712
FBGN0023143	0.00310606	0.0421314	24	12	19.482	163.915	21.1481	0.129019	148.547	140.719	132.545	172.576	177.207	184.265	182.437	163.802	185.704	162.087	156.563	160.526
FBGN0024227	0.00310606	0.0421314	18	6	1.27519	6.35765	1.0386	0.163362	6.34394	6.66866	4.31937	7.61897	6.87087	7.30672	5.19587	4.5135	5.21749	7.00484	6.82184	6.85187
FBGN0024285	0.00310606	0.0421314	18	9	4.74549	56.7251	4.06254	0.071618	52.5832	50.6324	52.0124	57.3435	61.1861	60.511	58.0063	54.3124	61.1787	53.6525	54.3681	52.7266
FBGN0024291	0.00310606	0.0421314	18	12	3.90584	46.9574	5.56125	0.118432	45.8713	46.2852	44.797	44.2124	46.1844	46.8802	52.1615	50.9214	52.4039	42.3544	41.8839	41.1918
FBGN0024320	0.00310606	0.0421314	24	12	2.75355	30.5684	3.54261	0.115891	27.3242	27.7599	26.5711	31.1032	32.7423	31.5486	33.7975	30.9566	35.3885	28.3164	31.0354	30.2773
FBGN0024365	0.00310606	0.0421314	24	15	5.39978	69.754	2.6249	0.0376308	67.228	61.9081	57.3987	67.551	67.8393	71.8941	80.0491	69.4069	75.7492	73.7925	72.2315	71.9999
FBGN0024556	0.00310606	0.0421314	24	18	19.0402	172.111	15.1968	0.0882963	166.261	158.763	150.334	152.608	156.429	158.021	170.394	164.939	174.714	205.35	203.989	203.532
FBGN0025621	0.00310606	0.0421314	18	9	4.14082	32.6473	2.72635	0.083509	30.0773	26.5987	27.7945	35.3918	35.1235	35.9333	35.1585	30.6566	31.7993	35.0458	30.5236	29.486
FBGN0025800	0.00310606	0.0421314	18	9	7.09522	72.9271	6.21601	0.085236	64.1917	63.8858	65.6579	73.861	78.6489	75.1415	76.8292	73.6315	78.0984	70.729	68.0993	67.7028
FBGN0026179	0.00310606	0.0421314	24	6	5.26337	47.5269	4.48008	0.0942641	50.3988	49.3816	46.2137	52.9415	54.0786	54.1018	46.0475	39.4891	47.9795	44.5516	43.3201	41.8184
FBGN0026315	0.00310606	0.0421314	24	12	13.5314	136.641	14.098	0.103176	120.821	120.699	124.139	147.96	149.01	142.257	135.112	149.138	151.502	136.093	134.289	128.67
FBGN0026319	0.00310606	0.0421314	18	6	2.4308	9.78113	2.44344	0.249812	8.82225	8.56999	8.18448	11.5184	12.2599	12.5502	9.06663	6.98867	7.16587	8.86114	9.70187	10.0189
FBGN0026427	0.00310606	0.0421314	18	9	1.27274	11.0764	0.849834	0.0767246	9.98577	9.20795	9.53392	11.8363	12.4207	11.7857	10.8949	10.4962	11.5742	10.7709	11.2305	10.6306
FBGN0026602	0.00310606	0.0421314	24	9	10.1234	69.8911	11.9005	0.170271	69.6215	63.1191	66.8121	93.1376	73.501	95.1276	68.005	64.0911	75.9736	60.6263	48.5461	60.132
FBGN0026755	0.00310606	0.0421314	24	0	9.82284	46.0635	13.2914	0.288545	65.0182	59.4419	56.1038	45.0734	50.3027	41.8966	34.7611	32.4096	31.3133	45.8244	46.5681	44.0494
FBGN0027338	0.00310606	0.0421314	18	9	8.43543	182.906	6.54758	0.0357974	170.397	174.009	173.184	186.201	191.222	184.954	184.65	179.816	190.238	182.79	182.312	175.461
FBGN0027596	0.00310606	0.0421314	24	3	3.05421	13.3809	2.36205	0.176524	17.8668	14.9839	17.8606	14.6851	12.4076	15.7122	9.72044	9.33169	12.1267	12.4156	12.0013	11.459
FBGN0027783	0.00310606	0.0421314	18	6	0.968448	4.21738	0.919821	0.218102	3.68504	3.72852	3.26517	5.02751	4.93902	5.09812	3.88547	3.09238	3.29998	4.38745	4.29667	4.52347
FBGN0027785	0.00310606	0.0421314	24	21	16.1834	281.464	16.5731	0.0588818	293.192	281.14	276.764	274.088	262.193	272.467	263.227	270.792	275.701	300.783	295.587	311.63
FBGN0027932	0.00310606	0.0421314	18	9	39.7095	227.881	33.6171	0.14752	188.196	190.125	173.36	231.451	263.729	243.738	249.838	224.354	255.027	192.916	210.269	210.718
FBGN0028381	0.00310606	0.0421314	18	9	61.7111	671.588	50.919	0.0758189	621.139	619.641	575.333	663.583	718.482	708.411	717.868	675.854	698.086	631.299	638.919	637.683
FBGN0028425	0.00310606	0.0421314	18	3	0.77264	15.0835	3.14963	0.208813	14.0696	15.7773	13.9812	13.4598	14.5768	13.3694	13.8211	12.8885	12.3266	20.9417	19.6671	20.8478
FBGN0028479	0.00310606	0.0421314	24	15	7.82728	67.7174	6.05449	0.0894083	64.5364	58.3113	52.7841	61.5033	65.2376	68.226	78.2274	68.347	79.0888	76.2871	71.5633	68.496
FBGN0028533	0.00310606	0.0421314	24	15	159.149	1348.19	371.099	0.275257	1207.05	1177.75	1274.16	1204.48	1254.07	1207.53	1610.04	1671.5	1553.81	1349.77	1343.26	1324.87
FBGN0028540	0.00310606	0.0421314	24	9	14.2999	95.1447	14.3422	0.150741	100.169	90.9394	95.4068	114.334	112.773	112.767	89.8133	103.616	98.414	78.9248	73.0016	71.5782
FBGN0028572	0.00310606	0.0421314	18	9	4.30785	32.2311	4.43109	0.137479	29.8961	26.2243	26.6192	33.8174	36.3571	35.9884	33.5699	33.9767	32.9705	28.2938	29.0522	26.7145
FBGN0028582	0.00310606	0.0421314	24	12	6.11369	81.1815	10.394	0.128034	73.5183	72.6279	78.1018	81.1013	79.0833	82.2362	86.676	90.1248	96.8699	75.9719	76.7456	81.1212
FBGN0028689	0.00310606	0.0421314	18	6	19.7264	164.556	18.9056	0.114888	147.552	154.75	153.737	178.054	184.544	182.865	150.899	143.972	158.875	160.322	170.029	160.717
FBGN0028692	0.00310606	0.0421314	18	9	14.73	95.9139	9.55936	0.099666	84.4712	83.0769	76.5815	106.697	113.078	108.326	93.221	84.3598	98.4798	90.6409	92.4765	90.8803
FBGN0028950	0.00310606	0.0421314	24	21	35.9588	715.315	38.6545	0.0540384	727.47	752.742	718.997	658.221	689.459	679.485	693.677	722.604	684.45	731.299	787.309	738.074
FBGN0029006	0.00310606	0.0421314	24	12	3.78675	36.3427	4.79448	0.131924	35.6545	31.8553	31.478	36.4833	36.2137	40.5458	41.8926	36.9855	41.5044	34.3785	34.7519	34.3684
FBGN0029157	0.00310606	0.0421314	24	12	1.63427	33.0798	2.37688	0.0718528	30.892	28.8577	32.6906	32.9197	33.4274	36.5454	33.5295	33.2044	37.5015	31.9957	32.6955	32.6988
FBGN0029957	0.00310606	0.0421314	18	9	0.785957	7.92214	0.66304	0.0836946	7.20268	7.1741	6.64871	9.03411	8.71849	9.20096	7.59338	7.37612	7.59891	7.70339	7.31971	7.50601
FBGN0030034	0.00310606	0.0421314	18	9	1.92295	12.2931	1.32736	0.107976	10.8333	10.4249	9.3482	13.5528	13.8293	13.0247	13.3964	10.9348	13.0024	12.0447	11.7226	11.4205
FBGN0030251	0.00310606	0.0421314	24	3	4.14608	10.0822	4.52833	0.449139	13.857	12.3412	13.1821	15.4405	9.58582	11.8824	6.63063	6.78608	5.98814	11.1571	6.97702	7.1588
FBGN0030357	0.00310606	0.0421314	24	12	2.58244	17.0221	3.04691	0.178997	14.8759	15.0116	13.5186	17.3307	18.7335	18.7131	18.5907	18.7045	20.5799	15.0588	16.9566	16.1916
FBGN0030367	0.00310606	0.0421314	24	15	1.82496	9.13734	5.16628	0.565404	7.81047	6.29	7.30116	8.67572	6.9729	7.48441	11.9355	16.3598	10.9417	9.31782	8.72988	7.82862
FBGN0030479	0.00310606	0.0421314	18	6	1.91889	16.8983	1.96436	0.116246	16.1962	15.6775	16.4053	19.3356	18.3912	18.7425	15.3063	14.1745	15.7268	16.0336	16.4022	17.4408
FBGN0030520	0.00310606	0.0421314	24	12	12.625	60.0271	13.9608	0.232575	44.4305	40.9799	46.8762	68.2469	64.4341	70.6936	69.5285	63.0172	76.9521	61.8384	56.9722	56.3554
FBGN0030600	0.00310606	0.0421314	24	12	3.74341	37.6759	5.55799	0.147521	36.4553	33.2226	32.8957	36.4772	39.6156	38.4131	43.7885	39.5984	44.5813	34.1821	35.6719	37.2088
FBGN0030608	0.00310606	0.0421314	24	12	11.1512	110.056	17.6196	0.160097	93.7583	93.4097	102.058	112.931	103.286	115.955	129.15	114.83	136.197	106.542	105.414	107.138
FBGN0030612	0.00310606	0.0421314	24	6	2.95108	22.719	1.63941	0.0721602	24.3671	25.1985	22.8514	25.1553	25.794	24.2337	21.3544	23.6668	20.3401	20.0531	19.9469	19.6665
FBGN0030668	0.00310606	0.0421314	24	21	22.2055	173.642	31.4439	0.181085	172.981	169.562	165.868	148.287	148.475	155.042	153.476	155.841	147.326	223.506	214.981	228.359
FBGN0030738	0.00310606	0.0421314	18	9	2.74567	19.371	2.27726	0.117561	16.2814	16.9027	15.7247	21.1132	20.6335	19.7815	19.6777	21.0661	20.7857	18.8594	16.9752	17.8188
FBGN0030756	0.00310606	0.0421314	18	9	15.3978	76.6456	11.9576	0.156012	63.3581	55.7423	52.2202	93.2725	96.6959	87.6299	74.9202	73.5717	69.6563	71.453	78.5894	66.765
FBGN0030808	0.00310606	0.0421314	24	12	2.3797	28.3308	3.20162	0.113009	26.7053	24.5153	21.7434	28.2982	30.6766	29.8515	31.8507	29.3224	31.5793	28.2201	28.7271	28.4792
FBGN0031011	0.00310606	0.0421314	24	3	11.5233	61.8876	28.8399	0.466004	72.4472	72.6376	70.8435	67.5862	74.5006	71.453	43.658	42.7871	36.8449	64.4672	64.1798	61.2467
FBGN0031066	0.00310606	0.0421314	18	0	58.1965	755.235	53.2486	0.070506	798.444	840.891	880.911	700.069	749.663	724.321	716.142	742.208	739.264	760.208	786.962	783.488
FBGN0031228	0.00310606	0.0421314	18	3	2.62822	121.38	8.10931	0.0668093	124.414	124.915	118.159	116.207	117.502	116.146	111.056	121.198	114.771	134.233	136.835	133.287
FBGN0031359	0.00310606	0.0421314	24	15	19.1106	95.5418	9.73746	0.101918	76.2437	71.3251	77.1065	87.2893	91.1825	87.5538	111.448	102.073	114.435	113.623	109.866	104.354
FBGN0031479	0.00310606	0.0421314	24	3	5.02815	34.6342	2.71582	0.0784144	44.0143	39.5401	38.0088	38.1296	34.7987	36.2161	29.7171	30.9032	31.3119	29.7133	31.6864	31.571
FBGN0031515	0.00310606	0.0421314	24	15	1.54908	8.30057	0.0477055	0.00574726	6.11107	5.34054	6.50527	8.56597	8.15072	8.37531	9.51873	9.31059	9.53876	11.2347	8.38012	8.57513
FBGN0031544	0.00310606	0.0421314	18	3	3.7742	81.6301	4.70503	0.0576385	85.9242	85.519	83.2069	83.2683	75.0721	80.1551	76.1036	78.5109	77.8694	87.4219	86.9541	86.6127
FBGN0031589	0.00310606	0.0421314	24	0	19.8805	83.4408	24.9592	0.299124	116.816	110.866	117.959	83.1662	70.4345	79.8813	58.7281	63.5395	59.8802	89.8791	71.3439	78.7952
FBGN0031897	0.00310606	0.0421314	24	18	5.52732	93.9083	4.20283	0.0447546	89.871	90.2708	87.3537	87.1072	91.5025	89.4507	93.3654	92.2623	93.466	104.162	104.774	103.314
FBGN0031995	0.00310606	0.0421314	24	6	2.77263	21.3685	1.99493	0.0933585	22.5743	20.8301	23.1468	23.911	25.1855	23.6853	19.8957	18.531	21.1112	19.3492	19.0035	19.1986
FBGN0032082	0.00310606	0.0421314	18	3	0.290663	1.47419	0.678445	0.460215	1.81027	1.57625	1.43943	1.30114	1.70342	0.901199	1.12903	0.493982	1.21076	1.90541	3.26266	1.97442
FBGN0032087	0.00310606	0.0421314	24	15	138.298	1749.84	42.5237	0.0243015	1390.95	1621.8	1515.54	1811.64	1708.33	1833.54	1896.49	1946.14	1909.72	1826.21	1724.02	1813.74
FBGN0032130	0.00310606	0.0421314	18	9	1.81458	18.9381	1.70044	0.0897891	17.4918	17.5619	14.877	21.3601	21.214	19.9883	19.4162	17.8492	18.9023	19.1134	17.6435	16.7387
FBGN0032243	0.00310606	0.0421314	24	18	0.442199	9.81888	0.651492	0.0663509	9.82365	9.65803	9.42399	9.25267	8.78793	9.47678	9.60469	9.72349	9.91436	10.3821	11.6535	10.1254
FBGN0032603	0.00310606	0.0421314	24	6	2.11596	11.1279	2.61613	0.235096	11.78	10.5491	11.5127	14.8472	13.5382	13.7274	10.7416	9.18538	11.8482	8.63348	8.53534	8.63647
FBGN0032656	0.00310606	0.0421314	18	9	1.02488	13.4335	0.944327	0.0702965	12.3285	12.6989	10.9632	14.0867	14.1483	14.2183	13.9264	13.1109	13.9433	12.1372	13.4035	13.4036
FBGN0032669	0.00310606	0.0421314	18	9	68.8111	120.157	52.1943	0.434385	48.081	52.4006	60.7313	166.756	108.394	158.045	129.791	159.304	155.234	99.3902	66.558	80.6137
FBGN0032753	0.00310606	0.0421314	24	21	1.26206	2.68117	1.23667	0.461243	3.48444	3.44795	2.70643	1.7432	2.21308	0.57845	2.78525	1.6747	1.84558	3.80366	3.82214	4.06912
FBGN0032805	0.00310606	0.0421314	24	15	5.13374	46.151	8.15209	0.176639	42.2592	42.8399	37.2084	40.7254	43.8734	47.5474	52.966	56.4971	51.2024	43.9442	48.643	46.1058
FBGN0032889	0.00310606	0.0421314	18	6	51.1429	410.69	40.102	0.0976456	427.015	394.835	384.53	446.18	467.289	443.954	371.627	371.216	366.071	396.842	413.315	385.248
FBGN0032911	0.00310606	0.0421314	24	15	0.635607	1.95723	0.704921	0.360163	1.07598	1.00258	1.75343	1.82604	1.35018	1.97145	2.35252	2.48465	3.18773	2.39306	1.78442	2.30473
FBGN0032938	0.00310606	0.0421314	24	12	5.41928	40.1905	8.63887	0.214948	36.5902	37.0103	33.82	41.6252	41.6969	38.3106	47.5859	48.3942	48.0778	35.7515	36.2185	37.2045
FBGN0032955	0.00310606	0.0421314	24	18	2.17806	37.3435	2.63661	0.0706042	35.8752	37.2357	36.3465	34.5068	34.5634	35.502	35.9875	37.1105	37.1715	42.3346	41.0262	40.4616
FBGN0032981	0.00310606	0.0421314	24	15	2.39278	12.3818	5.57968	0.450637	10.7578	9.55011	11.076	9.61734	10.7531	11.5213	15.7926	16.9803	16.4625	12.042	12.0635	11.9644
FBGN0033128	0.00310606	0.0421314	18	6	7.65553	45.9691	7.07056	0.153811	43.5816	40.0832	40.8816	54.1198	52.4088	50.9098	38.7857	45.1756	38.1604	45.7323	46.9698	44.2148
FBGN0033214	0.00310606	0.0421314	18	3	8.74717	76.4242	16.0461	0.209962	76.5303	73.1434	84.5933	77.8732	76.013	75.7335	63.3632	63.0534	64.2329	96.2182	95.3401	95.0651
FBGN0033224	0.00310606	0.0421314	24	12	8.91845	77.0949	15.7243	0.203961	65.35	64.7066	66.9876	73.093	73.2047	77.8382	95.479	86.6131	98.6033	77.4115	73.8761	71.976
FBGN0033266	0.00310606	0.0421314	18	12	1.49478	39.7222	3.06595	0.0771847	38.8013	38.6204	37.2372	40.5727	40.8573	41.7942	43.6586	40.3055	42.8016	33.3264	37.6272	36.4653
FBGN0033379	0.00310606	0.0421314	18	6	3.353	25.7	2.83329	0.110245	22.496	23.991	22.9928	27.6117	27.7033	28.2855	22.8698	21.6734	22.4228	29.7579	26.7657	27.58
FBGN0033392	0.00310606	0.0421314	24	12	0.518167	3.22234	0.558982	0.173471	2.66974	2.83156	2.60523	3.65262	3.20152	3.64322	3.42323	3.72466	3.70496	3.3013	2.82198	3.08806
FBGN0033413	0.00310606	0.0421314	24	15	7.40525	90.8399	6.16596	0.0678772	83.3086	82.8898	85.9979	87.5924	86.0626	87.8305	94.794	94.9656	100.485	97.2121	91.7245	97.2164
FBGN0033609	0.00310606	0.0421314	24	12	1.6484	17.4814	2.04098	0.116751	16.4867	15.4685	15.2673	18.9824	17.1219	18.2404	19.5312	18.1149	19.7065	17.2827	17.0914	16.4834
FBGN0033659	0.00310606	0.0421314	24	15	48.4963	218.984	76.3343	0.348584	183.933	197.687	173.218	181.906	201.6	185.486	271.669	276.057	278.234	200.753	242.352	234.918
FBGN0033889	0.00310606	0.0421314	24	15	3.93589	63.673	8.58936	0.134898	61.6007	58.6822	56.02	62.0627	62.2026	61.7287	69.9025	67.7526	76.4302	63.3037	63.8405	60.5494
FBGN0033903	0.00310606	0.0421314	24	0	7.08686	42.1325	9.88224	0.234551	49.7184	51.4128	51.7657	43.2922	37.8445	45.79	30.3262	34.7115	31.8604	47.4753	37.6377	43.7554
FBGN0034001	0.00310606	0.0421314	24	18	4.45225	43.7205	5.67443	0.129789	43.4581	43.6482	44.8216	38.5161	35.5781	36.466	48.837	45.8292	43.9072	44.637	49.8957	49.0522
FBGN0034138	0.00310606	0.0421314	24	3	95.9926	2595.19	101.768	0.039214	2590.14	2731.38	2738.7	2666.97	2609.22	2602.96	2475.34	2556.18	2447.63	2593.74	2563.18	2566.86
FBGN0034245	0.00310606	0.0421314	24	21	24.1102	231.888	24.189	0.104313	235.729	241.366	256.314	211.781	202.182	221.929	203.802	225.691	223.315	257.99	254.987	247.565
FBGN0034248	0.00310606	0.0421314	24	6	8.00174	45.6209	7.37122	0.161576	42.6799	47.9138	50.2673	56.9064	52.4961	54.9348	42.9322	45.8181	38.7233	39.6367	39.612	35.5303
FBGN0034366	0.00310606	0.0421314	18	6	1.49353	8.55289	1.28536	0.150284	8.73368	8.38958	6.46638	9.90228	10.0629	9.18825	7.15647	6.52283	7.58398	9.03008	9.03958	8.63056
FBGN0034394	0.00310606	0.0421314	24	3	55.1865	273.83	5.63215	0.0205681	387.104	360.254	353.853	259.605	280.18	243.174	225.13	242.377	182.909	259.784	250.149	241.437
FBGN0034540	0.00310606	0.0421314	24	15	0.282852	1.09242	0.187822	0.171932	0.719532	0.487527	0.895996	1.06673	1.16497	0.992299	1.49967	1.18152	1.55498	1.20679	1.30915	1.02988
FBGN0034629	0.00310606	0.0421314	24	18	8.24335	52.9658	19.8307	0.374406	61.6651	55.622	56.3108	31.7322	29.9696	31.7705	59.8482	59.1759	56.6391	65.5033	66.1838	61.1687
FBGN0034706	0.00310606	0.0421314	24	0	3.32048	16.1075	4.03464	0.250482	21.9885	19.6224	21.5755	15.0085	15.0528	13.0977	11.8002	12.677	14.2978	17.7613	14.2221	16.1866
FBGN0034724	0.00310606	0.0421314	24	12	3.6754	19.9321	4.40625	0.221063	14.568	17.4662	13.3331	20.405	23.8805	20.2552	22.8863	22.7282	24.8624	18.5075	19.5884	20.7045
FBGN0034914	0.00310606	0.0421314	24	15	10.3803	121.42	2.34088	0.0192792	111.3	102.801	98.0454	122.342	117.485	128.139	131.778	123.798	131.627	131.256	129.904	128.563
FBGN0035020	0.00310606	0.0421314	18	0	20.5473	131.78	13.9301	0.105707	148.936	150.33	172.204	118.786	110.656	130.466	119.878	134.874	134.232	136.511	126.812	139.469
FBGN0035026	0.00310606	0.0421314	18	9	1.53234	7.88858	1.013	0.128414	6.35929	5.96613	6.20462	8.39022	9.11084	8.97251	8.52635	7.46505	7.9055	8.37152	7.69408	6.65778
FBGN0035032	0.00310606	0.0421314	24	21	77.3902	951.345	81.7747	0.0859569	973.026	1004.95	1052.69	880.672	820.986	866.064	935.452	937.128	920.829	1021.71	987.337	1015.3
FBGN0035039	0.00310606	0.0421314	24	21	1.18493	11.3058	1.12224	0.0992626	11.0575	11.4166	11.5469	9.44333	9.90961	9.62344	10.6307	10.8737	12.5925	11.6312	13.0496	13.894
FBGN0035132	0.00310606	0.0421314	24	12	4.4117	56.1154	6.39083	0.113887	53.1838	55.036	49.5732	55.6283	58.9299	55.4781	61.3424	62.3551	61.6242	53.0612	55.3999	51.7731
FBGN0035147	0.00310606	0.0421314	18	3	24.5973	256.772	30.8707	0.120226	278.277	273.053	243.491	269.359	264.026	266.523	238.689	228.627	219.371	280.059	289.077	277.015
FBGN0035153	0.00310606	0.0421314	18	9	1.82416	15.3735	1.77188	0.115256	13.7773	13.3504	12.0561	16.0856	17.909	15.5445	17.2499	15.3293	15.4381	12.8728	15.3144	14.2384
FBGN0035238	0.00310606	0.0421314	24	12	2.53077	30.6379	4.10063	0.133842	27.5278	26.9807	28.5799	30.5618	30.3242	31.1049	32.8494	33.098	37.7276	29.0045	32.1415	27.7549
FBGN0035334	0.00310606	0.0421314	24	21	11.0063	174.661	11.3882	0.0652018	170.87	179.726	188.056	162.318	165.323	167.855	166.906	169.438	167.809	193.344	176.15	188.134
FBGN0035476	0.00310606	0.0421314	24	6	76.3647	220.481	98.6029	0.447217	228.105	207.668	208.965	331.77	380.181	322.614	166.246	186.959	148.044	148.739	167.183	149.301
FBGN0035521	0.00310606	0.0421314	18	6	0.460923	1.04776	0.40434	0.38591	0.820701	0.695397	0.93098	1.34724	1.37384	1.52933	0.646461	0.616217	0.696027	0.971976	0.928995	1.40944
FBGN0035523	0.00310606	0.0421314	24	15	2.50766	22.7928	1.4712	0.0645465	20.4436	19.1645	20.0296	21.2645	23.6786	21.9784	24.9983	23.3849	26.7579	24.8158	22.3857	24.6118
FBGN0035542	0.00310606	0.0421314	24	9	7.20576	91.3047	7.65303	0.0838186	87.3158	87.5955	92.6516	97.6461	109.546	101.596	91.1444	86.6893	93.6763	80.0858	85.8462	81.8644
FBGN0035600	0.00310606	0.0421314	24	18	20.6361	391.593	32.9963	0.0842616	404.156	395.363	386.425	348.788	348.942	375.998	405.636	390.158	386.837	422.117	419.548	415.155
FBGN0035639	0.00310606	0.0421314	18	3	4.16545	49.0022	5.56748	0.113617	49.4926	51.1902	52.4208	50.4654	48.7799	51.0982	43.7475	45.2994	42.784	53.6797	51.1313	56.2893
FBGN0035695	0.00310606	0.0421314	18	3	20.2199	55.9201	27.0548	0.483812	72.8876	71.7924	80.0114	51.3065	33.8077	51.1968	27.5375	32.2241	35.4721	102.875	60.7548	91.7572
FBGN0035696	0.00310606	0.0421314	24	18	1.06653	6.23557	1.02561	0.164477	5.15493	5.3459	5.9997	5.94555	3.52902	5.55401	6.81542	6.17436	6.18417	9.37574	7.88848	6.85961
FBGN0035710	0.00310606	0.0421314	18	6	0.830539	3.47062	0.853762	0.245997	3.26774	3.01626	2.24454	3.5336	4.64757	4.44479	2.81254	2.35904	2.99014	3.29111	4.28477	3.47473
FBGN0035879	0.00310606	0.0421314	24	12	2.12972	24.7275	2.95171	0.11937	24.5365	22.1631	21.7666	24.3064	25.1729	25.3726	28.6931	25.4728	28.041	23.9409	25.027	22.2374
FBGN0035914	0.00310606	0.0421314	18	6	0.0916156	0.0966059	0.100393	0.100393	0.019421	0.028332	0.022067	0.157303	0.148985	0.244439	0	0	0.025292	0.073785	0.190235	0.098822
FBGN0035926	0.00310606	0.0421314	18	0	991.992	6625.16	1045.32	0.15778	7057.06	7755.14	8746.74	5525.72	5981.35	5654.17	6213.41	6595.05	6645.32	7322.56	7332.2	7809.21
FBGN0036257	0.00310606	0.0421314	18	12	12.1737	62.4657	12.7255	0.203719	56.5897	54.2347	55.4563	56.1631	60.0219	59.3544	76.4675	73.3794	74.965	53.3066	56.4964	54.0648
FBGN0036302	0.00310606	0.0421314	18	9	6.23139	56.6769	3.93687	0.0694617	51.4673	50.7916	49.83	60.9141	62.3646	58.6425	60.5925	52.6867	56.6719	55.2396	56.3569	52.755
FBGN0036428	0.00310606	0.0421314	24	6	8.83906	29.0179	7.94744	0.273881	29.0293	29.2962	32.9527	42.9376	42.4535	36.7522	20.6121	21.0593	24.2954	24.1968	24.2205	20.4088
FBGN0036448	0.00310606	0.0421314	24	12	6.15879	43.0285	6.44645	0.149818	38.347	38.0819	35.8716	46.2911	48.9078	47.3545	49.9969	42.1613	48.206	39.4299	40.8058	40.8887
FBGN0036486	0.00310606	0.0421314	18	6	0.630453	3.21673	0.657906	0.204526	2.73636	2.89439	2.58703	3.31838	3.47862	4.45062	2.18742	2.25267	2.54959	3.20507	4.21609	3.73765
FBGN0036493	0.00310606	0.0421314	24	3	4.37828	32.4939	9.28173	0.285645	38.2002	37.0903	35.9335	36.111	34.5434	33.2742	25.4384	25.4667	23.2394	35.391	33.3685	31.8703
FBGN0036515	0.00310606	0.0421314	24	18	4.16374	48.5221	2.01574	0.0415427	46.0988	46.9577	42.5314	45.6989	45.9979	46.9492	48.4522	47.9489	47.5855	55.2599	55.1043	53.6805
FBGN0036534	0.00310606	0.0421314	24	6	2.85186	41.3065	1.28074	0.0310058	42.8433	41.3731	46.8453	43.2148	43.843	42.6185	41.2926	40.2231	40.9553	37.4113	37.3219	37.7356
FBGN0036825	0.00310606	0.0421314	24	3	24.8039	1858.87	26.4534	0.0142309	1876.43	1946.87	1873.71	1878.48	1854.85	1866.86	1806.95	1814.16	1850.98	1844.27	1840.67	1852.25
FBGN0037001	0.00310606	0.0421314	24	18	19.3457	260.081	14.5494	0.0559418	268.424	249.522	237.662	237.505	239.076	249.17	270.818	261.234	261.668	286.885	282.381	276.63
FBGN0037018	0.00310606	0.0421314	24	18	1.88333	30.6034	3.02491	0.0988423	28.5773	30.8604	28.7964	28.4398	28.0664	27.6147	30.202	28.874	28.7713	37.7166	32.1623	37.16
FBGN0037061	0.00310606	0.0421314	18	3	3.46161	23.4201	7.05375	0.301184	22.6572	24.7314	24.1892	23.8491	24.8523	20.427	15.3675	18.9536	19.4337	34.477	31.6829	31.0008
FBGN0037130	0.00310606	0.0421314	18	15	1.20393	5.56629	0.963585	0.173111	5.9954	5.59122	6.64424	5.64546	4.25039	4.34604	7.19529	7.1101	7.04918	4.69272	4.73854	4.98233
FBGN0037236	0.00310606	0.0421314	24	21	14.5687	55.2962	14.7719	0.267141	56.4253	57.5358	79.7976	42.2044	44.4814	33.8382	52.9269	48.6092	47.0453	57.1398	77.8292	65.7214
FBGN0037240	0.00310606	0.0421314	18	6	1.04569	8.53866	1.05616	0.123691	7.28183	8.03649	8.17533	8.84533	8.9337	10.535	7.63099	6.24507	8.00682	8.69439	10.1619	8.33289
FBGN0037344	0.00310606	0.0421314	18	9	3.16513	32.9477	2.41009	0.0731491	30.1503	29.0777	29.7668	36.244	36.1677	36.5466	33.8641	29.8041	32.29	30.9993	31.6996	31.532
FBGN0037518	0.00310606	0.0421314	18	12	0.986249	18.6938	3.17589	0.16989	18.158	19.3637	18.535	19.541	18.4507	20.925	19.7604	22.5003	20.6742	14.1591	14.5299	12.9643
FBGN0037620	0.00310606	0.0421314	18	3	1.34068	7.83946	2.50386	0.319392	7.97563	7.90475	10.0827	8.37055	7.02763	5.52078	5.84846	6.41225	5.25912	10.2477	11.2184	11.9613
FBGN0037684	0.00310606	0.0421314	18	12	1.45134	4.73634	1.82388	0.385082	3.30818	3.16222	3.90787	4.62193	4.33216	4.63427	6.61046	7.31839	5.66584	4.15114	3.23525	3.15254
FBGN0037718	0.00310606	0.0421314	18	0	25.0878	151.235	16.063	0.106212	190.956	179.506	175.983	137.447	138.247	148.296	143.301	140.503	151.43	147.965	155.341	154.04
FBGN0037780	0.00310606	0.0421314	24	12	1.28144	20.3557	1.76052	0.0864881	19.6252	18.947	18.2193	19.9374	22.0901	20.8633	21.1576	20.8728	23.1322	20.4875	19.7708	19.1646
FBGN0037781	0.00310606	0.0421314	24	12	9.18357	76.4892	17.3399	0.226697	62.2015	71.4165	69.6832	73.9947	74.9671	72.9829	93.3574	94.9219	93.8136	66.9822	73.3756	70.1742
FBGN0037874	0.00310606	0.0421314	18	3	11.4767	968.518	32.294	0.0333437	972.123	973.745	969.428	955.03	960.839	938.734	932.853	965.644	938.8	1024.9	1019.44	1019.12
FBGN0037944	0.00310606	0.0421314	18	9	1.80704	10.7866	1.30204	0.120708	9.04287	9.03088	9.41101	12.3347	11.6866	11.6377	10.348	9.87571	12.7431	9.6057	9.86628	9.95077
FBGN0038020	0.00310606	0.0421314	18	12	20.9153	106.537	21.1635	0.19865	93.8255	91.6332	93.3838	97.9037	111.536	114.23	127.482	126.504	125.065	78.9572	99.9211	86.2538
FBGN0038037	0.00310606	0.0421314	18	9	69.1697	704.339	66.9595	0.0950671	642.72	645.893	599.936	773.617	819.601	772.458	693.217	692.466	675.554	637.485	667.502	630.742
FBGN0038082	0.00310606	0.0421314	24	15	27.668	187.294	13.6215	0.0727281	159.042	151.064	144.648	173.912	203.273	178.19	225.599	203.129	212.36	195.766	209.58	190.963
FBGN0038126	0.00310606	0.0421314	18	3	0.932151	4.16251	1.31187	0.315164	4.53452	4.97826	5.90476	3.67735	3.91707	3.25345	3.21626	2.65689	3.07226	5.43081	7.06351	4.21283
FBGN0038195	0.00310606	0.0421314	24	21	5.09964	112.319	5.26384	0.0468649	111.985	119.793	113.266	106.504	107.696	108.106	107.822	109.99	111.467	114.677	119.309	117.218
FBGN0038237	0.00310606	0.0421314	24	12	1.67002	12.2415	1.94134	0.158586	9.73318	10.6545	10.1301	12.8458	13.399	13.3504	13.1553	13.1093	14.6983	12.7555	12.1962	10.8707
FBGN0038257	0.00310606	0.0421314	24	6	73.1464	302.673	89.8776	0.296946	310.359	316.206	331.165	399.332	406.722	356.51	290.556	369.759	294.449	221.59	164.078	171.349
FBGN0038307	0.00310606	0.0421314	24	21	5.31295	41.2898	5.89778	0.142838	40.9914	43.5379	42.8885	35.2516	37.5598	38.5751	33.2356	39.9275	38.1672	44.9341	47.3178	53.0915
FBGN0038321	0.00310606	0.0421314	24	12	4.48942	30.2017	7.44334	0.246454	25.0655	25.2983	27.19	30.3671	27.4503	33.6021	32.6955	37.4369	41.0119	28.1054	27.8794	26.3181
FBGN0038337	0.00310606	0.0421314	24	3	17.4753	46.2194	5.28158	0.114272	74.6956	77.679	80.6815	49.059	35.5553	46.5114	35.1023	32.203	31.5915	35.2522	23.2467	33.0551
FBGN0038484	0.00310606	0.0421314	24	18	14.6164	52.34	19.1116	0.365143	52.348	49.4587	51.8902	32.9936	30.0097	36.854	50.7206	53.5703	51.2772	77.5751	67.9274	73.4551
FBGN0038533	0.00310606	0.0421314	18	9	13.4133	98.898	8.62104	0.0871711	84.7644	85.181	76.374	105.641	107.131	109.038	101.813	98.0174	97.6112	95.4455	101.133	98.7634
FBGN0038638	0.00310606	0.0421314	24	12	4.55472	87.2785	6.02685	0.0690531	84.9167	85.6983	76.8884	88.346	91.0356	89.4921	92.377	91.3805	91.6011	83.3154	88.0588	84.2318
FBGN0038680	0.00310606	0.0421314	24	6	16.6384	106.107	28.3837	0.267501	102.676	103.218	98.6774	132.474	147.758	127.956	105.105	97.4608	101.741	83.953	89.0814	83.1843
FBGN0038681	0.00310606	0.0421314	24	12	70.5282	461.469	91.4953	0.19827	422.74	395.983	397.503	497.479	472.421	475.94	530.29	532.746	545.564	464.556	390.265	412.137
FBGN0038719	0.00310606	0.0421314	24	9	19.2964	47.2838	19.837	0.41953	47.1037	37.1634	46.1456	72.1936	49.4071	73.401	44.7089	70.8396	57.3138	29.3057	16.3155	23.5077
FBGN0038734	0.00310606	0.0421314	24	12	4.05852	49.0295	6.07873	0.123981	44.8753	44.9409	41.8534	48.2232	50.2808	47.8976	55.6863	55.4865	54.1421	50.0641	49.5583	45.3458
FBGN0038922	0.00310606	0.0421314	24	21	15.1786	162.823	14.6504	0.0899776	163.963	160.504	165.757	142.27	139.805	142.557	165.222	162.293	162.633	184.772	185.39	178.707
FBGN0038950	0.00310606	0.0421314	18	0	7.20072	71.8141	5.80738	0.0808668	79.3907	82.5775	78.053	67.9639	66.5352	72.7116	73.2109	64.5222	68.5188	73.4691	77.4534	74.7855
FBGN0039008	0.00310606	0.0421314	18	6	1.60367	6.78355	1.32384	0.195154	6.64293	5.91302	6.14714	7.53937	7.50343	8.85787	5.27144	3.8225	4.88441	7.0215	9.34619	6.46708
FBGN0039058	0.00310606	0.0421314	18	3	0.497189	1.62371	0.774086	0.476738	1.64295	1.58424	2.40605	1.45532	1.57049	1.7456	0.661616	1.35798	0.86736	1.79934	2.39244	3.16229
FBGN0039154	0.00310606	0.0421314	24	3	50.6019	320.749	49.7881	0.155225	503.085	516.369	531.332	269.769	274.579	259.945	225.888	235.447	233.28	248.187	269.167	281.935
FBGN0039250	0.00310606	0.0421314	18	6	0.748127	3.2002	0.605638	0.18925	2.90528	2.97786	2.74413	3.80214	3.08538	4.22465	2.35243	1.85954	2.232	3.19029	5.08034	3.03993
FBGN0039260	0.00310606	0.0421314	18	9	4.4598	47.1108	3.12375	0.0663066	44.641	42.0599	38.3032	48.5049	51.3208	52.108	47.5209	44.545	48.0361	46.7813	46.1381	45.9984
FBGN0039326	0.00310606	0.0421314	24	0	22.4086	263.947	34.535	0.130841	287.823	300.793	277.909	261.026	270.189	264.979	227.209	238.301	224.371	254.4	287.41	272.956
FBGN0039336	0.00310606	0.0421314	18	3	1.34101	10.1605	2.20115	0.216637	10.0091	9.99227	11.3292	8.67467	9.80455	11.5046	8.09581	7.97802	9.1641	14.0288	12.2792	12.3679
FBGN0039475	0.00310606	0.0421314	24	9	163.034	1379.1	152.569	0.110629	1403.4	1242.35	1241.19	1562.99	1639.52	1506.08	1472.04	1448.52	1292.75	1338.11	1206.69	1195.56
FBGN0039774	0.00310606	0.0421314	18	15	6.5707	61.0094	6.35066	0.104093	64.6175	65.3032	62.224	50.8641	55.6621	58.5123	64.9545	68.5399	68.7869	62.6598	62.4065	57.1079
FBGN0039966	0.00310606	0.0421314	24	15	4.11794	39.0566	7.50066	0.192046	38.2026	34.8444	32.7481	36.3087	37.1066	38.4036	44.463	46.4437	45.1864	38.5548	38.5887	37.8286
FBGN0040080	0.00310606	0.0421314	24	12	3.77538	32.0597	4.6949	0.146443	30.7808	28.299	26.4338	31.8709	34.6176	35.7667	36.829	33.116	36.3581	30.0939	31.0742	29.476
FBGN0040153	0.00310606	0.0421314	24	15	9.17507	63.3992	3.93884	0.0621275	50.3272	50.3233	51.2909	63.415	64.2589	66.2001	73.7552	66.5897	79.1747	64.0679	65.822	65.5659
FBGN0040233	0.00310606	0.0421314	24	3	1.67529	27.2186	1.71743	0.0630976	29.6185	29.7239	30.1782	26.5726	28.4339	26.6212	23.5015	25.0731	25.4914	27.8143	27.477	26.117
FBGN0040319	0.00310606	0.0421314	24	15	30.7373	151.88	31.177	0.205274	135.266	121.971	118.021	132.247	129.877	142.561	186.603	167.251	182.636	183.025	159.433	163.667
FBGN0040395	0.00310606	0.0421314	24	15	1.84415	15.3823	1.98939	0.129329	12.6572	13.5487	12.1587	15.0137	14.7529	16.0881	19.0354	16.6999	18.3769	14.3088	16.3782	15.5696
FBGN0040609	0.00310606	0.0421314	24	6	13.6151	49.6745	10.5923	0.213234	56.1043	63.3889	52.3122	51.4235	78.0551	62.047	43.9307	46.8053	44.4312	26.9341	37.0531	33.6088
FBGN0040636	0.00310606	0.0421314	24	18	5.66818	62.5408	6.94902	0.111112	59.4519	63.5208	61.1958	54.1113	55.1103	57.4807	62.6055	63.0946	60.9168	69.5982	74.0959	69.3072
FBGN0040773	0.00310606	0.0421314	24	21	33.9433	323.139	33.9494	0.105061	332.793	344.815	360.751	295.515	291.923	288.556	304.981	305.615	308.206	338.078	354.419	352.01
FBGN0043471	0.00310606	0.0421314	18	0	112.542	930.49	81.385	0.0874647	1070.82	1109.74	1037.65	840.432	897.449	878.489	936.09	933.82	852.505	939.275	998.096	915.673
FBGN0046687	0.00310606	0.0421314	18	6	1.91573	11.2609	1.89772	0.168523	9.42492	10.8759	9.43266	12.3768	11.9905	14.4362	8.7738	9.58405	10.8077	11.898	11.4921	11.1914
FBGN0050339	0.00310606	0.0421314	24	18	7.43301	82.2167	3.82245	0.0464924	74.6781	79.2667	79.3248	81.2533	73.8396	73.7397	84.2683	87.4073	83.2146	93.439	85.3544	90.8145
FBGN0050344	0.00310606	0.0421314	24	12	4.04267	32.7428	4.78227	0.146056	27.8036	27.7426	28.8007	34.9227	34.4277	35.8007	35.495	34.2837	38.774	33.7199	29.3013	31.8413
FBGN0050360	0.00310606	0.0421314	18	9	1134.47	4024.55	692.751	0.172131	2909.31	2616.78	2391.28	4513.69	4764.09	4203.67	4325.51	4338.89	4079.68	4034.75	4228.66	3810.01
FBGN0051004	0.00310606	0.0421314	24	12	88.4964	743.045	122.222	0.164489	682.643	621.205	587.101	711.752	804.553	784.509	907.742	768.012	875.021	702.628	739.706	731.669
FBGN0051072	0.00310606	0.0421314	24	12	55.8905	235.952	63.7803	0.270311	179.106	172.842	165.069	256.722	292.77	278.19	284.807	260.623	285.221	213.254	219.797	223.018
FBGN0051089	0.00310606	0.0421314	18	0	0.83439	1.89235	0.709555	0.374959	3.16942	2.36652	3.22548	0.928843	2.04548	1.23896	1.43239	2.01046	1.56933	2.37214	2.27023	2.20767
FBGN0051272	0.00310606	0.0421314	18	6	35.1934	126.665	41.65	0.32882	111.009	117.156	107.583	182.14	137.663	185.439	73.5327	97.7883	93.8888	135.982	99.3214	116.003
FBGN0051472	0.00310606	0.0421314	18	6	23.1088	203.601	19.6734	0.0966273	205.53	209.983	181.808	214.13	240.475	214.881	169.084	186.314	175.119	207.261	212.456	196.659
FBGN0051523	0.00310606	0.0421314	24	21	9.5601	159.998	12.6476	0.0790484	157.211	166.406	160.81	152.708	144.927	134.667	157.871	152.847	163.309	163.704	195.286	170.231
FBGN0051812	0.00310606	0.0421314	18	6	0.988947	3.09607	0.905246	0.292386	2.42972	2.90938	3.20883	3.8283	4.53242	3.6161	1.91881	2.71342	1.22827	3.60118	2.72683	3.0817
FBGN0052099	0.00310606	0.0421314	18	6	2.95086	15.5727	2.89914	0.186168	14.6344	15.0504	11.147	17.0474	19.2236	18.3698	13.8807	14.1276	12.7752	15.6411	15.6974	14.9293
FBGN0052428	0.00310606	0.0421314	24	12	6.0786	44.234	6.58748	0.148924	38.5592	36.5348	37.7319	46.471	52.8287	47.7046	46.9223	47.9932	49.3924	40.6603	43.3693	42.6401
FBGN0052484	0.00310606	0.0421314	18	6	1.24341	14.0052	1.44351	0.10307	13.5253	13.6604	12.19	15.2837	13.9907	16.7534	13.3132	11.8388	13.5752	13.8729	13.8602	14.0334
FBGN0052636	0.00310606	0.0421314	24	6	1.10564	3.21101	0.971126	0.302436	3.30221	3.48011	3.51721	4.20564	4.75438	4.82125	2.91337	2.03469	2.43745	2.59968	2.37515	2.09102
FBGN0053265	0.00310606	0.0421314	24	15	12.9402	77.5188	17.9322	0.231327	67.9564	68.7209	62.1491	68.4932	75.2241	67.1235	97.6404	83.5892	95.374	78.4584	88.1593	77.3375
FBGN0053346	0.00310606	0.0421314	18	15	80.7465	476.28	60.9225	0.127913	529.323	553.649	452.925	416.377	438.891	414.546	582.193	547.206	533.738	450.247	458.104	429.544
FBGN0053533	0.00310606	0.0421314	18	9	114.915	1966.22	96.6287	0.0491443	1865.51	1844.86	1684.9	2031.24	2056.98	2007.37	2012.16	2018.86	1960.62	1898.12	1961.99	1962.2
FBGN0061198	0.00310606	0.0421314	24	15	3.24251	30.2396	2.62873	0.08693	26.2036	27.653	27.9748	28.6386	28.0136	28.7695	30.9025	35.6743	31.5134	33.5746	34.2291	29.7277
FBGN0062442	0.00310606	0.0421314	18	3	8.33596	260.367	21.835	0.0838621	258.013	281.471	266.959	248.141	237.535	243.797	242.94	253.895	236.125	294.874	288.254	305.158
FBGN0085359	0.00310606	0.0421314	24	12	98.5424	1938.97	145.366	0.0749708	1876.44	1753.34	1576.24	1993.14	2067.17	1942.99	2112.69	2038.24	2020.55	1932.56	1962.13	1992.17
FBGN0086346	0.00310606	0.0421314	24	12	17.2433	137.894	22.3962	0.162416	133.082	119.265	115.268	139.406	144.989	146.734	162.364	144.11	161.407	134.13	125.015	128.953
FBGN0086856	0.00310606	0.0421314	18	3	1.84255	22.7629	3.51719	0.154514	22.1937	24.118	23.1116	24.6837	21.6801	21.726	20.4785	19.1202	20.2633	24.4714	27.0524	29.532
FBGN0250732	0.00310606	0.0421314	24	12	1.8336	12.048	2.66514	0.221211	10.9001	9.88641	9.94978	12.556	12.4076	11.6449	14.818	13.2887	15.3976	12.7888	10.9245	10.0136
FBGN0250814	0.00310606	0.0421314	24	18	30.9387	412.426	29.3551	0.0711768	428.691	401.772	378.31	373.678	369.418	397.211	425.486	407.175	412.926	464.904	445.772	443.767
FBGN0250869	0.00310606	0.0421314	18	12	26.1035	130.908	26.9697	0.20602	113.505	105.946	103.82	124.037	139.353	147.402	160.953	147.809	162.141	103.684	116.919	104.878
FBGN0259101	0.00310606	0.0421314	18	0	36.4396	232.849	39.7159	0.170565	295.835	269.554	253.171	188.549	191.452	191.745	249.032	235.95	221.216	281.925	267.849	267.055
FBGN0259143	0.00310606	0.0421314	18	12	3.72802	41.9533	5.45357	0.129991	40.9525	38.5093	42.7096	38.5778	43.0781	41.239	47.9818	44.8268	47.2386	35.9694	38.5208	35.6554
FBGN0259174	0.00310606	0.0421314	24	15	3.19743	59.2632	3.77969	0.0637779	55.5501	55.0175	55.6254	57.6107	60.3777	57.8557	65.5513	59.992	65.0899	58.4637	60.5669	59.458
FBGN0259178	0.00310606	0.0421314	18	6	0.422001	6.8995	0.413029	0.0598635	6.73674	6.15955	6.92092	7.20362	7.25811	7.31977	6.37814	6.36778	6.86954	6.96455	7.02193	6.97384
FBGN0259748	0.00310606	0.0421314	24	18	130.592	814.74	182.684	0.224224	866.715	875.467	735.676	553.222	688.311	613.459	918.054	780.956	838.778	919.76	997.21	989.276
FBGN0261445	0.00310606	0.0421314	24	12	11.4008	119.558	13.0985	0.109558	112.878	104.237	95.7246	127.55	129.118	128.884	136.064	117.077	130.404	116.927	115.266	120.565
FBGN0261458	0.00310606	0.0421314	24	15	19.2717	149.696	17.5038	0.116929	137.545	122.707	112.436	144.017	146.964	156.223	186.067	154.902	182.509	148.279	150.929	153.777
FBGN0261802	0.00310606	0.0421314	18	12	3.21789	37.4548	4.95557	0.132308	35.9203	33.8599	34.6193	35.3667	37.4658	38.155	44.4822	37.2684	44.5241	33.7109	34.0918	32.5594
FBGN0262007	0.00310606	0.0421314	18	15	433.002	2732.59	311.455	0.113978	2870.05	3003.91	2500.13	2283.75	2589.51	2390.54	3114.11	3201.86	3224.68	2629.3	2803.38	2647.1
FBGN0262008	0.00310606	0.0421314	18	15	0.704843	2.77664	0.587561	0.211608	2.96641	2.90182	2.60776	1.96961	2.20852	2.31606	3.54354	3.4992	3.78993	2.96535	2.76217	2.67067
FBGN0262114	0.00310606	0.0421314	24	12	9.18781	67.2912	13.0884	0.194505	61.8229	58.0437	57.1404	70.255	71.3274	72.85	79.8896	68.6861	83.3297	63.4847	62.0806	58.5838
FBGN0262714	0.00310606	0.0421314	18	9	0.60282	13.8436	0.649084	0.0468869	13.6888	12.8576	12.3104	14.1513	14.3123	14.9145	14.1354	13.8317	13.6638	13.12	13.4968	13.6937
FBGN0262736	0.00310606	0.0421314	24	3	218.274	3000.18	14.2025	0.00473388	3483.35	3462.63	3511.21	2928.5	2886.24	2902.73	2740.12	2704.57	2716.12	2931.31	2892.58	2842.8
FBGN0262854	0.00310606	0.0421314	24	21	1.6672	6.51701	1.65963	0.254662	7.44521	8.29991	6.85869	4.58589	5.79549	4.83829	6.1457	5.84988	4.84555	8.34721	6.84715	8.34509
FBGN0262871	0.00310606	0.0421314	18	6	2.21424	22.1862	2.0937	0.0943694	21.4099	20.87	20.4142	23.5742	23.2732	25.0854	20.5626	17.63	20.1418	23.0448	25.3249	21.7634
FBGN0262872	0.00310606	0.0421314	24	12	8.35862	87.2645	13.241	0.151734	81.4885	78.9954	79.3106	87.9298	92.5867	91.5744	102.387	89.4317	101.282	79.8141	80.7456	81.6286
FBGN0263143	0.00310606	0.0421314	24	15	0.278563	1.15862	0.292199	0.252196	0.972722	0.845569	0.932873	0.967937	0.910982	1.17364	1.30404	1.44033	1.50205	1.36756	1.22098	1.26478
FBGN0263200	0.00310606	0.0421314	18	9	15.465	114.726	14.1304	0.123167	101.182	98.9825	96.9528	126.985	123.379	123.919	114.57	119.128	122.764	110.486	96.5745	99.3932
FBGN0263346	0.00310606	0.0421314	24	12	11.9658	140.118	18.4888	0.131952	132.757	126.482	122.629	137.691	145.648	146.352	164.107	143.344	160.608	137.89	130.338	133.568
FBGN0263395	0.00310606	0.0421314	24	12	2.10876	28.4536	2.9316	0.103031	26.4181	26.936	25.611	28.6069	29.7611	30.181	29.919	28.9354	33.1365	27.753	27.4052	26.7797
FBGN0263933	0.00310606	0.0421314	24	12	4.5105	37.9097	4.98409	0.131473	34.8149	32.8447	32.4876	38.9658	42.1714	41.3746	42.8388	36.7378	43.8906	36.2832	37.6008	34.9068
FBGN0264089	0.00310606	0.0421314	24	12	2.58193	18.7062	3.27377	0.17501	16.9223	16.5827	16.4457	19.4541	20.0305	21.2024	23.0411	18.337	21.4292	16.701	16.9978	17.3302
FBGN0264481	0.00310606	0.0421314	18	3	0.481207	0.926146	0.580122	0.580122	1.20175	1.09015	2.15835	0.524411	1.08695	0.806672	0.283131	0.270742	0.48932	1.09839	1.63912	1.33497
FBGN0264838	0.00310606	0.0421314	18	0	0.477276	1.11799	0.473686	0.423695	1.53887	1.80786	1.62839	0.463441	0.94681	0.478771	1.30121	0.963753	1.13289	1.56382	1.24203	1.76907
FBGN0264855	0.00310606	0.0421314	18	9	4.47771	37.0374	2.65548	0.0716974	32.6091	32.8682	31.8938	39.9673	39.9373	38.8861	38.3245	33.6442	39.4314	37.0564	36.4837	35.3802
FBGN0264997	0.00310606	0.0421314	18	12	1.56495	10.6218	2.01627	0.189824	9.23482	9.05588	9.90761	10.7633	10.3346	9.79231	11.3844	13.3209	13.0116	9.47653	8.95474	9.20042
FBGN0265959	0.00310606	0.0421314	24	3	0.121229	0.467199	0.221344	0.221344	0.546545	0.51896	0.58648	0.646122	0.495514	0.537486	0.357453	0.264011	0.324159	0.369689	0.485374	0.474589
FBGN0266371	0.00310606	0.0421314	18	6	0.355798	0.849329	0.321224	0.321224	0.524311	0.626245	0.887348	1.10302	1.02749	1.3054	0.680571	0.492799	0.371546	1.03614	0.726437	0.928803
FBGN0266449	0.00310606	0.0421314	18	0	36.0418	205.657	26.6529	0.129599	240.02	251.17	253.047	187.05	189.05	195.765	186.367	203.672	192.078	209.233	221.536	218.849
FBGN0266696	0.00310606	0.0421314	24	15	11.7507	119.654	17.3631	0.145111	102.428	101.673	109.885	113.281	122.737	114.37	135.894	129.337	148.764	112.975	120.99	123.512
FBGN0266711	0.00310606	0.0421314	18	6	12.2687	186.99	11.1677	0.0597236	179.209	185.242	176.484	199.646	194.689	196.559	172.441	183.313	169.689	187.484	196.747	185.622
FBGN0267487	0.00310606	0.0421314	24	12	1.80383	20.736	2.06582	0.0996245	18.0468	18.3483	20.0092	21.2069	21.0038	22.5305	22.5382	21.3101	23.0536	19.8515	21.1091	19.8247
FBGN0267698	0.00310606	0.0421314	24	12	5.74056	57.1583	8.58963	0.150278	55.5264	51.9405	49.8605	55.2169	60.8203	56.3823	66.4668	62.0426	66.5343	54.2462	53.1835	53.679
FBGN0283427	0.00310606	0.0421314	24	6	14.3934	42.4484	18.6115	0.43845	45.474	38.2075	40.1981	71.5836	70.7457	56.774	32.3955	26.0127	35.9341	35.1916	32.5249	24.3385
FBGN0283473	0.00310606	0.0421314	24	15	1.16948	18.7261	1.90165	0.101551	17.5044	17.9858	17.9067	16.4658	18.8622	18.5254	20.0113	20.6643	19.765	18.5349	19.1314	19.3562
FBGN0284243	0.00310606	0.0421314	24	15	61.7982	514.994	66.5692	0.129262	447.148	455.205	397.085	494.604	527.779	517.402	620.041	568.002	618.328	495.889	531.654	506.796
FBGN0285913	0.00310606	0.0421314	24	9	15.29	114.279	14.3577	0.125637	103.705	102.214	110.744	124.458	128.237	131.553	120.387	115.017	126.938	102.955	100.477	104.667
FBGN0286222	0.00310606	0.0421314	24	21	8.64494	157.374	8.67118	0.0550992	159.172	160.472	158.235	143.573	142.959	147.332	154.603	159.661	159.327	174.518	165.066	163.57
FBGN0286508	0.00310606	0.0421314	18	9	34.3756	123.337	29.4076	0.238432	88.2495	83.9766	85.8196	173.189	150.713	158.418	107.861	123.678	114.388	118.457	84.8254	102.25
FBGN0052865	0.00484848	0.0645271	24	6	0.488836	0.67513	0.877768	0.877768	0.562043	0.587249	0.558276	1.10417	1.22421	3.00592	0.372506	0	0.195743	0.389468	0	0.101977
FBGN0000064	0.00659091	0.0645271	24	6	30.6499	520.296	21.7515	0.0418061	535.433	533.211	530.406	551.356	559.058	550.423	499.309	497.817	507.09	507.457	500.799	471.189
FBGN0000382	0.00659091	0.0645271	18	9	2.06628	18.3401	1.52831	0.0833318	16.2661	16.5268	16.4649	19.8167	19.4547	18.1298	20.4127	17.4247	19.387	17.2692	17.7441	16.5998
FBGN0000543	0.00659091	0.0645271	18	9	2.3151	18.0755	1.59787	0.0883995	15.6503	15.2945	15.3231	20.8346	21.6699	18.8763	18.2062	16.172	17.4877	17.3087	17.7541	17.5351
FBGN0000636	0.00659091	0.0645271	24	15	1.57631	20.7628	0.784234	0.0377712	18.7412	17.8052	18.5392	21.4366	21.4318	19.9383	22.5786	21.5773	23.6565	20.4273	22.0461	20.975
FBGN0001291	0.00659091	0.0645271	24	12	5.27035	87.001	9.519	0.109412	84.1538	81.2565	79.9133	82.7362	86.8652	87.4611	97.8244	95.5566	96.5913	81.0615	84.8053	85.7874
FBGN0001308	0.00659091	0.0645271	24	12	8.65586	97.4474	13.2295	0.13576	92.4441	86.418	79.2146	93.7387	100.657	103.196	117.868	98.6562	111.732	94.4958	96.3035	94.6454
FBGN0001961	0.00659091	0.0645271	24	12	17.9133	199.881	20.8482	0.104303	189.415	181.14	163.63	209.315	209.109	216.905	221.907	196.301	224.005	198.074	197.253	191.521
FBGN0002023	0.00659091	0.0645271	24	18	1.39419	8.30008	1.56297	0.188307	9.3053	7.86595	7.17192	6.35251	7.26604	6.29702	8.87837	8.386	8.04173	10.2895	10.4964	9.25019
FBGN0002571	0.00659091	0.0645271	18	3	50.4055	445.361	79.4553	0.178407	550.139	478.855	521.208	406.003	357.145	380.866	348.129	405.565	374.722	586.985	527.487	526.41
FBGN0003268	0.00659091	0.0645271	18	6	0.358592	1.88282	0.357415	0.18983	1.62849	1.83784	1.40444	1.99915	2.29104	2.29975	1.66774	1.49202	1.6312	1.97811	1.9116	1.9163
FBGN0003321	0.00659091	0.0645271	24	15	1.26751	31.7275	3.88708	0.122515	29.6856	29.908	30.3174	30.7233	30.7931	31.2447	34.5452	32.5113	37.7968	31.7235	31.2222	30.2589
FBGN0003429	0.00659091	0.0645271	18	12	0.448063	2.45553	0.595775	0.242626	2.17948	1.71714	2.15735	2.27799	2.71864	3.31262	2.47099	3.12115	3.34217	1.8526	1.47276	1.94984
FBGN0003463	0.00659091	0.0645271	24	6	0.788239	7.81822	0.710063	0.0908216	7.99476	8.04439	8.32674	8.41058	8.73872	8.68306	7.00934	7.6217	8.63233	6.67424	7.28339	6.39937
FBGN0003520	0.00659091	0.0645271	18	9	2.28341	20.2839	1.73301	0.0854377	17.5398	17.122	18.3668	21.6105	21.6941	21.0509	21.279	19.6722	21.5961	20.0342	19.9687	18.274
FBGN0003892	0.00659091	0.0645271	24	9	2.81384	15.2331	2.45183	0.160954	17.8117	14.7896	13.2878	18.7602	19.1622	17.6447	17.276	13.6825	15.2752	12.3161	11.2504	11.5407
FBGN0003942	0.00659091	0.0645271	24	0	130.17	3698.1	163.244	0.0441426	3788.35	3902.41	3929.67	3738.33	3710.39	3554.99	3520.68	3644.95	3485.48	3711.69	3723.07	3667.15
FBGN0003997	0.00659091	0.0645271	24	12	0.951533	5.42698	1.29989	0.239524	3.91776	4.64642	4.56695	5.11229	6.70014	5.76785	5.3011	6.51505	7.51485	5.31817	4.98498	4.77819
FBGN0004108	0.00659091	0.0645271	18	9	0.450109	2.25646	0.394652	0.174899	2.13564	1.52075	1.43438	2.37613	2.46034	3.08579	2.29119	2.07093	2.43831	2.20328	1.99009	1.88667
FBGN0004374	0.00659091	0.0645271	24	21	1.35872	8.65587	1.34415	0.155288	8.53892	9.11609	8.76196	7.71822	7.25095	7.1382	7.34342	7.66293	9.11872	9.77556	11.4136	10.0318
FBGN0004574	0.00659091	0.0645271	24	12	8.63181	132.806	14.7033	0.110713	130.047	123.179	117.025	132.99	129.778	138.39	152.951	135.922	149.813	126.79	126.718	130.071
FBGN0004644	0.00659091	0.0645271	24	3	3.93344	25.1363	0.795787	0.0316589	33.4906	34.5812	31.5491	22.257	23.7159	24.409	21.934	18.7136	21.8299	20.8507	22.198	26.1067
FBGN0004876	0.00659091	0.0645271	24	0	6.78164	74.1243	8.10934	0.109402	80.6352	78.5694	83.5386	68.6645	67.5017	73.9589	69.289	64.7701	71.5497	79.0597	76.2317	75.7227
FBGN0005617	0.00659091	0.0645271	18	9	2.17878	13.5476	1.54112	0.113757	11.7861	11.362	10.669	15.655	14.7124	14.8673	14.5855	12.0255	14.063	14.4063	11.3246	12.4906
FBGN0005632	0.00659091	0.0645271	24	9	7.48046	62.3665	6.7194	0.107741	61.9315	56.3691	58.3545	68.8442	70.0977	66.87	67.4739	61.1244	68.2967	55.6095	56.4113	57.0149
FBGN0005640	0.00659091	0.0645271	24	15	2.43579	23.2952	2.39191	0.102678	21.0687	20.6497	21.5946	22.1335	21.2996	22.107	27.1078	23.905	25.0604	25.5063	24.4924	24.6171
FBGN0010053	0.00659091	0.0645271	18	3	8.99402	264.307	19.8787	0.0752109	277.021	268.235	254.526	268.531	258.315	258.097	255.812	248.74	241.865	298.781	291.161	280.414
FBGN0010395	0.00659091	0.0645271	24	15	9.96489	95.8857	3.06069	0.0319202	85.824	89.4175	74.7844	90.9928	98.4149	90.7302	103.838	105.74	99.6285	102.382	106.431	102.446
FBGN0010397	0.00659091	0.0645271	24	12	13.0621	69.8837	17.273	0.247168	66.2827	59.3858	58.3281	71.0159	73.3698	80.6783	85.9373	74.5023	88.4851	59.6647	58.673	62.2809
FBGN0010412	0.00659091	0.0645271	24	3	44.3738	1626.85	2.25561	0.00138649	1666.2	1742.34	1759.07	1609.55	1593.44	1640.21	1554.04	1593	1576.1	1605.15	1572.66	1610.47
FBGN0010434	0.00659091	0.0645271	24	12	14.7962	85.6878	21.2617	0.248129	79.4212	68.5935	69.1065	84.921	93.9903	92.8134	113.387	89.9148	105.762	75.8123	78.5253	76.006
FBGN0010497	0.00659091	0.0645271	24	0	31.3441	136.722	34.1987	0.250134	182.075	171.63	179.61	125.87	109.859	135.769	99.9797	115.809	110.939	150.398	114.432	144.289
FBGN0010621	0.00659091	0.0645271	24	15	18.887	178	9.25592	0.0519995	165.313	154.671	136.173	167.269	169.129	186.927	207.845	175.846	203.528	190.377	193.393	185.529
FBGN0010772	0.00659091	0.0645271	24	15	2.28732	46.5485	1.75421	0.0376855	44.2881	43.8516	44.0793	44.9259	48.7861	44.4922	50.8089	46.4661	49.0845	49.8553	46.2905	45.654
FBGN0011230	0.00659091	0.0645271	18	9	8.88053	62.9006	6.42339	0.10212	55.733	52.0967	53.0786	66.4844	68.292	68.798	67.3216	57.5029	68.2748	61.1455	58.6302	58.1792
FBGN0011570	0.00659091	0.0645271	24	12	7.85072	111.914	8.67959	0.0775556	103.866	101.576	100.36	111.813	121.684	115.402	125.283	113.304	116.235	108.071	110.441	114.937
FBGN0011640	0.00659091	0.0645271	18	9	8.59983	71.7762	6.28401	0.08755	65.4065	65.5644	59.2388	78.6476	80.0985	79.3059	75.085	64.9717	71.4008	68.5057	66.767	67.471
FBGN0011642	0.00659091	0.0645271	18	15	1.51544	36.297	1.58702	0.0437233	36.6154	38.1489	36.93	36.0057	33.3375	35.281	39.613	37.4519	36.8918	36.2223	35.0062	36.441
FBGN0011648	0.00659091	0.0645271	24	12	2.2371	43.9281	3.38851	0.0771377	42.4877	41.6009	37.7938	41.3823	44.8534	45.3536	48.4314	46.5381	47.0542	43.9067	43.4703	44.265
FBGN0011747	0.00659091	0.0645271	24	15	4.00005	87.0267	4.24676	0.0487984	86.7837	84.3332	77.707	88.4322	85.1561	82.8054	91.0224	91.0716	91.7797	89.7368	89.8246	85.6672
FBGN0011787	0.00659091	0.0645271	24	21	9.78515	122.654	9.8155	0.0800259	120.842	120.583	120.742	117.408	114.84	106.026	118.326	123.188	114.492	136.793	143.62	134.988
FBGN0011818	0.00659091	0.0645271	24	18	1.00037	12.8074	0.257472	0.0201034	11.0757	12.387	12.4982	12.1915	12.0942	12.1161	13.5091	12.8032	13.7852	13.3129	13.8135	14.1019
FBGN0013277	0.00659091	0.0645271	24	6	2.95697	6.11822	6.91615	1.13042	4.84135	4.21273	4.4379	10.4218	10.1125	21.7468	4.00541	1.78203	4.59028	3.15801	2.30018	1.80964
FBGN0013773	0.00659091	0.0645271	24	6	2.39274	12.6167	2.11815	0.167885	13.0806	14.5523	12.9054	16.2243	13.5511	17.4014	10.8857	10.1464	11.7692	11.3821	8.01457	11.4868
FBGN0014009	0.00659091	0.0645271	24	12	9.85363	155.288	11.1108	0.0715498	145.829	148.368	143.245	160.262	163.711	156.297	162.098	163.314	164.853	144.98	158.801	151.701
FBGN0014029	0.00659091	0.0645271	24	12	4.75839	60.6205	5.80215	0.0957127	52.8702	57.8329	52.4752	61.1512	65.0268	61.0103	65.9241	61.6203	68.862	64.5895	58.4531	57.6302
FBGN0014340	0.00659091	0.0645271	18	9	0.849374	7.72846	0.682055	0.0882524	6.67552	7.04136	6.47454	8.91958	7.87672	9.82649	7.287	7.39433	7.11282	7.30283	7.70717	7.077
FBGN0014388	0.00659091	0.0645271	24	6	6.44178	51.2183	2.32983	0.0454882	54.2843	55.8575	56.7105	52.5037	56.2601	56.2894	52.4006	46.5829	50.2532	42.9119	46.5223	44.0436
FBGN0015037	0.00659091	0.0645271	24	6	22.0005	260.069	15.923	0.0612261	265.308	294.425	264.581	279.542	285.205	270.349	259.005	253.15	268.513	212.548	228.024	240.178
FBGN0015295	0.00659091	0.0645271	24	12	2.0448	17.8958	2.17754	0.121679	16.6541	15.0222	14.3637	19.6176	19.2605	19.5947	20.6471	17.3548	19.6431	17.6347	17.8042	17.1534
FBGN0015298	0.00659091	0.0645271	18	3	6.3895	84.4423	8.78849	0.104077	84.8338	86.2193	88.7421	84.6668	94.0142	81.557	75.7977	78.9237	75.2116	93.0058	89.485	94.0335
FBGN0015336	0.00659091	0.0645271	18	12	11.9573	59.0498	13.3174	0.225529	49.462	48.9189	46.6559	55.2517	66.3722	62.7758	74.6766	64.9895	75.7951	45.8122	50.4823	47.4289
FBGN0015513	0.00659091	0.0645271	24	15	5.52368	41.1217	0.602278	0.0146462	34.8373	31.8864	30.8575	40.9206	43.6228	41.3446	48.8405	43.0237	46.9318	45.9026	43.121	42.1711
FBGN0016078	0.00659091	0.0645271	24	18	6.30108	85.049	6.79579	0.0799044	84.0486	87.3888	83.4526	74.9915	76.926	77.3652	92.3501	89.7941	83.8711	87.8041	92.3772	90.2187
FBGN0016694	0.00659091	0.0645271	24	18	45.0402	158.72	25.2449	0.159053	114.141	125.684	139.683	126.13	128.054	123.534	158.96	161.094	169.304	215.963	220.383	221.711
FBGN0016794	0.00659091	0.0645271	18	12	0.544032	10.4213	0.933768	0.0896016	9.9186	10.2721	9.28799	10.7466	10.6782	11.342	11.6541	10.4723	11.5159	9.81997	9.41757	8.52994
FBGN0017550	0.00659091	0.0645271	24	12	5.14186	36.2188	7.19072	0.198535	34.5667	30.5461	30.4943	36.8195	39.6599	39.2325	42.5304	38.5276	43.9214	33.4242	32.3548	32.5484
FBGN0017558	0.00659091	0.0645271	18	12	8.0308	84.8092	12.4243	0.146497	83.8439	74.4324	83.6903	85.9566	76.9913	92.4376	95.0476	90.9048	100.501	79.1615	66.3552	69.7512
FBGN0019890	0.00659091	0.0645271	18	9	3.81349	50.2013	4.12939	0.0822568	47.9235	45.4525	44.656	57.5104	55.2724	56.6866	48.6077	45.9903	49.5284	47.0874	45.6224	45.6894
FBGN0019957	0.00659091	0.0645271	24	21	12.3419	222.706	12.3526	0.0554662	225.143	219.561	215.853	211.143	202.01	217.198	218.995	219.807	214.673	251.385	239.067	237.633
FBGN0020235	0.00659091	0.0645271	24	21	18.4749	437.441	19.6942	0.0450212	451.936	452.95	432.366	405.465	412.052	410.784	445.864	427.352	439.577	467.422	451.47	452.06
FBGN0020381	0.00659091	0.0645271	18	6	3.39809	36.1825	3.26736	0.0903021	32.8853	34.9905	34.2613	41.2468	37.1776	38.5025	32.1325	30.963	33.6969	38.544	38.7015	36.1873
FBGN0022764	0.00659091	0.0645271	18	9	2.75504	35.9276	1.8169	0.0505713	34.5203	31.5652	32.4846	37.3343	40.7626	38.2662	36.2522	31.6319	36.7689	35.4353	35.7241	34.9345
FBGN0022960	0.00659091	0.0645271	18	9	1.79114	16.806	1.31609	0.078311	14.8858	13.6702	15.314	18.212	17.8471	18.5317	16.946	16.2956	16.9516	17.5891	16.4269	15.0532
FBGN0023169	0.00659091	0.0645271	24	15	6.80656	123.79	9.24079	0.074649	119.762	111.393	112.875	121.039	117.796	130.034	138.472	127.929	136.991	124.301	122.94	121.946
FBGN0023215	0.00659091	0.0645271	24	9	3.08573	41.6732	3.00617	0.0721366	40.7735	40.0035	43.0967	42.5268	46.6274	45.2837	44.4751	40.9485	42.9321	36.6805	38.5336	38.1975
FBGN0023519	0.00659091	0.0645271	18	3	0.511696	48.1275	4.0229	0.0835885	46.7134	51.8044	47.437	45.4568	44.8169	45.327	44.4584	44.8787	46.8874	53.352	52.8531	59.5791
FBGN0023526	0.00659091	0.0645271	24	3	2.38493	25.181	2.56017	0.101671	26.0157	26.493	32.5866	24.2862	26.985	25.965	22.1761	21.9178	22.0887	24.079	23.3596	26.2197
FBGN0023549	0.00659091	0.0645271	24	9	5.79858	74.8222	5.64835	0.0754903	75.3738	71.3762	70.3452	76.1779	79.5109	82.5082	81.1139	76.4022	77.184	70.4638	69.4393	67.971
FBGN0024222	0.00659091	0.0645271	24	15	1.14347	17.5335	1.64208	0.0936534	16.6053	16.5025	15.8421	17.2712	16.3403	16.8821	18.8953	17.2731	20.6874	18.194	17.7762	18.1331
FBGN0024371	0.00659091	0.0645271	18	6	1.60566	14.0122	1.58382	0.113031	12.5722	12.7903	12.9465	15.0611	14.9325	15.9435	11.6303	12.9711	12.3066	15.3723	14.6031	14.6412
FBGN0024733	0.00659091	0.0645271	18	3	78.7576	2100.13	136.706	0.0650939	2122.33	2201.59	1992.56	2110.49	2160.62	2055.38	1982.53	2049.24	1942.58	2236	2277.41	2275.91
FBGN0024941	0.00659091	0.0645271	24	15	0.0478448	0.0804114	0.0482135	0.0482135	0.037549	0.011012	0.017373	0.081368	0.058062	0.041941	0.108984	0.193284	0.098961	0.056931	0.07404	0.185432
FBGN0025186	0.00659091	0.0645271	24	12	1.39066	12.4128	1.60646	0.12942	10.6919	10.6751	12.1662	13.4985	13.4128	12.8129	12.627	13.6636	14.1875	11.4566	11.4405	12.3209
FBGN0026088	0.00659091	0.0645271	18	6	11.6552	216.311	9.94138	0.0459587	219.039	216.56	210.575	225.921	229.006	221.614	171.404	212.523	195.903	233.962	219.355	224.96
FBGN0026261	0.00659091	0.0645271	18	3	2.32892	66.5194	5.44144	0.0818022	63.9553	68.0149	66.2777	67.2621	66.2454	65.8077	64.5784	62.5141	60.2532	73.2216	72.4319	75.8331
FBGN0026369	0.00659091	0.0645271	24	12	4.26448	38.0196	4.95908	0.130435	36.0121	34.2047	31.5847	38.1048	42.5921	42.3259	43.2302	37.6325	42.5765	36.5782	36.73	34.663
FBGN0026372	0.00659091	0.0645271	24	6	122.584	2886.43	110.607	0.0383198	2917.02	2891.16	2972.04	2990.15	2993	3011.08	2969.05	2785.42	2938.86	2800.73	2652.89	2715.74
FBGN0026404	0.00659091	0.0645271	24	12	1.52042	15.0483	1.96005	0.130251	12.6487	13.208	13.0971	14.5058	16.6204	15.2206	17.2373	16.8655	16.2797	13.3184	16.4408	15.137
FBGN0026573	0.00659091	0.0645271	18	9	1.26361	10.4568	1.03198	0.0986906	9.18037	8.60539	9.50464	10.7316	11.3245	11.2929	10.7379	10.0583	11.6912	9.7949	10.0078	9.45552
FBGN0026738	0.00659091	0.0645271	24	18	1.61832	18.3349	2.02799	0.110608	17.3489	19.1567	17.4444	15.7646	14.9066	17.4406	17.6824	19.2343	19.354	21.7168	21.3504	18.6186
FBGN0027343	0.00659091	0.0645271	24	6	0.789488	7.16787	0.364765	0.0508889	7.8612	8.22933	7.29748	8.25056	7.30029	7.62835	7.27471	6.98891	6.70556	5.54188	6.90362	6.03258
FBGN0027363	0.00659091	0.0645271	18	12	5.48168	93.7481	9.06006	0.0966426	90.1308	85.5579	82.7077	95.6187	103.897	98.7442	106.538	92.4521	106.395	85.6994	80.9959	82.6507
FBGN0027375	0.00659091	0.0645271	24	15	1.69498	15.9973	1.16142	0.0726009	14.2177	14.18	14.6729	16.0829	15.2517	14.5487	16.7672	16.6349	18.4598	18.0722	16.9917	16.0878
FBGN0027504	0.00659091	0.0645271	24	12	1.61178	17.3903	2.13795	0.122939	16.1513	15.1814	16.1612	16.8213	17.8014	19.7062	18.9612	17.8392	20.3033	16.712	17.0865	15.9591
FBGN0027509	0.00659091	0.0645271	24	15	1.4682	14.1963	0.57074	0.0402034	13.2838	12.2808	11.6138	13.9473	14.0975	13.7743	16.1595	14.3716	15.5891	15.2748	16.0777	13.8856
FBGN0027538	0.00659091	0.0645271	18	0	7.24327	52.1093	6.90429	0.132496	58.4384	62.9453	58.1289	47.5076	52.7018	44.5621	48.1874	48.4996	50.4844	55.4899	62.8871	56.1919
FBGN0027560	0.00659091	0.0645271	24	9	53.1762	201.772	54.9328	0.272252	179.923	158.577	173.91	296.719	208.807	259.709	204.632	226.204	247.62	196.496	122.068	146.598
FBGN0027598	0.00659091	0.0645271	24	12	13.0692	120.39	16.1957	0.134527	110.596	109.315	109.53	117.169	135.267	124.699	137.051	124.206	136.971	107.043	116.657	116.18
FBGN0027660	0.00659091	0.0645271	18	6	1.01069	5.01287	0.85837	0.171233	4.6104	5.03841	5.10745	6.71566	5.13025	5.77715	3.67768	2.49884	4.63364	5.40204	5.31589	4.95943
FBGN0027843	0.00659091	0.0645271	24	6	30.3237	326.198	27.1248	0.0831544	346.518	332.572	317.846	356.376	373.432	361.615	311.518	319.026	291.253	290.303	329.456	284.458
FBGN0027948	0.00659091	0.0645271	24	12	2.11951	25.4882	3.44511	0.135165	24.3125	22.3374	23.7473	24.7292	25.8279	26.1568	28.0565	27.0107	30.9805	25.8594	23.9884	22.8517
FBGN0028325	0.00659091	0.0645271	24	0	11.9309	226.287	18.6184	0.0822776	231.914	235.196	245.931	217.548	219.311	230.672	204.872	206.803	220.901	234.439	231.788	236.069
FBGN0028648	0.00659091	0.0645271	24	18	2.34699	36.8335	3.514	0.0954024	34.7921	36.7964	36.0843	35.1875	34.3008	30.9247	36.4606	36.1168	36.0714	43.4971	39.2543	42.5158
FBGN0028940	0.00659091	0.0645271	18	12	10.6327	124.53	22.4237	0.180067	126.555	126.481	121.108	109.319	130.44	125.87	140.907	140.143	145.818	90.8997	95.1141	108.068
FBGN0028953	0.00659091	0.0645271	18	9	2.12524	33.2686	1.39312	0.041875	31.1564	30.2402	31.3715	33.8368	35.4387	34.4587	34.142	31.5607	34.3542	33.0171	32.6122	32.8557
FBGN0029718	0.00659091	0.0645271	18	3	1.94628	73.8038	8.22461	0.111439	73.8106	74.1907	72.3217	72.5905	77.8494	72.3721	59.9387	72.2782	70.1707	87.0938	82.9039	82.4627
FBGN0029737	0.00659091	0.0645271	18	9	4.59623	30.7072	3.28111	0.106851	27.3539	24.6222	25.8013	35.2163	32.3014	36.685	27.5054	29.9147	32.4637	28.7382	31.961	26.08
FBGN0029801	0.00659091	0.0645271	18	15	14.2369	92.3058	10.5408	0.114195	90.401	86.6405	98.9521	78.4208	82.101	82.765	102.899	106.87	117.101	89.7637	92.7343	94.8323
FBGN0029804	0.00659091	0.0645271	18	3	0.874661	12.572	3.12814	0.248818	12.2702	12.3528	13.0999	12.6667	11.2792	9.75174	11.991	8.16872	11.0333	15.0279	21.8834	16.031
FBGN0029820	0.00659091	0.0645271	24	12	5.95244	43.1933	8.98521	0.208023	39.7338	35.6712	35.0273	38.7501	41.0346	48.6943	49.4582	51.9279	54.663	41.0296	40.7289	41.6005
FBGN0029935	0.00659091	0.0645271	24	9	0.924679	10.7787	0.992056	0.0920386	10.4587	9.45447	10.3356	11.7386	12.4403	10.9263	11.694	11.1751	10.9067	10.2157	9.92692	10.0718
FBGN0029937	0.00659091	0.0645271	24	12	4.07412	24.9809	5.24909	0.210124	21.7968	22.0967	18.6657	22.8977	28.5317	26.4799	31.2029	27.3135	29.998	23.6842	21.612	25.4922
FBGN0029976	0.00659091	0.0645271	24	15	1.25874	11.6173	1.13765	0.0979277	10.3035	9.85369	10.3148	12.4583	10.9884	10.7323	13.0402	12.1982	13.8804	11.9847	12.2096	11.4434
FBGN0030121	0.00659091	0.0645271	24	12	1.19096	9.76849	1.77816	0.18203	8.86365	8.52981	8.25887	10.0642	9.77093	10.7846	12.9978	10.286	10.365	8.81468	9.88473	8.60165
FBGN0030234	0.00659091	0.0645271	18	12	6.11382	102.814	13.3571	0.129915	105.589	107.945	99.6445	105.742	107.386	97.1991	116.834	111.81	109.127	77.6639	86.2046	88.5856
FBGN0030268	0.00659091	0.0645271	24	12	2.92941	28.5329	3.49369	0.122444	25.2235	23.7715	24.8648	28.3041	29.7138	31.0953	30.8933	29.1779	34.1801	27.8655	27.8903	29.4151
FBGN0030328	0.00659091	0.0645271	24	12	5.88703	51.4556	6.43779	0.125114	46.1186	46.8907	45.5372	52.7392	56.7746	56.1043	56.1095	50.4238	60.2184	48.231	47.7814	50.5381
FBGN0030329	0.00659091	0.0645271	24	12	14.434	124.43	19.2111	0.154393	111.281	116.612	104.334	124.674	136.552	125.611	141.271	135.545	143.997	109.03	126.198	118.051
FBGN0030332	0.00659091	0.0645271	18	6	2.16795	6.78215	2.10659	0.310608	5.34176	5.26793	5.22014	8.4077	8.15342	9.55316	6.9609	5.05035	4.83004	7.00428	6.05966	6.37654
FBGN0030334	0.00659091	0.0645271	18	9	0.213174	0.427428	0.160746	0.160746	0.194476	0.225899	0.232295	0.664012	0.362539	0.689752	0.564567	0.330773	0.435165	0.230252	0.429289	0.287884
FBGN0030468	0.00659091	0.0645271	24	15	1.41908	17.694	2.12496	0.120095	16.0349	16.1368	16.4522	17.838	15.792	17.6684	18.6847	19.8847	20.3576	17.9031	17.5434	18.0326
FBGN0030486	0.00659091	0.0645271	24	15	0.878723	10.3136	0.0202573	0.00196414	9.27365	8.38862	9.07281	10.1482	10.4676	10.5334	11.3752	10.3202	11.4955	10.8619	10.562	11.2642
FBGN0030505	0.00659091	0.0645271	18	6	2.39334	19.2639	2.46852	0.128142	17.2986	18.4335	19.8263	23.1562	19.632	22.3537	16.4416	15.7245	17.072	20.3099	17.6512	19.5648
FBGN0030603	0.00659091	0.0645271	18	9	6.46945	144.553	8.04357	0.0556444	131.657	140.418	128.156	144.364	151.307	149.54	149.421	149.554	147.265	134.733	142.914	141.18
FBGN0030671	0.00659091	0.0645271	24	12	3.5094	37.5903	3.68422	0.0980098	33.1855	32.2263	34.788	36.6622	40.923	40.8983	40.915	37.2326	42.6288	40.1353	36.0032	35.4859
FBGN0030679	0.00659091	0.0645271	24	6	25.2823	171.421	23.3206	0.136043	172.467	175.808	177.132	211.61	189.192	208.928	145.662	174.379	146.921	158.189	136.948	159.808
FBGN0030680	0.00659091	0.0645271	24	9	0.505286	6.99773	0.560993	0.0801678	6.72065	6.40054	6.97035	7.78711	8.29546	7.43605	6.8174	6.82228	7.2082	6.37328	6.40557	6.73592
FBGN0030837	0.00659091	0.0645271	24	6	32.2034	735.333	35.3271	0.0480423	748.467	730.753	744.424	785.156	775.047	758.797	764.48	704.51	728.847	698.924	678.319	706.268
FBGN0030893	0.00659091	0.0645271	24	12	5.53317	47.4123	7.40659	0.156217	43.9265	44.7878	38.5971	44.0501	51.1736	51.895	54.8924	53.1394	52.5931	43.4224	45.3381	45.1317
FBGN0030973	0.00659091	0.0645271	24	12	2.88815	27.5297	3.27803	0.119072	24.575	24.7781	24.2789	29.6532	25.4618	29.7043	29.8974	28.662	32.4642	27.8318	27.4786	25.5713
FBGN0030994	0.00659091	0.0645271	24	12	1.73383	6.79289	3.1872	0.469196	5.44904	5.71878	5.00245	7.11091	8.05503	6.78907	9.96885	7.35081	10.9551	3.1393	6.34138	5.63393
FBGN0030996	0.00659091	0.0645271	18	6	2.17398	24.7068	2.15406	0.0871849	23.9985	24.5064	22.0994	24.1034	28.7935	27.0923	23.4643	21.4583	22.0745	25.508	25.4756	24.6766
FBGN0031002	0.00659091	0.0645271	24	6	6.29399	43.1485	4.44503	0.103017	51.9188	45.9464	41.0212	42.6077	54.4568	49.2276	45.7868	39.6053	40.1778	37.1941	35.7552	34.0848
FBGN0031021	0.00659091	0.0645271	18	0	10.3889	228.748	10.8367	0.0473742	236.544	241.223	241.202	222.96	217.899	219.211	229.533	221.852	228.522	248.433	231.625	238.479
FBGN0031037	0.00659091	0.0645271	24	15	4.12958	61.9553	2.92708	0.047245	58.3013	57.8099	55.4922	66.2447	58.4303	60.2784	66.2923	64.8843	67.5736	63.2838	64.8636	60.0095
FBGN0031099	0.00659091	0.0645271	18	12	1.44446	24.9177	3.32182	0.133311	24.8957	23.5605	24.6419	24.1851	23.7529	26.6847	27.1194	24.9734	30.8359	22.4109	19.592	21.3773
FBGN0031399	0.00659091	0.0645271	24	12	1.07702	15.1535	1.44471	0.0953384	14.4219	13.9811	14.3248	16.082	14.9965	15.8515	17.2772	15.583	15.8659	14.4223	14.0633	14.9723
FBGN0031401	0.00659091	0.0645271	24	15	2.44373	24.1901	1.14274	0.0472402	20.569	20.4655	21.7428	24.0594	22.919	25.8758	25.2271	27.1595	27.6463	26.5433	24.1802	23.8931
FBGN0031514	0.00659091	0.0645271	24	12	7.26453	79.7525	9.06976	0.113724	75.5478	74.6378	70.393	81.6224	88.7588	83.1704	89.1349	82.0122	85.9331	73.3772	76.5912	75.8514
FBGN0031522	0.00659091	0.0645271	24	6	22.7204	113.321	35.1671	0.310333	102.67	114.201	120.591	171.733	124.513	154.589	94.5036	118.379	115.502	98.0243	60.719	84.422
FBGN0031534	0.00659091	0.0645271	24	12	6.48771	82.5094	8.68992	0.10532	71.8154	76.1337	68.3813	79.337	85.143	88.5674	90.9523	86.4152	93.809	82.0574	85.6039	81.8966
FBGN0031688	0.00659091	0.0645271	18	12	0.336598	3.90988	0.817744	0.209148	4.09409	3.44082	3.53182	4.10626	4.10693	4.5536	5.02962	4.53218	4.05574	3.03127	2.82134	2.38827
FBGN0031813	0.00659091	0.0645271	18	9	33.3825	435.869	27.8905	0.0639882	410.576	398.209	375.203	458.823	457.786	439.896	460.657	442.6	439.123	436.381	418.493	409.009
FBGN0031816	0.00659091	0.0645271	24	12	0.239146	1.19482	0.290133	0.242825	1.20367	0.871537	0.960818	1.41402	1.21287	1.38321	1.43456	1.22282	1.50826	1.1753	0.988713	0.962065
FBGN0031830	0.00659091	0.0645271	18	0	44.9363	665.812	57.5562	0.0864451	684.841	767.055	729.076	631.378	631.033	606.274	621.636	681.926	649.956	708.73	726.059	724.449
FBGN0031939	0.00659091	0.0645271	24	12	2.23879	17.7205	2.61236	0.14742	15.9363	14.3923	14.3066	18.4898	21.3188	17.4822	18.9438	22.245	17.5488	17.759	17.0091	17.2149
FBGN0032029	0.00659091	0.0645271	24	3	5.99107	72.7528	13.0715	0.17967	77.7211	75.8711	77.6475	75.7289	80.858	75.1689	64.6392	62.9536	63.1948	75.7819	71.5734	71.8956
FBGN0032068	0.00659091	0.0645271	18	0	80.1966	220.017	52.0966	0.236784	341.845	283.187	355.144	159.251	146.917	187.813	215.815	230.239	223.779	236.312	192.711	223.484
FBGN0032074	0.00659091	0.0645271	24	15	35.8918	367.824	67.7287	0.184133	343.899	336.728	309.426	343.302	363.729	341.619	439.886	426.632	409.928	385.64	369.936	343.168
FBGN0032075	0.00659091	0.0645271	18	12	123.206	2269.59	140.862	0.0620647	2181.86	2168.79	2009.47	2268.11	2340.64	2365.06	2458.73	2356.1	2412.85	2149.59	2169.56	2143.06
FBGN0032084	0.00659091	0.0645271	24	6	3.00436	7.66179	2.35053	0.306786	8.64843	8.33713	9.3815	13.6842	9.08742	11.1739	4.67019	5.69151	5.93386	6.11236	5.10269	4.11834
FBGN0032209	0.00659091	0.0645271	18	3	3.16315	29.1021	4.09539	0.140725	33.898	31.3556	29.9808	30.2154	29.5116	29.3537	25.2299	27.117	22.9805	33.0032	30.6984	32.0236
FBGN0032235	0.00659091	0.0645271	24	15	38.7174	771.17	60.3421	0.0782475	736.663	762.193	681.567	744.849	787.484	745.056	824.722	846.497	818.778	745.458	791.113	769.657
FBGN0032297	0.00659091	0.0645271	18	6	1.29465	10.1791	1.72084	0.169056	8.67666	8.95505	8.53884	12.6021	10.159	12.0105	9.5305	7.92255	8.43345	11.1545	11.5015	10.0834
FBGN0032373	0.00659091	0.0645271	24	3	17.4062	211.477	10.1439	0.0479671	250.095	235.283	223.347	217.764	210.298	203.28	197.403	193.021	183.797	210.794	216.2	196.442
FBGN0032400	0.00659091	0.0645271	24	15	401.298	1999.62	57.9819	0.0289965	1182.6	1208.1	1439.11	1949.42	2094.59	2119.34	2188.45	2294.45	2559.72	2308.75	2367.39	2283.49
FBGN0032451	0.00659091	0.0645271	18	12	7.81768	86.9707	8.4984	0.0977157	82.7498	83.3044	77.2066	82.5661	87.6847	90.6538	93.8056	94.0546	97.5679	80.2301	81.3243	79.7525
FBGN0032453	0.00659091	0.0645271	24	21	14.1207	237.182	11.8325	0.0498878	231.069	249.602	244.667	221.413	222.619	229.721	228.74	242.863	227.537	250.639	244.525	252.793
FBGN0032467	0.00659091	0.0645271	18	9	3.46812	30.9309	2.69414	0.0871019	26.0226	26.7815	27.2304	31.8117	32.1281	33.6572	30.9273	30.1045	35.0392	29.7109	31.3723	28.3029
FBGN0032665	0.00659091	0.0645271	24	12	41.9197	388.455	56.0455	0.144278	367.943	362.248	329.766	390.737	430.828	387.475	427.535	448.382	423.666	351.547	373.675	367.658
FBGN0032717	0.00659091	0.0645271	18	12	6.90884	65.6824	9.71122	0.147851	55.4298	58.4689	58.8893	65.0204	72.6191	70.1676	74.7909	67.5989	81.8294	53.8664	58.532	56.4088
FBGN0032721	0.00659091	0.0645271	18	0	5.29693	116.545	4.61162	0.0395694	120.131	127.42	126.937	115.466	111.517	114.59	113.557	117.207	113.098	118.762	117.566	116.125
FBGN0032796	0.00659091	0.0645271	18	9	1.23492	11.4531	1.2578	0.109822	10.8343	9.3603	10.1265	12.5008	12.4625	12.6152	12.372	10.7544	11.787	10.5612	10.2951	9.99433
FBGN0032820	0.00659091	0.0645271	18	12	13.8491	158.922	24.7503	0.155739	165.653	158.315	147.934	156.078	158.893	148.816	176.608	177.9	183.321	140.397	130.87	125.156
FBGN0032899	0.00659091	0.0645271	18	3	0.574505	4.68215	0.953741	0.203697	4.88823	4.84721	5.08672	4.67819	4.84084	2.92029	3.3361	4.5927	3.98735	4.88492	8.1696	5.38424
FBGN0032986	0.00659091	0.0645271	18	6	1.63516	21.2318	1.54961	0.0729854	20.3563	20.8087	19.5408	22.4337	23.0694	22.2831	18.3111	20.6202	19.9706	21.0314	22.9832	21.0486
FBGN0033051	0.00659091	0.0645271	18	12	5.16975	41.2682	6.00649	0.145548	36.4067	39.0728	36.4084	39.8992	41.7915	39.6984	48.3705	47.0095	46.038	35.5741	35.7188	40.221
FBGN0033097	0.00659091	0.0645271	18	15	0.783053	3.5128	0.756056	0.215229	3.92322	4.26159	3.62414	3.38743	2.81582	2.28955	4.29335	3.53469	5.21561	3.11509	3.34968	3.47749
FBGN0033100	0.00659091	0.0645271	24	21	5.33348	51.2156	5.42399	0.105905	51.5006	50.7714	54.5601	47.3025	47.5088	44.5517	47.068	46.4031	51.4476	54.8959	60.565	58.0128
FBGN0033208	0.00659091	0.0645271	24	21	6.62221	55.2368	6.25362	0.113215	58.3107	55.4349	59.2746	44.8648	55.0717	49.5173	51.3703	45.4544	58.6105	62.4386	61.702	60.7918
FBGN0033216	0.00659091	0.0645271	18	3	8.57202	61.1693	11.2647	0.184156	73.05	68.6455	69.8916	60.9273	58.2278	52.1011	55.885	52.6145	43.4643	72.8042	72.7088	70.6082
FBGN0033382	0.00659091	0.0645271	18	12	2.33717	73.601	3.44894	0.0468599	73.552	70.7197	69.866	76.9734	74.7944	74.025	70.0359	79.3029	80.37	69.464	69.6595	69.2757
FBGN0033434	0.00659091	0.0645271	18	0	12.4761	247.526	11.8153	0.0477337	251.767	264.227	266.881	229.698	245.652	236.37	239.942	251.465	246.583	247.643	266.798	258.733
FBGN0033437	0.00659091	0.0645271	24	18	13.4539	149.966	7.60062	0.0506824	137.862	151.541	132.929	136.827	145.914	134.82	150.418	152.328	157.031	157.084	178.034	164.798
FBGN0033638	0.00659091	0.0645271	24	18	5.07471	30.3253	2.26251	0.0746081	27.3485	25.976	26.7005	25.4852	28.1166	26.8665	31.5471	29.3831	33.8357	38.2028	34.0889	36.3528
FBGN0033691	0.00659091	0.0645271	24	21	20.7067	236.317	20.9762	0.0887628	228.175	249.167	229.301	212.25	239.308	201.979	225.287	227.673	222.412	270.553	255.601	274.101
FBGN0033715	0.00659091	0.0645271	18	6	1.52955	9.71351	1.68458	0.173427	8.54434	8.78529	8.58865	10.7841	12.1916	10.7074	8.63596	8.27237	7.70259	10.9616	8.70277	10.1584
FBGN0033733	0.00659091	0.0645271	24	3	597.864	1048.09	245.099	0.233853	1753.43	1728.86	1710.12	1214.56	1261.35	1177.89	627.909	637.649	589.466	616.728	632.5	626.595
FBGN0033734	0.00659091	0.0645271	18	3	3.05254	36.9459	3.69311	0.0999601	38.4311	39.6652	42.3231	35.1672	35.9797	35.9611	31.6441	35.1676	33.5294	43.3918	38.533	39.0966
FBGN0033844	0.00659091	0.0645271	18	3	3.20964	110.04	8.2469	0.0749443	112.157	112.309	109.751	106.295	112.611	108.816	101.92	99.3951	109.007	116.429	120.919	123.245
FBGN0033928	0.00659091	0.0645271	18	9	7.87291	49.0031	4.74248	0.0967791	38.8477	41.3449	37.4811	51.5254	53.5792	51.4705	50.5304	49.9816	51.1591	48.4598	52.4342	46.9964
FBGN0033961	0.00659091	0.0645271	24	21	28.6884	277.187	25.9284	0.0935411	278.556	297.08	286.93	243.181	252.433	253.257	264.475	291.65	248.125	296.663	311.801	302.098
FBGN0034110	0.00659091	0.0645271	24	12	6.24733	35.2404	7.73404	0.219465	32.1449	30.0129	28.4331	36.9838	38.9166	39.1483	43.0287	36.6966	42.7147	34.6416	30.0394	30.1237
FBGN0034160	0.00659091	0.0645271	18	12	6.79753	15.0458	7.70555	0.512139	11.1725	11.7343	9.33226	12.4931	12.8351	11.9033	21.9947	21.3474	24.6135	8.73965	10.6097	12.2162
FBGN0034240	0.00659091	0.0645271	18	9	1.41672	15.1161	0.865018	0.0572248	13.9219	12.7245	13.7387	15.7422	16.2872	16.8903	15.5143	13.44	15.4179	15.227	14.9988	14.8959
FBGN0034313	0.00659091	0.0645271	18	9	3.00419	21.8365	2.36902	0.108489	19.203	18.6657	18.2201	23.123	24.8823	22.2995	24.5612	20.3459	22.9143	20.7574	20.4249	19.5339
FBGN0034356	0.00659091	0.0645271	24	12	0.264544	1.86966	0.283398	0.151577	1.68521	1.52504	1.51596	1.89233	1.95048	2.43081	2.21716	1.96351	1.90339	1.61805	1.84258	1.89145
FBGN0034538	0.00659091	0.0645271	18	3	2.06336	25.8167	3.34612	0.129611	23.7742	27.4141	27.5793	25.4097	23.565	27.5473	23.1767	22.3264	23.9993	31.027	31.2491	27.751
FBGN0034628	0.00659091	0.0645271	24	18	15.7785	137.95	8.8243	0.0639673	133.665	125.305	125.156	125.699	117.742	129.066	144.772	147.764	141.147	165.792	151.612	147.681
FBGN0034694	0.00659091	0.0645271	18	9	2.3731	22.3385	1.84084	0.0824064	19.7307	20.3265	18.5042	23.23	26.2109	23.8571	23.6446	21.4947	21.1163	21.4734	21.5692	21.3821
FBGN0034748	0.00659091	0.0645271	18	6	0.727247	9.89229	0.582343	0.0588684	9.46168	9.52816	9.19376	10.5791	9.88588	10.4423	8.8574	8.66208	9.0101	11.8329	9.99325	10.3873
FBGN0034958	0.00659091	0.0645271	24	21	5.52794	121.302	5.79982	0.047813	116.588	118.512	128.688	114.09	114.214	114.12	116.062	123.389	121.331	128.999	132.311	127.323
FBGN0035001	0.00659091	0.0645271	24	6	7.16657	66.5329	5.92548	0.0890609	71.4349	69.4524	68.8733	70.4111	75.6421	72.358	70.7685	61.0944	69.0511	56.3864	55.2141	57.7086
FBGN0035028	0.00659091	0.0645271	24	12	2.12802	24.7706	2.94511	0.118895	21.6228	22.6117	24.7282	23.734	26.2302	25.8904	27.6943	26.628	27.445	22.0941	24.9368	23.6313
FBGN0035044	0.00659091	0.0645271	18	3	2.94628	55.747	4.94737	0.0887469	56.359	61.9424	58.6262	51.6867	54.9084	54.0772	48.6742	55.952	49.6982	64.5912	62.8684	57.0006
FBGN0035046	0.00659091	0.0645271	24	18	15.5823	193.055	17.0884	0.0885156	181.226	193.439	181.771	180.174	170.581	179.62	195.012	195.52	176.108	227.759	217.277	218.172
FBGN0035099	0.00659091	0.0645271	18	6	3.28475	18.8514	3.17777	0.168569	17.9152	16.7436	14.8519	22.199	21.3889	21.4148	15.7312	17.7758	16.4316	19.37	17.8534	19.7753
FBGN0035137	0.00659091	0.0645271	24	12	2.23133	26.2247	3.01238	0.114868	25.7379	23.1148	22.1797	26.1726	25.8797	27.9074	29.7954	27.2719	29.7098	27.1843	24.0166	25.726
FBGN0035173	0.00659091	0.0645271	18	6	24.0137	88.9421	21.6233	0.243117	72.4368	70.7388	74.3507	108.118	106.455	108.69	74.1573	68.3908	74.9731	95.0313	90.9276	90.6002
FBGN0035232	0.00659091	0.0645271	18	12	1.69194	89.8047	3.97966	0.0443146	89.4618	87.2955	88.0933	91.0441	91.8235	92.9351	95.3278	89.9911	93.4038	89.3533	80.1411	82.8165
FBGN0035233	0.00659091	0.0645271	24	15	2.23287	19.4553	2.64109	0.135752	17.0102	17.9992	18.8731	18.2904	17.9237	17.0991	21.2294	21.156	21.2984	21.0486	20.4827	21.0525
FBGN0035402	0.00659091	0.0645271	18	9	4.87433	34.6766	3.4947	0.10078	30.538	25.68	24.9533	37.4313	36.3758	38.4157	36.7701	32.1732	37.3779	35.9012	36.1568	33.8624
FBGN0035409	0.00659091	0.0645271	18	9	12.8611	55.0195	9.34151	0.169785	43.9412	41.7932	35.0024	76.9176	57.6096	67.821	55.4145	46.313	54.0661	57.39	42.6807	53.2608
FBGN0035515	0.00659091	0.0645271	24	12	3.71597	57.8418	4.55538	0.0787559	55.8491	53.4466	52.9753	57.4206	60.6906	61.7419	63.5402	59.2284	60.4623	55.7244	55.904	57.1177
FBGN0035540	0.00659091	0.0645271	24	12	3.213	20.7743	3.93447	0.189391	18.0405	17.2056	18.1173	21.3111	24.5564	21.3271	22.1028	23.7891	25.0441	19.7305	21.3055	16.7612
FBGN0035575	0.00659091	0.0645271	18	12	0.0982383	0.20735	0.133319	0.133319	0.123331	0.127316	0.233915	0.094985	0.267569	0.197436	0.40977	0.298861	0.271258	0.08949	0.068252	0.106045
FBGN0035583	0.00659091	0.0645271	24	15	71.9094	1217.17	40.5916	0.0333492	1108.53	1046.11	1170.75	1187.11	1252.55	1235.38	1318.59	1273.65	1320.19	1175.93	1275.74	1241.48
FBGN0035715	0.00659091	0.0645271	24	12	10.8436	115.231	17.9576	0.15584	108.527	106.962	101.184	108.221	116.08	117.396	134.43	128.094	135.774	105.277	111.49	109.337
FBGN0035760	0.00659091	0.0645271	18	6	1.58005	8.09513	1.6148	0.199478	6.85743	7.25379	6.22116	11.3701	8.49392	8.45568	8.01236	5.80712	6.15566	8.39445	9.50003	8.19758
FBGN0035805	0.00659091	0.0645271	18	3	2.31864	45.9001	5.05106	0.110044	42.4759	48.4498	49.5431	41.408	44.3592	47.9207	41.0801	44.9076	39.978	52.175	52.8843	53.1966
FBGN0035945	0.00659091	0.0645271	24	12	1.86128	16.1224	2.33115	0.144591	14.962	14.3797	12.6528	17.6208	16.7204	16.573	18.4984	16.2493	19.0687	15.8463	16.3705	14.5265
FBGN0036316	0.00659091	0.0645271	24	0	8.15902	72.3453	9.50624	0.131401	80.2708	80.547	77.692	67.7708	61.6068	69.15	67.5119	64.2299	68.3581	79.4199	75.8603	75.7266
FBGN0036336	0.00659091	0.0645271	24	12	1.4806	19.264	2.18109	0.113221	17.8558	18.2531	13.8908	21.6396	19.7353	18.5064	21.2031	20.3175	21.799	19.2473	19.0211	19.6985
FBGN0036406	0.00659091	0.0645271	18	6	1.61988	17.487	1.57937	0.0903167	16.07	17.6931	17.6541	18.3504	19.5502	19.3609	16.3552	16.0595	14.2	16.9596	17.9792	17.2429
FBGN0036627	0.00659091	0.0645271	24	12	1.35622	9.88319	1.95884	0.198199	7.96081	8.01702	8.4016	9.72602	9.03667	11.68	9.91059	12.7471	12.3286	9.81583	9.36493	9.60918
FBGN0036726	0.00659091	0.0645271	24	21	13.1925	155.7	12.978	0.0833525	150.812	148.581	157.949	137.089	146.094	133.598	144.934	167.147	150.278	180.083	173.145	178.689
FBGN0036740	0.00659091	0.0645271	18	12	7.19852	110.822	9.22168	0.0832118	102.472	107.635	106.07	107.014	112.858	112.104	122.141	116.643	119.591	97.6204	107.158	104.725
FBGN0036742	0.00659091	0.0645271	18	6	10.6827	69.0908	8.17832	0.118371	59.8913	68.7841	58.3187	73.4263	75.186	78.0463	66.0179	54.4725	57.3561	72.2453	81.3824	71.6957
FBGN0036766	0.00659091	0.0645271	24	15	203.288	1654.09	292.177	0.176639	1535.67	1556.58	1331	1505.3	1594.88	1479.17	2034.42	1832.7	1793.01	1612.32	1805.71	1768.33
FBGN0036774	0.00659091	0.0645271	24	18	8.25494	51.491	4.16375	0.0808637	46.7512	47.6476	42.1119	43.5521	43.8192	49.6627	53.2741	52.7957	52.3113	59.9882	62.2369	63.741
FBGN0036813	0.00659091	0.0645271	18	9	29.8701	185.181	28.46	0.153687	158.904	152.912	149.168	199.145	211.466	191.191	201.146	197.159	196.361	160.189	163.41	155.744
FBGN0036910	0.00659091	0.0645271	24	12	2.41842	17.1523	4.05246	0.236262	15.0445	14.3484	14.0454	15.6174	17.4027	17.0847	19.7398	20.6873	23.3687	14.9552	17.5618	15.9721
FBGN0036916	0.00659091	0.0645271	18	6	1.92986	17.3275	1.89091	0.109128	15.7264	16.5702	15.8312	16.9314	20.9761	18.5565	12.3497	14.8361	15.4854	18.3172	20.3103	19.2026
FBGN0036964	0.00659091	0.0645271	18	6	1.66617	33.67	2.96246	0.087985	31.8378	30.4645	30.904	36.8326	38.7579	32.268	29.921	30.5418	29.8719	36.6819	37.1185	34.3971
FBGN0036975	0.00659091	0.0645271	18	12	9.71886	80.4882	13.3834	0.166278	70.0627	68.7346	57.1952	85.572	89.2527	93.2306	99.3165	90.4283	90.3116	66.4076	67.3384	67.9329
FBGN0036988	0.00659091	0.0645271	18	9	2.73321	18.9906	1.84823	0.0973235	16.79	16.1449	14.9481	20.383	21.0857	21.1852	20.548	18.3096	17.9767	18.8153	18.3131	17.8426
FBGN0036996	0.00659091	0.0645271	24	15	58.2727	287.028	106.431	0.370804	245.24	199.394	269.094	243.055	235.576	266.998	350.593	403.458	348.76	283.218	273.831	325.124
FBGN0037024	0.00659091	0.0645271	18	9	12.0644	176.495	11.8403	0.0670858	168.124	161.31	155.085	182.07	180.28	188.778	177.732	179.972	185.662	178.329	156.316	168.768
FBGN0037027	0.00659091	0.0645271	18	9	3.05453	29.4842	2.10622	0.0714355	27.7907	25.8993	25.9028	31.8713	31.6001	33.3643	30.6027	26.142	29.6436	30.4678	28.091	26.1164
FBGN0037070	0.00659091	0.0645271	24	18	1.98243	16.2961	0.947373	0.0581349	13.4718	15.3793	15.0021	15.9905	13.563	14.9447	17.1011	17.1003	16.1046	19.9785	19.5794	17.338
FBGN0037282	0.00659091	0.0645271	24	15	1.88792	22.7881	0.0449635	0.00197312	19.6231	19.0288	20.6116	22.3396	22.6422	24.3924	23.8733	24.646	24.9956	22.8451	24.9384	23.5206
FBGN0037305	0.00659091	0.0645271	18	6	3.43535	44.4937	2.98783	0.0671518	45.2578	43.686	42.903	47.0499	46.5787	49.111	39.4486	41.1765	42.1915	45.8675	41.3633	44.8087
FBGN0037315	0.00659091	0.0645271	24	12	3.21218	39.5674	4.91485	0.124215	39.2811	34.5693	34.6076	38.5807	40.532	39.6817	46.4066	40.5463	45.7983	37.9663	40.0916	36.7472
FBGN0037363	0.00659091	0.0645271	18	12	1.53949	29.0988	2.09477	0.0719881	29.6433	27.1691	27.2416	29.6881	29.5604	30.5293	32.7064	27.7173	32.1619	26.7519	26.567	26.3072
FBGN0037555	0.00659091	0.0645271	24	12	2.00892	23.5507	2.4468	0.103895	21.8651	22.4358	19.1428	25.3399	24.668	23.892	25.2372	25.6942	25.1865	24.0246	21.7889	23.3338
FBGN0037601	0.00659091	0.0645271	24	9	0.296655	1.27407	0.343393	0.269525	1.03685	1.17218	1.0428	1.44088	1.76507	2.13298	1.45935	1.0541	1.24893	1.11064	0.84852	0.976535
FBGN0037643	0.00659091	0.0645271	24	18	12.9834	200.849	12.971	0.0645808	196.487	187.446	195.165	188.521	181.634	193.032	188.9	199.626	207.1	237.483	222.547	212.249
FBGN0037648	0.00659091	0.0645271	24	15	3.88354	52.5208	5.35108	0.101885	48.7166	49.1056	49.4512	51.0934	50.0512	51.4687	59.1138	55.5972	56.8724	49.0865	54.8895	54.8028
FBGN0037756	0.00659091	0.0645271	18	6	4.01072	48.1728	4.07106	0.0845095	46.3353	48.5778	45.5735	56.4894	47.7111	52.0073	42.9643	42.2126	42.8204	47.8669	49.0121	50.3962
FBGN0037936	0.00659091	0.0645271	18	6	33.339	164.451	31.3582	0.190684	170.041	163.01	155.169	197.226	194.023	201.896	111.346	135.397	119.607	171.69	149.981	156.985
FBGN0037943	0.00659091	0.0645271	18	3	1.26987	26.1586	2.59345	0.0991433	25.2881	25.983	27.899	24.2099	26.8235	26.5245	23.1349	25.1193	24.1872	29.6177	29.6294	29.3771
FBGN0037972	0.00659091	0.0645271	18	6	1.6094	5.23545	1.59035	0.303766	4.46715	5.19675	4.04088	6.57075	6.57066	7.30551	3.7665	4.56452	3.59396	4.57051	4.65586	5.13686
FBGN0038348	0.00659091	0.0645271	18	12	0.0522156	0.705686	0.140852	0.140852	0.639382	0.584909	0.694692	0.824625	0.756824	0.907445	0.830668	0.679045	0.920281	0.580034	0.411466	0.427585
FBGN0038388	0.00659091	0.0645271	24	15	3.14135	51.6397	0.742747	0.0143833	49.024	47.8427	46.2704	50.3708	52.8264	50.2704	54.1116	52.2636	55.2848	53.4882	52.9178	55.0058
FBGN0038414	0.00659091	0.0645271	18	3	2.90073	23.6332	4.05768	0.171694	27.5826	27.1156	26.2749	21.2795	23.1099	20.1436	21.4425	19.0076	19.4531	27.288	29.9726	27.0145
FBGN0038438	0.00659091	0.0645271	18	0	5.40305	85.5062	5.11352	0.0598029	89.6077	95.2521	93.2502	81.3175	81.6087	85.6091	83.3542	83.4796	82.3273	85.3622	91.6423	88.6037
FBGN0038455	0.00659091	0.0645271	24	15	10.8152	81.7409	17.3014	0.211662	74.3023	77.319	67.5831	70.8313	81.7621	72.981	100.577	91.6192	92.9133	78.6713	87.2608	85.0699
FBGN0038542	0.00659091	0.0645271	18	12	3.40366	16.313	4.6035	0.282198	15.4647	15.14	13.7496	14.9603	13.5944	15.8843	20.6978	19.0391	21.9423	12.9693	12.6683	12.7403
FBGN0038647	0.00659091	0.0645271	24	18	1.79913	3.25344	1.59807	0.491193	2.20457	3.49615	2.27501	0.933844	1.33784	0.962277	6.08504	3.87383	2.67091	8.13166	3.55517	3.51501
FBGN0038652	0.00659091	0.0645271	24	12	29.8262	90.0618	42.3366	0.470084	64.6388	60.3702	53.9518	97.7605	79.9072	81.7726	120.818	138.313	139.092	92.3636	64.6246	87.1292
FBGN0038700	0.00659091	0.0645271	24	0	37.6006	401.533	81.1678	0.202144	553.17	543.997	546.834	339.234	360.309	343.856	338.16	364.876	322.192	365.062	382.313	358.399
FBGN0038717	0.00659091	0.0645271	24	9	4.204	10.3971	4.68434	0.450541	7.21045	6.9103	6.91064	18.8911	12.4246	17.8284	9.68121	13.0119	10.4197	9.9196	5.10748	6.45039
FBGN0038718	0.00659091	0.0645271	18	9	36.3817	83.3109	34.5553	0.414776	46.3503	40.4421	45.7264	126.298	83.5423	119.071	72.3087	110.418	91.8936	70.1557	35.9276	53.9312
FBGN0038733	0.00659091	0.0645271	18	6	6.20219	27.5954	4.86247	0.176206	25.9201	23.6626	24.4925	32.2209	29.7299	33.2638	20.8791	20.9322	20.6612	36.512	25.0814	30.4948
FBGN0038737	0.00659091	0.0645271	18	6	1.9058	16.5726	1.64043	0.0989842	15.5108	15.4116	15.1873	18.6791	18.2368	16.6393	13.8017	14.1942	14.033	17.4919	19.7852	17.4401
FBGN0038756	0.00659091	0.0645271	18	3	75.8293	514.322	126.235	0.245439	588.25	609.61	650.804	462.959	422.243	431.482	456.999	377.559	373.545	607.347	736.761	643.66
FBGN0038787	0.00659091	0.0645271	18	6	2.30214	18.1042	2.07868	0.114817	16.2151	17.8429	16.2751	19.981	20.0676	19.9349	16.9236	16.6389	15.6951	19.1029	17.6018	17.854
FBGN0038811	0.00659091	0.0645271	18	6	1.30393	15.7494	1.44721	0.0918901	14.249	14.9424	14.7071	17.2933	17.6535	15.9021	15.0978	14.2245	13.3646	15.6778	17.2881	16.4215
FBGN0038897	0.00659091	0.0645271	24	3	3.62655	19.2837	2.24471	0.116404	22.0657	23.2473	21.8648	21.5531	20.3549	21.5525	15.9758	16.7212	18.5338	16.0425	16.6054	16.8876
FBGN0038965	0.00659091	0.0645271	18	9	3.6589	35.0491	3.02163	0.0862113	31.1476	32.1685	29.689	37.4837	33.9137	40.0088	35.5415	35.0685	37.343	31.6898	34.2998	33.1699
FBGN0039044	0.00659091	0.0645271	18	6	2.19941	15.9834	2.15055	0.134549	15.7772	14.8762	13.5679	16.0385	19.2683	18.6233	14.7007	15.0914	12.6668	15.9745	16.4504	15.5404
FBGN0039094	0.00659091	0.0645271	18	0	8.67727	80.43	10.5985	0.131773	93.4412	95.5475	84.8691	69.5321	77.0715	75.7507	78.7211	72.5976	77.1114	91.983	93.0433	87.2866
FBGN0039113	0.00659091	0.0645271	18	6	0.984699	2.97901	0.812991	0.272907	2.16693	2.11439	2.97361	3.52052	3.50696	4.0895	1.83045	2.00074	3.20202	3.43334	3.37194	2.3182
FBGN0039232	0.00659091	0.0645271	24	15	0.134791	0.190852	0.152758	0.152758	0.096651	0.023312	0.071523	0.086828	0.081635	0.270742	0.374452	0.273429	0.372584	0.1636	0.281258	0.194215
FBGN0039303	0.00659091	0.0645271	18	3	8.25876	172.851	10.4976	0.0607318	180.744	180.1	178.583	175.709	168.42	172.722	161.422	158.639	168.774	174.073	187.228	183.545
FBGN0039346	0.00659091	0.0645271	18	6	0.336269	0.330532	0.283738	0.283738	0.047993	0.340138	0.205239	0.523549	0.602897	0.671151	0	0	0.122134	0.365542	0.09092	0.571217
FBGN0039509	0.00659091	0.0645271	24	12	8.20819	68.104	11.1298	0.163423	63.1684	59.4797	64.4035	73.1406	70.7276	64.9177	75.2087	78.6843	78.9475	63.2404	58.7436	66.5857
FBGN0039560	0.00659091	0.0645271	24	12	1.99016	16.4714	2.21674	0.134581	13.693	14.1596	16.0413	17.0517	16.9259	19.0938	17.2327	16.9901	19.5905	16.3654	15.6251	14.8881
FBGN0039756	0.00659091	0.0645271	24	9	39.6849	261.902	39.9743	0.152631	246.86	236.847	225.813	287.119	294.233	296.348	307.993	278.94	276.376	235.343	221.516	235.437
FBGN0039768	0.00659091	0.0645271	24	0	18.3247	74.5924	22.9424	0.30757	98.7933	88.2482	88.1612	64.2285	53.4189	64.5068	54.5047	62.9323	63.7838	94.4586	85.4754	76.5978
FBGN0039818	0.00659091	0.0645271	24	12	6.25627	47.5478	9.87792	0.207747	41.8606	42.9109	35.9209	42.8683	51.0638	46.1793	58.7483	56.6117	57.2666	42.6222	45.3466	49.1746
FBGN0039856	0.00659091	0.0645271	18	12	6.45285	40.8211	9.86731	0.241721	39.7444	38.9685	36.9812	39.6443	39.026	35.6979	53.2672	48.5199	46.8685	32.8805	31.9335	31.5205
FBGN0039929	0.00659091	0.0645271	18	3	8.42113	78.4285	13.7247	0.174996	75.5222	80.5971	83.0033	77.2257	82.2122	80.7414	64.3467	67.9575	69.2289	88.6056	93.9631	98.3255
FBGN0040056	0.00659091	0.0645271	24	21	1.03542	15.2833	1.19286	0.07805	15.1547	15.8713	16.2849	14.688	15.0607	12.532	14.4285	15.2059	14.7238	16.5465	16.8528	16.0504
FBGN0040071	0.00659091	0.0645271	24	12	2.31813	16.9655	3.7938	0.223618	15.1873	13.977	15.5324	16.1812	18.3768	17.2168	21.9406	18.3346	20.7607	16.0188	15.0024	15.0577
FBGN0040238	0.00659091	0.0645271	18	6	4.90639	20.2261	3.78589	0.187178	19.1834	18.4101	16.3434	24.5692	20.7884	24.3829	13.6777	12.2955	13.8497	27.0714	22.6064	23.8568
FBGN0040250	0.00659091	0.0645271	18	9	6.69999	53.9177	4.18122	0.0775483	47.3962	46.9365	44.8878	58.4563	55.9982	56.9574	52.232	56.9817	55.4241	55.4666	52.5446	51.1871
FBGN0040475	0.00659091	0.0645271	24	12	9.60148	117.432	17.2833	0.147177	110.149	109.71	98.3364	110.122	122.226	119.298	142.324	123.996	135.664	111.165	108.737	117.461
FBGN0040775	0.00659091	0.0645271	24	15	4.04783	7.97263	8.32147	1.04375	2.90312	3.77213	3.81819	3.76155	5.38885	8.23676	13.7874	9.26481	21.9651	5.91409	5.53286	11.3268
FBGN0040931	0.00659091	0.0645271	24	21	17.5286	146.603	15.3496	0.104701	159.981	156.478	135.681	138.295	128.136	131.636	134.574	146.97	134.886	159.623	160.115	172.865
FBGN0041180	0.00659091	0.0645271	18	12	1.61267	10.6204	1.78241	0.167829	9.94174	9.7019	9.05953	10.1547	11.6345	9.62337	12.5464	11.7609	12.6285	8.87543	9.93196	8.91177
FBGN0041582	0.00659091	0.0645271	24	6	1.31816	26.1086	1.20734	0.0462432	26.6668	25.7317	26.6859	27.315	27.6471	28.4242	26.0637	23.2761	26.3617	25.3559	25.4669	24.3078
FBGN0041789	0.00659091	0.0645271	24	12	2.38302	51.6943	3.8752	0.0749636	49.6062	50.0717	47.0519	51.1912	52.4766	52.1659	58.7567	52.7035	54.352	48.5462	50.9319	52.4784
FBGN0042179	0.00659091	0.0645271	24	15	4.95757	43.4099	9.58174	0.220727	37.303	38.8993	41.4389	40.4837	41.4668	39.7272	49.3471	50.1164	53.1105	40.1818	45.7065	43.1378
FBGN0043458	0.00659091	0.0645271	24	12	1.98994	24.2384	2.8112	0.115981	22.9266	23.0222	21.6938	24.5966	24.5409	25.9648	27.0179	24.9695	27.3171	23.3062	22.852	22.6529
FBGN0043900	0.00659091	0.0645271	18	9	1.16797	11.8092	1.04824	0.0887654	10.3114	10.0507	11.0915	12.0695	12.0074	12.9386	11.7775	12.4595	12.7472	10.5989	11.231	11.282
FBGN0044872	0.00659091	0.0645271	18	15	9.7754	40.6554	8.73454	0.214844	42.8938	41.1829	38.0933	30.0902	32.6748	31.3222	56.2237	49.1284	55.0074	40.0047	43.8633	40.4814
FBGN0046302	0.00659091	0.0645271	24	12	44.8903	550.768	67.3685	0.122317	524.181	528.486	461.624	529.301	560.416	549.049	629.58	622.99	600.417	523.322	554.375	525.471
FBGN0050371	0.00659091	0.0645271	18	3	26.0611	100.825	29.8721	0.296276	115.263	119.754	129.685	108.188	86.9676	94.4009	63.9863	78.1603	76.4591	161.678	87.7634	132.407
FBGN0050495	0.00659091	0.0645271	24	15	1.00749	6.00784	0.984865	0.16393	4.83767	4.2406	5.2718	5.51347	5.85157	5.87957	6.1017	7.29037	8.16792	6.45923	7.16422	5.31592
FBGN0051005	0.00659091	0.0645271	24	3	1.9753	15.6021	1.40348	0.0899546	17.6991	18.2356	18.3517	16.2156	16.9591	13.5499	12.6118	12.7876	14.6488	15.4711	16.096	14.5987
FBGN0051038	0.00659091	0.0645271	24	12	0.927677	9.96349	1.10519	0.110924	9.35126	8.08635	8.24567	11.1698	10.2895	10.3715	10.7519	10.7122	10.7605	9.62674	9.489	10.7074
FBGN0051106	0.00659091	0.0645271	24	12	33.3941	120.186	40.9401	0.34064	77.9351	85.0687	86.0174	134.818	112.713	145.108	132.685	164.548	166.2	134.022	87.9814	115.132
FBGN0051116	0.00659091	0.0645271	24	9	3.94734	30.9124	4.31521	0.139595	29.748	27.4313	30.6534	35.4901	32.5939	34.239	33.4217	34.5228	33.5144	29.5669	22.733	27.0336
FBGN0051451	0.00659091	0.0645271	24	12	1.15636	8.64169	1.66506	0.192677	7.27446	7.90513	8.616	8.98147	8.96217	8.15233	9.88573	10.8287	9.69877	7.33648	8.03687	8.02219
FBGN0051522	0.00659091	0.0645271	18	3	8.39692	105.093	12.8184	0.121972	108.462	112.465	110.238	108.381	100.541	92.3766	98.6218	88.6447	96.5057	111.057	142.881	110.168
FBGN0051673	0.00659091	0.0645271	18	6	12.2454	170.801	11.6849	0.0684121	161.104	164.096	162.46	180.536	177.731	185.4	160.414	171.107	154.674	177.68	169.885	166.999
FBGN0051717	0.00659091	0.0645271	18	9	7.42033	65.1232	5.43305	0.0834272	60.1624	57.5836	51.7674	63.389	70.6563	70.0004	68.9251	64.3605	69.7073	60.6756	64.5647	63.3875
FBGN0052056	0.00659091	0.0645271	24	18	4.99754	96.0434	6.86052	0.0714315	92.1991	93.4842	94.0825	85.7355	88.5358	93.7754	93.1499	95.5875	95.6087	111.74	99.2817	109.341
FBGN0052091	0.00659091	0.0645271	24	12	0.198817	2.74987	0.48046	0.174721	2.55681	2.68227	1.97826	2.66642	2.76278	2.83605	3.57043	2.8399	3.21327	2.69171	2.49339	2.70715
FBGN0052190	0.00659091	0.0645271	24	9	17.9958	269.897	16.5489	0.0613157	267.964	273.25	267.108	283.488	292.008	297.34	281.264	249.501	285.994	246.744	251.963	242.143
FBGN0052379	0.00659091	0.0645271	24	0	2.93422	12.0408	3.12704	0.259703	15.6802	14.3582	16.0948	10.1418	9.09743	12.0074	8.64498	11.2933	9.49926	14.188	10.6654	12.8189
FBGN0052672	0.00659091	0.0645271	18	9	43.389	507.509	42.3262	0.0833999	437.819	457.672	476.78	534.214	549.28	511.376	508.055	530.964	538.141	462.372	491.967	464.484
FBGN0052681	0.00659091	0.0645271	24	15	0.423895	1.68485	0.438123	0.260037	1.19736	0.869726	1.19102	1.74354	1.63396	1.52098	1.77365	2.2216	2.80889	1.99112	1.84369	1.42267
FBGN0052751	0.00659091	0.0645271	24	18	0.397111	0.633472	0.552669	0.552669	0.450317	0.226005	0.129492	0.105592	0.049499	0.274271	0.227845	0.331879	0.601919	1.49201	1.43834	2.2745
FBGN0052813	0.00659091	0.0645271	24	15	4.04763	55.7242	8.9995	0.161501	53.4091	50.2319	49.5956	49.8624	55.3867	54.7508	66.8024	58.4299	64.4127	55.2091	54.67	55.9296
FBGN0053080	0.00659091	0.0645271	24	12	9.0097	74.2105	13.5159	0.182129	65.9863	66.7251	63.1242	75.6048	69.8773	75.8589	84.9132	89.3656	87.6734	77.6244	64.0108	69.7625
FBGN0053111	0.00659091	0.0645271	24	12	2.82734	26.338	4.15546	0.157774	24.6179	24.6219	22.0175	25.4791	29.9665	25.1209	30.5927	28.7513	30.5766	22.8524	26.5902	24.8694
FBGN0053192	0.00659091	0.0645271	24	6	406.317	864.833	419.243	0.484768	847.556	950.902	946.662	1381.2	1570.52	1409	542.631	595.089	490.015	507.978	537.318	599.127
FBGN0061492	0.00659091	0.0645271	24	21	2.69641	40.6864	2.56841	0.063127	42.8483	41.1824	40.9564	38.4809	38.2304	38.1706	42.2464	40.2699	35.8235	43.5475	42.9642	43.5167
FBGN0063492	0.00659091	0.0645271	18	9	11.354	96.6676	7.37725	0.0763156	90.0257	82.0869	78.1465	109.307	106.506	101.977	99.4646	90.6792	94.2036	96.5092	99.3077	89.6664
FBGN0082831	0.00659091	0.0645271	18	9	2.86796	23.2558	2.48512	0.10686	20.4383	19.458	20.8359	24.5866	26.1088	24.256	25.6012	21.9433	24.4942	21.1079	20.579	22.2049
FBGN0083167	0.00659091	0.0645271	18	0	31.7238	227.743	35.0972	0.154109	248.617	266.638	270.057	202.209	197.334	214.782	203.753	231.973	211.113	261.119	264.162	266.446
FBGN0085192	0.00659091	0.0645271	18	6	2.17875	22.1415	2.77928	0.125523	18.974	21.228	20.0852	25.8354	26.815	20.582	17.5882	19.9978	18.335	24.1252	24.169	23.7944
FBGN0085227	0.00659091	0.0645271	18	0	89.5621	395.257	85.0232	0.215108	477.777	483.57	486.155	353.843	347.656	349.686	358.786	353.147	353.356	466.826	498.151	469.205
FBGN0085424	0.00659091	0.0645271	24	15	12.818	97.367	6.37133	0.0654362	85.7863	80.9695	74.0638	89.6752	99.0649	98.1122	117.876	97.6791	113.077	103.563	106.791	101.745
FBGN0086378	0.00659091	0.0645271	18	6	4.34316	75.9859	3.92656	0.0516749	73.0375	74.7133	72.7198	79.5263	79.1449	79.1796	69.8848	73.7904	68.0919	77.0267	81.4671	77.359
FBGN0086608	0.00659091	0.0645271	24	15	4.14564	21.2823	0.324837	0.0152632	15.6647	16.7767	15.115	20.9872	21.5586	20.5505	24.7279	22.9258	23.2742	24.0391	27.35	22.4184
FBGN0086656	0.00659091	0.0645271	24	12	13.84	195.256	18.5848	0.0951816	178.562	189.044	184.234	202.648	201.303	185.963	209.726	214.688	211.622	190.968	185.717	188.598
[truncated: 10,935 more rows]

## Sheet: TableS1D_JTKTM
CycID	JTK_pvalue	JTK_BH.Q	JTK_period	JTK_adjphase	JTK_amplitude	meta2d_Base	meta2d_AMP	meta2d_rAMP	0	0	0	6	6	6	12	12	12	18	18	18
[truncated: 12,140 more rows]

[truncated: 9 more sheets: TableS1E_JTKAS, TableS1F_JTKTS, TableS1G_TM cycling genes in AS, TableS1H_Gene annotation, TableS1I_AMAS, TableS1J_AMTM, TableS1K_ASTS, TableS1L_TMTS, TableS1M_Primer]
