# Supplementary material for: The microbiome stabilizes circadian rhythms in the gut
Source: Proc Natl Acad Sci U S A. 2023 Jan 23;120(5):e2217532120. doi: 10.1073/pnas.2217532120 (PMC9945975; doi:10.1073/pnas.2217532120)
Supplement: Supplementary file 3 — Dataset S02 (XLSX) [file pnas.2217532120.sd02.xlsx]

## Sheet: RNA-seqTPM
gene_name	flybasename_gene	0TS1	0TS2	0TS3	6TS1	6TS2	6TS3	12TS1	12TS2	12TS3	18TS1	18TS2	18TS3	0AS1	0AS2	0AS3	6AS1	6AS2	6AS3	12AS1	12AS2	12AS3	18AS1	18AS2	18AS3	0TM1	0TM2	0TM3	6TM1	6TM2	6TM3	12TM1	12TM2	12TM3	18TM1	18TM2	18TM3	0AM1	0AM2	0AM3	6AM1	6AM2	6AM3	12AM1	12AM2	12AM3	18AM1	18AM2	18AM3
7SLRNA:CR32864	FBgn0000003	0	0	0	0.483281	0	0	0	0	0	0	0	0	0	0	0	0	0	0.529553	0	0	0	0	0	0	0	0	0.372453	0.548671	0	0	0.431051	0	0	0	0	0	0.319182	0	0	0.439439	0	0	0	0	0	0	0.304179	0
a	FBgn0000008	1.93265	1.67229	1.5374	1.87048	1.95724	1.65848	2.08655	1.66803	1.47409	2.72081	2.27886	2.61301	1.45735	1.40156	1.1601	1.58766	1.76856	1.8703	1.7112	1.80202	1.46375	2.18223	1.56671	1.50016	6.11967	5.93687	4.6768	6.31613	5.98595	4.87062	4.68878	5.20902	4.18672	6.01795	6.34216	6.0719	5.62901	5.51645	4.71694	5.93765	7.42656	6.90645	4.55772	3.99085	4.3961	6.13513	6.38549	5.2266
abd-A	FBgn0000014	3.93127	2.81337	3.26451	5.08747	4.1561	4.32412	4.61172	4.03847	3.32605	5.02061	4.21542	3.80637	5.4695	5.05073	3.31909	5.83691	5.05711	3.96754	4.68736	5.09839	3.44967	5.30864	4.25395	4.61623	4.59446	4.23911	3.29906	4.87149	3.67661	3.67991	4.61312	3.10712	5.00077	4.91697	4.34516	3.5766	4.22283	3.49886	3.81278	3.7311	4.61655	5.1708	3.95438	3.31482	3.88778	4.29889	3.66584	4.05753
Abd-B	FBgn0000015	0.743046	1.39109	0.503815	0.613411	0.847441	0.72881	1.10758	1.076	0.761343	1.20099	0.606265	0.824394	0.79782	0.870828	0.580994	0.946149	1.2279	1.05651	0.882135	1.23978	1.02199	0.666075	0.489477	0.823124	0.543051	1.25035	0.536433	0.392042	0.741112	0.760264	0.594912	0.612949	1.11833	0.517814	0.578124	0.576627	0.639221	0.553168	1.36896	0.786391	0.822633	0.810847	0.747435	0.598745	0.659293	0.618878	0.575127	0.513287
Abl	FBgn0000017	5.24059	6.01425	5.24402	5.43435	5.0723	4.64173	5.63251	4.81531	4.52444	5.71129	6.31778	6.90081	5.13677	5.08233	5.4591	6.02233	5.65881	5.2381	5.29713	5.41074	5.24293	5.26413	5.29228	4.96427	5.33137	5.44082	5.77253	5.06076	5.19576	4.61233	5.22839	5.77194	5.93285	5.93407	5.92523	5.58714	5.06523	4.98114	5.06262	5.73141	6.03539	5.90344	5.59777	5.72668	6.1366	5.29572	5.49911	5.32878
abo	FBgn0000018	11.2079	9.95504	9.32504	12.3725	13.1559	12.2289	13.0691	11.3428	12.7473	14.9693	14.6429	13.098	11.6428	10.6619	10.8594	12.2544	13.6732	12.182	11.9879	12.267	13.8035	13.6771	14.1645	13.162	12.2934	13.9302	11.2052	13.4192	15.278	14.4986	13.4509	13.2178	13.0405	16.7865	16.3857	16.1477	13.644	12.5747	12.9546	15.1604	13.2474	13.0108	14.1227	14.26	14.6056	16.524	16.1809	13.6105
ac	FBgn0000022	0	0	0	0	0	0	0	0	0	0	0	0	0	0	0.078794	0	0	0	0	0	0	0	0	0	0	0	0	0	0	0	0	0	0	0	0	0	0	0	0	0	0	0	0	0	0	0	0	0
Ace	FBgn0000024	22.2823	14.8953	17.5161	13.1222	12.3389	13.4652	16.7125	18.302	15.1701	14.1302	17.378	19.6323	11.0219	11.841	11.2822	23.2548	15.8708	22.7417	16.6003	16.0157	17.6116	12.0856	13.9701	12.3591	14.9222	13.9563	13.8213	10.3686	11.1916	12.6628	14.2765	14.4135	11.5695	20.0801	19.1651	17.9147	10.0764	9.35904	8.4651	16.4314	17.0927	16.1908	15.7848	12.8023	14.9857	15.2528	15.8726	15.1016
acj6	FBgn0000028	0.218217	0.653371	0.690936	0.329699	0.056737	0.548637	1.58833	1.22108	0.309622	0.748214	0.142418	0.222208	0.107459	0.219486	0.353308	0.377795	1.40167	0.556888	0.225633	0.154457	0.372283	0.15068	0.185839	0.408105	0.091088	0.490243	0.120429	0.085349	0.372616	0.455755	0.663472	0.527457	2.33051	0.070315	0.151473	0.31987	0.078681	0.11501	0.279972	0.141776	0.089674	0.488766	0.101467	0.27413	0.503084	0.287622	0.463562	0.428742
Acph-1	FBgn0000032	14.5863	15.2602	16.4847	17.5417	16.2912	18.1172	15.5804	18.7707	15.7648	21.7986	20.0544	18.4078	15.5275	16.1849	14.9186	15.7749	19.6738	16.7973	15.5729	17.8364	17.5829	17.9243	16.8296	18.7647	24.416	24.8667	23.3948	23.4045	24.0158	21.9485	25.1441	23.949	29.9705	31.064	29.9623	30.425	21.7765	23.7389	23.289	25.0238	27.8722	24.0961	25.1996	21.3789	23.6163	27.4332	28.9404	27.1326
nAChRalpha1	FBgn0000036	0.00950309	0.044051	0.027136	0.029961	0	0.028114	0.208065	0.139328	0	0.152697	0.02886	0	0.076693	0	0.012598	0.015677	0.298559	0.216041	0.061092	0.063382	0	0.011366	0.012525	0.015261	0	0.176064	0.037367	0	0.025779	0.013838	0.081346	0.029813	0.14325	0.014316	0.014013	0	0	0.00765912	0.024962	0.084808	0	0.028696	0	0.014959	0.028084	0.090751	0.051671	0.054675
mAChR-A	FBgn0000037	0.203887	0.185576	0.116612	0.087902	0.024743	0.079824	0.12794	0.256277	0.126202	0.151998	0.268967	0.173992	0.018659	0.019175	0.172942	0.069946	0.075964	0.179112	0.071204	0.179971	0.327305	0.114702	0.107907	0.06331	0.113654	0.055409	0.070238	0.024638	0	0.095386	0.158725	0.041955	0.227027	0	0.152642	0.047013	0.09091	0.022214	0.035026	0	0.058553	0.084625	0.087952	0.086642	0.019956	0.076583	0.119475	0
nAChRbeta1	FBgn0000038	0.106083	0.143222	0.212264	0.20957	0	0.155546	0.499158	0.345943	0	0.36558	0.032329	0.066056	0	0.029768	0.026231	0.11199	0.873522	0.159447	0.112736	0.034892	0.09998	0	0.028186	0.096732	0.070025	0.088025	0.027189	0.078451	0.0907	0.087595	0.157235	0.032491	0.388268	0	0.02895	0.071313	0.012036	0.017496	0.216378	0.097356	0	0.134777	0	0.13659	0.311355	0.305256	0.093904	0.097363
nAChRalpha2	FBgn0000039	0	0	0	0	0	0.075233	0.035802	0.104841	0	0.037096	0	0.039558	0	0	0	0	0.036584	0	0	0.042039	0	0	0	0	0	0.035645	0	0	0	0	0	0.117606	0.072445	0.038565	0	0	0	0	0	0	0	0	0	0	0	0.074245	0.028422	0
Act5C	FBgn0000042	1681.19	1616.2	1451.33	2689.7	2856.43	2606.8	1337.85	1261.17	1507.31	939.205	1017.53	1012.38	2127.9	2011.82	2037.72	1931.96	1759.03	1742.96	1394.3	1430.54	1310.89	1897.39	1789.68	1807.92	3649.64	3625.64	3398.73	4138.28	4201.9	3517.69	3280.47	3450.95	3312.54	3060.17	3180.37	2822.9	4146.68	4125.13	3827.47	3808.9	3855.89	3821.69	3823.31	3657.94	3771.24	3732.86	3957.83	3891.35
Act42A	FBgn0000043	33.2849	48.3923	44.0955	71.6562	62.373	77.9785	88.6351	80.9857	42.9866	88.2666	33.3933	34.698	46.4531	36.119	39.4039	51.4169	108.501	72.2553	47.7112	49.1138	50.8448	45.226	46.7623	53.2918	942.303	1025.48	956.825	1017.39	1037.36	810.057	1011.96	1068.58	1165.8	1049.34	1136.13	1061.73	968.77	1096.2	957.949	1129.64	1133.33	1121.03	1166.39	1132.33	1189.35	1105.89	1250.39	1222.27
Act57B	FBgn0000044	221.31	224.337	189.789	661.534	557.445	512.049	596.134	677.622	432.138	290.097	293	214.81	368.52	368.954	270.478	364.958	324.194	270.937	399.692	345.775	289.868	331.444	333.369	313.712	334.177	284.846	205.479	596.277	575.718	475.671	514.227	467.955	460.269	411.458	301.864	252.37	441.691	381.295	335.453	413.416	396.872	394.709	437.809	311.681	354.952	407.976	411.847	342.976
Act79B	FBgn0000045	5.38065	5.43155	7.24895	5.06578	4.44549	5.00005	7.38424	5.46981	5.3214	6.10853	4.49384	5.21762	4.22237	4.77785	4.79564	8.02172	4.99695	7.22185	5.8719	7.21748	5.52726	4.61002	3.64674	3.31011	3.80666	3.47	2.63527	3.26858	2.89562	5.33805	4.20857	4.23101	3.99079	5.55614	2.7725	2.50076	4.44475	2.29845	3.27278	4.70441	4.08283	4.46875	3.96232	4.68405	6.58533	2.21512	3.85885	2.89306
Act87E	FBgn0000046	33.1599	36.16	37.4354	145.78	110.013	114.953	93.6787	95.836	42.7872	57.3387	35.9697	23.569	49.3362	43.9283	34.974	65.1452	102.846	62.5482	49.171	45.3603	37.4654	54.1147	49.0255	51.7324	57.5684	52.6003	31.7397	130.74	118.318	107.674	81.7196	60.6688	93.6046	53.7184	40.6014	43.0747	67.8199	58.4015	64.2019	73.721	70.5563	81.8713	60.2846	48.4787	61.334	73.7753	73.062	64.7072
Act88F	FBgn0000047	0	0	0	0.062725	0.068365	0	0	0	0	0	0	0	0	0	0	0.201949	0	0	0	0	0	0	0	0	0.025264	0	0	0	0	0.051106	0	0	0	0	0	0	0.021592	0	0.094891	0	0	0.060495	0	0	0	0	0	0.086374
Pfas	FBgn0000052	14.6494	13.8599	10.2509	15.4172	17.0184	17.965	10.0577	7.36735	7.07262	12.1894	11.7714	13.9723	13.1509	12.3551	10.3033	15.4869	13.9487	13.2167	12.1001	12.4576	8.80937	16.5909	16.0621	14.5455	12.4566	12.6163	10.4957	13.8812	15.2747	12.5639	9.28706	7.81472	8.31878	10.4285	11.3155	8.5819	10.9698	11.0136	8.79773	13.8681	14.2335	12.9012	11.4638	10.0913	10.6317	15.4847	12.4455	11.985
Gart	FBgn0000053	17.5665	13.6402	14.9065	7.10492	7.34724	7.52756	9.30684	8.77811	8.26192	12.8968	14.4541	14.1753	11.0127	9.95946	8.50423	12.5528	10.74	9.34586	11.0329	11.4625	10.3901	10.2649	9.90715	8.38213	15.558	16.0987	13.058	9.61069	11.5098	8.5889	12.3029	11.727	11.843	13.853	12.2625	13.1765	13.0654	11.6602	10.4308	15.3975	14.7503	13.7345	14.3584	12.4673	14.8197	13.9186	13.197	11.6937
Adh	FBgn0000055	2.91332	4.3233	3.92898	3.04381	2.75387	1.94109	2.2667	3.68235	3.26825	3.2475	2.1379	2.28539	3.30719	3.20841	3.23018	3.3562	2.69956	1.72417	4.65437	3.49346	2.73288	2.76272	2.55081	3.37718	2.28484	2.48005	3.17327	1.10695	1.8231	1.58857	1.48857	1.69166	2.13755	1.70531	2.22604	2.78671	2.17408	2.29988	2.46871	2.70104	1.6419	2.20266	2.19485	2.44365	2.81578	3.09239	1.97582	1.98459
Adhr	FBgn0000056	0	0	0	0	0	0	0	0	0	0	0	0	0	0	0	0	0	0	0	0	0	0	0	0	0	0	0	0	0	0	0	0	0	0	0	0	0	0	0	0	0	0	0	0	0	0	0	0
adp	FBgn0000057	20.5752	23.9884	21.7521	18.9588	19.6734	19.3992	23.624	21.2948	17.3723	20.9248	17.1784	19.5439	20.1806	16.5554	18.3321	21.1549	24.0087	17.6894	20.4714	17.4346	18.6527	14.1925	14.5842	17.2889	21.9357	24.0224	19.0706	21.9541	20.6686	20.2825	17.5174	18.3788	26.6234	16.9642	16.9453	19.4974	20.3518	18.8315	19.8031	20.1793	21.5685	22.2491	21.221	17.4532	20.1633	18.4682	18.966	18.8516
al	FBgn0000061	0	0	0	0	0	0	0	0.04544	0	0	0	0	0	0	0	0	0	0.062391	0	0	0	0	0.044255	0	0.022285	0	0	0.062293	0	0	0	0.050708	0	0	0	0	0	0	0.042067	0	0	0.053411	0	0	0	0	0	0
Mps1	FBgn0000063	0.339184	1.10805	0.766699	0.657626	0.257719	0.996672	2.18198	1.62207	0.166699	1.88925	0.473889	0.347669	0.394	0.27671	0.241243	0.201326	2.99425	1.11612	0.340715	0.092613	0.351976	0.655318	0.376654	0.340648	0.679918	1.26164	1.04779	0.792179	1.83217	1.81828	2.44781	1.46987	4.16378	1.19148	1.37475	1.317	1.31053	1.077	1.79564	1.87503	1.35282	1.58628	1.22235	1.51042	1.28889	1.35565	1.72622	1.85301
Ald	FBgn0000064	610.378	605.546	573.334	474.943	483.948	469.642	426.796	428.535	435.153	538.672	556.892	566.68	521.371	528.887	530.382	576.57	531.602	528.403	488.769	475.995	460.659	484.759	487.806	504.24	639.577	655.834	649.495	502.946	508.208	486.007	436.672	476.479	449.554	555.701	560.742	539.481	535.433	533.211	530.406	551.356	559.058	550.423	499.309	497.817	507.09	507.457	500.799	471.189
Ama	FBgn0000071	0.03088	0	0.08813	0.205862	0.112698	0.045417	0.087044	0.211357	0.045357	0.13505	0.047068	0.047318	0	0.474568	0	0.055177	0.221586	0.174293	0	0.101057	0.047954	0	0.082389	0	0.062118	0.215908	0.394547	0.173656	0.267772	0.211145	0.323445	0.236173	0.613544	0.37207	0.374656	0.102553	0.177236	0.256126	0.078419	0.143328	0.134572	0.14896	0.30917	0.100209	0.181898	0.180048	0.102977	0.142221
amd	FBgn0000075	2.81229	4.19165	1.01365	0.951821	1.1947	1.60405	0.382605	1.41668	0.604797	1.70372	3.03786	2.9847	6.9622	7.18169	4.53477	2.3791	3.55339	3.28521	0.584522	0.492275	0.893374	2.43068	4.36434	1.39981	0.710537	0.684855	0.663277	0.764267	1.1391	0.897292	1.09981	0.626429	0.850202	0.945282	0.590784	0.636702	2.41994	1.42412	1.07575	1.55682	1.10816	1.04958	1.13395	0.397617	1.00368	0.911653	0.909172	0.94173
amx	FBgn0000077	11.8333	11.4168	11.651	12.7179	14.823	10.1122	13.2602	11.0494	12.2426	12.921	13.4309	11.6994	11.2071	11.6204	10.3546	12.7447	10.7553	12.1151	13.4302	12.7797	13.9085	11.611	12.8752	11.7147	12.129	12.3707	11.786	13.2925	12.6435	10.4957	11.6378	14.4035	12.355	12.0944	14.4048	12.9656	12.7167	12.9708	11.8148	13.1307	12.515	14.5094	12.048	14.2026	14.352	14.5179	13.764	13.6933
Amy-d	FBgn0000078	8580.74	8312.05	9932.79	5090.34	5490.27	5553.18	6317.13	6240.88	6224.88	4849.19	5916.77	6210.04	8778.14	8554.47	7480.46	6931.25	5619.11	6267.48	6825.49	6020.56	7002.17	6138.39	5729.57	5126.66	5845.48	5380.36	6088.39	3219.58	2952.01	3426.07	4458.31	3934.86	2803.01	4066.97	3744.15	3407.58	5071.79	4649.7	3972.45	3835.15	3886.12	3936.84	5135.3	4365.22	4426.77	3582.25	3563.81	3592.34
Amy-p	FBgn0000079	5758.23	5863.97	6845.9	3459.47	3844.78	3740.3	4249.92	4763.72	4359.39	3386.19	4095.12	4140.12	5695.59	5355.32	5002.87	4745.46	3821.51	4434.34	4767.98	4003.95	4732.26	3957.83	4023.29	3363.17	3725.45	3655.38	4188.76	2312.35	2206.93	2421.49	3056.81	2730.27	1969.01	2934.49	2699.82	2357.35	3299.02	3152.41	3237.13	2649.5	2641.71	2679.12	3586.16	3117.47	3119.8	2397.48	2404.17	2362.54
AnxB9	FBgn0000083	58.6398	68.8484	65.9986	77.3962	77.2692	66.2845	78.6135	86.0236	71.1265	71.6199	69.851	62.6007	66.8662	63.1346	61.9358	82.0121	71.1668	58.4809	74.1188	75.574	64.666	63.0962	65.9427	69.5559	130.054	144.622	126.222	150.202	162.782	132.381	139.999	157.868	168.909	156.681	160.212	147.954	138.771	147.641	134.44	160.013	153.747	156.827	147.671	138.942	148.367	157.065	162.68	162.001
AnxB10	FBgn0000084	7.49853	9.63537	8.74954	8.13381	7.40341	7.34313	12.5944	13.2356	7.08221	14.0868	9.15704	10.1474	9.48286	9.01216	5.43568	9.87259	12.4436	9.72411	9.56494	7.65371	8.2754	9.54789	8.58594	8.30217	50.4338	59.0918	48.2384	46.405	51.6965	43.9947	49.5066	54.5189	57.7066	55.4075	58.3191	55.6147	54.0856	53.0966	40.9064	57.8712	56.2741	64.7387	59.0533	58.3125	58.5504	59.5759	61.888	63.7636
CG2650	FBgn0000092	1.32403	1.00339	0.768305	0.308333	0.443036	0.359451	0.789478	0.587044	0.69002	0.359142	0.366803	1.70999	0.252767	0.582886	1.2044	1.54623	0.441161	0.457017	0.331224	0.584092	0.460403	0.522998	0.812033	0.803157	0.746206	0.429329	0.692025	0.580404	0.537113	0.908638	0.915742	0.741742	0.347577	1.27592	1.04667	0.695005	0.45926	1.46282	0.992945	1.24538	1.24463	0.989116	0.517264	0.597313	0.45005	0.897477	1.21462	0.351344
Anp	FBgn0000094	0	138.878	0	0.38958	0.831601	0	0.674313	0.324291	0.307716	96.3217	0.328973	0	0.31149	1.22987	0.243375	0	226.563	125.164	70.692	140.969	0	0	0	0	0	120.487	0.901501	0	0	0	0	0	58.6748	0	0	0	0	0.758015	103.965	0	0	0	0.384722	0.73497	0.337993	0	0.245279	0.266861
aop	FBgn0000097	30.3972	28.0374	26.8645	29.8451	32.1054	31.3242	24.6193	22.6195	20.4659	23.5863	27.0518	26.8407	35.9209	31.5317	28.8597	33.2415	26.3977	29.7596	35.777	31.4787	28.1454	33.507	31.9915	29.0925	32.8296	32.04	30.0671	31.2025	32.9192	29.2662	23.5854	25.5702	23.2259	29.8054	29.2543	27.2768	33.5463	29.8725	29.674	34.7572	35.2438	34.1279	36.1282	28.5346	32.2794	31.3804	32.3988	28.9294
RpLP0	FBgn0000100	2272.05	2129.39	2069.64	1775.94	1748.22	1715.25	1876.67	1858.26	1985.65	2021.82	2081.83	1981.04	2047.23	1921.88	1839.23	2078.84	1799.71	1862.02	1969.9	1863.03	1809.18	1973.97	1916.21	1832.4	2147.05	2092.28	2042.74	1845.41	1907.19	1659.7	1827.95	1831.72	1698.59	2015.65	1968.02	1836.25	1983.99	1911.27	1812.15	1830.55	1824.46	1892.2	1895.36	1855.24	1855.1	1980.85	1847.52	1856.44
Appl	FBgn0000108	3.73972	3.54041	3.48218	2.4924	2.93444	2.45936	2.99998	2.89241	3.06059	3.83502	3.55619	4.15027	4.32235	4.67506	3.53723	3.32803	3.43804	4.10368	2.85613	3.67111	3.34169	4.04098	4.16293	3.34693	2.61309	2.34392	3.06029	2.10597	2.28733	2.69601	2.66269	2.34266	2.23557	3.55312	3.2792	3.69645	3.13697	3.37789	3.3096	2.44282	3.15808	2.79681	2.97007	2.65886	3.38083	3.167	2.69738	2.73705
Aprt	FBgn0000109	40.628	37.4019	40.2856	38.3951	33.9211	38.1152	33.2872	28.1738	42.593	43.3311	43.5428	46.9432	41.3429	44.0858	45.319	35.2398	34.7117	33.5187	36.0209	35.9052	37.3399	36.2075	40.4817	41.4957	47.9389	48.8431	48.3231	47.2723	51.1793	50.1869	48.0091	53.0232	49.6017	54.4718	55.55	66.6311	44.075	47.1454	40.809	49.3574	54.8874	50.1855	50.9436	49.5241	48.1678	51.4942	56.8502	47.5633
bru1	FBgn0000114	0.507713	11.8076	11.0888	10.6446	0.844578	8.71357	33.3874	33.076	0.683452	33.3261	0.839108	0.865106	0.600262	0.921659	0.401276	3.00991	40.6588	14.7735	4.18227	1.2286	7.08068	0.437269	0.437214	6.51525	0.215879	7.6848	0.330226	0.493475	4.95307	7.28289	16.6019	5.16642	48.8622	0.564764	0.317254	6.54793	0.315929	0.304613	6.61593	5.45646	0.410997	5.24774	0.670809	8.7231	11.3246	7.9446	8.65155	7.61465
Arl1	FBgn0000115	66.5277	71.5897	63.8733	82.3709	80.731	87.2138	68.4801	64.6598	72.5086	72.1637	74.6025	64.0213	73.5275	77.9748	70.461	70.6085	70.6353	68.1733	74.5209	68.992	74.3165	78.2195	79.3081	82.4166	78.8603	81.3484	83.6995	103.046	102.268	88.8075	77.0348	82.586	82.5976	81.5808	92.9815	88.3724	78.3777	83.115	79.6652	82.8991	80.3598	85.3822	80.1053	86.3087	81.486	86.3919	89.0302	93.6838
Argk	FBgn0000116	658.464	609.658	554.886	594.201	596.063	548.419	769.285	787.789	787.609	639.451	661.087	645.404	670.493	601.718	587.076	584.727	547.713	529.005	764.334	739.862	701.965	704.058	665.613	587.523	802.172	784.497	757.408	618.407	595.59	534.55	783.356	784.048	667.879	827.138	817.108	734.343	765.941	729.108	704.378	654.852	693.713	685.287	884.914	806.586	850.537	750.108	799.391	728.998
arm	FBgn0000117	108.784	104.701	96.9198	105.315	108.638	101.608	115.549	108.41	104.847	112.431	113.724	113.314	107.921	103.959	97.199	124.946	102.386	103.776	118.976	113.336	107.593	113.535	109.185	97.0203	140.393	140.921	121.943	128.425	137.993	109.751	130.478	141.036	124.142	141.412	138.881	128.745	136.597	126.986	118.431	138.208	145.043	143.642	148.549	133.848	143.805	150.925	146.865	137.5
arr	FBgn0000119	14.7948	13.9109	12.8335	12.6157	13.5842	13.6937	18.7078	15.6656	14.4451	19.5385	21.0218	21.3269	12.6738	12.3869	12.3	14.5356	11.7223	12.3285	16.6146	16.6235	16.6523	15.9435	15.6911	14.5749	21.7179	20.9292	17.6819	18.3251	18.0604	15.1346	19.4545	20.0436	17.2771	24.0735	23.3825	20.8531	18.6205	16.2525	17.3	20.4427	21.264	19.5201	20.6329	18.7149	21.2297	22.59	19.9769	19.3295
Arr1	FBgn0000120	0.272928	0.835262	0.673412	1.19076	0.587737	0.801047	1.66125	2.40083	0.073613	2.76195	0.605019	0.498582	0.345309	0.278012	0.791362	0.571366	3.36183	1.07246	0.264858	0.12216	0.659074	0.54376	0.891407	1.50063	0.049473	0.344788	0.031746	0.04614	0.818053	0.748579	1.29248	0.531435	4.73125	0.037335	0	0.207248	0.212189	0.164097	0.883813	0.343123	0	0.515026	0.041079	0.520843	0.874782	0.323116	0.797731	0.569979
Arr2	FBgn0000121	0	0	0	0	0	0	0.109799	0.053036	0	0.169903	0.05876	0	0	0.053709	0	0	0	0	0	0.062872	0	0.094644	0.257922	0	0.052142	0	0.049222	0.145752	0	0	0.231954	0	0	0.174414	0	0	0.022278	0	0	0	0.112502	0	0.12976	0	0	0	0.042966	0
ase	FBgn0000137	0	0.084896	0	0.041767	0	0	0	0	0.037389	0	0	0	0	0	0	0	0	0	0	0	0	0	0	0	0.150995	0.175349	0.09681	0.328552	0.144728	0.069165	0.187791	0.231536	0.14257	0.151835	0.205172	0.12635	0.158277	0.250306	0.28876	0.232672	0.255619	0.241793	0.041787	0.20373	0.148246	0.073041	0.251744	0.057956
ash2	FBgn0000139	25.1707	26.593	23.1329	16.6931	14.6685	15.5691	28.3711	28.0935	29.0273	33.9169	34.469	36.1238	19.164	18.0653	19.9213	22.4243	22.7386	20.9006	23.3829	27.9364	27.956	20.4844	23.2079	19.0205	34.5825	33.2905	32.7391	24.6987	25.7656	23.0038	32.2761	35.5061	32.6224	41.3246	41.8745	39.7575	28.129	26.8459	25.9458	27.9361	32.3456	30.6026	32.8232	28.85	30.1747	31.2876	33.1861	31.781
asp	FBgn0000140	0.037058	0.578308	0.635753	0.894047	0.022493	0.671822	2.38784	1.942	0.019319	1.38688	0.037589	0.039864	0.185805	0.104702	0.110953	0.336406	3.05791	1.16397	0.402876	0.143346	0.51914	0.208105	0.163295	0.405484	0.898614	2.00359	1.18421	1.46954	1.59449	1.29202	2.01022	1.49153	3.95904	0.984862	1.26049	2.11387	1.17125	1.05696	1.21407	1.97008	1.62996	1.62437	1.39209	1.47253	1.97871	1.48681	2.05871	1.85583
aub	FBgn0000146	0.230752	0.566547	0.35979	0.863029	0.229181	0.953478	1.27661	1.53887	0.219797	1.44507	0.223751	0.196041	0.116476	0.117746	0.103803	0.295121	1.87562	0.86707	0.50143	0.448552	0.692257	0.229238	0.362253	0.382723	0.290639	0.667011	0.618369	0.542732	0.627463	0.519809	0.932483	1.06023	1.74184	0.473275	0.630036	0.458536	0.392567	0.294029	0.615183	0.513212	0.302867	0.466209	0.310732	0.607583	0.769574	0.784378	0.835485	0.890397
aurA	FBgn0000147	0.226937	2.44867	2.91057	2.91905	0.276582	3.12499	12.6999	8.84169	0.165332	8.55136	0.172949	0.287624	0.211422	0.210831	0.182075	0.681056	11.3019	5.48902	0.971157	0.123404	1.34424	0.046409	0.101191	2.09374	1.04795	2.87236	1.06245	1.4289	3.14007	2.94592	4.09443	2.20047	16.4468	1.25471	2.23475	1.87722	1.17956	1.03831	3.02271	2.41639	1.21362	4.34516	1.01768	4.50205	5.42058	2.71923	4.72014	4.06253
awd	FBgn0000150	965.144	1020.1	985.988	1205.02	1250.54	1208.28	915.652	842.268	979.273	1095.32	1069.26	1046.82	1079	1054.32	1082.38	989.778	1001.75	995.249	932.103	878.936	884.84	1253.46	1243.96	1282.15	1234.15	1286.46	1320.52	1482.79	1425.08	1413.42	1183.31	1225.64	1193.26	1247.72	1328.56	1301.38	1295.82	1340.53	1254.28	1198.08	1228.87	1258.84	1143.87	1178.3	1182.42	1372.44	1340.25	1405.16
Axs	FBgn0000152	1.17487	1.85745	1.16466	2.061	1.52886	1.19604	1.93656	1.99197	1.38954	2.07682	1.82702	1.89295	2.23467	1.91492	0.883846	2.24783	1.53735	1.62199	2.62089	1.3385	1.12515	1.16704	1.37139	1.37907	2.91212	2.56293	1.99465	2.44922	2.33422	1.44773	3.24453	2.05453	2.57201	2.05627	2.44199	1.68429	2.17121	1.74341	1.70883	1.76662	2.3238	1.72083	1.98245	2.97904	2.07757	2.11378	1.9397	2.20255
b	FBgn0000153	0.056676	0.126955	0.080912	0.23549	0.103354	0.291451	0.039779	0.271055	0.167108	0.452982	0.129575	0.043566	0.079005	0.118891	0.310931	0.100932	0.283989	0.159858	0.113872	0.046424	0.264642	0	0.22658	0.128063	0.056811	0.197653	0.181115	0.211811	0.285765	0.15514	0.253889	0.086685	0.401415	0.085325	0	0	0.194666	0.187794	0.180022	0.349768	0.205509	0.272656	0.094277	0.229453	0.291796	0.329516	0.220273	0.228154
Dll	FBgn0000157	0.116693	0.043836	0.111211	0.03192	0	0.057023	0.160736	0.052766	0.029245	0.02781	0.237054	0.243263	0	0.05463	0	0.10224	0.082612	0.255794	0	0.064044	0.030652	0.094345	0.051633	0.088961	0.115063	0	0.199605	0.035836	0.027618	0.026835	0.115021	0.089431	0.05465	0.029249	0.05329	0.426638	0.132009	0.048044	0.02483	0.178044	0.084153	0.184717	0.127691	0.124982	0.256787	0	0.04299	0
bam	FBgn0000158	0	0.034548	0.08813	0.051466	0	0.090835	0.391699	0.2959	0.045357	0.360134	0	0.047318	0	0	0	0	0.443172	0.058098	0	0.050529	0.047954	0	0	0	0	0.215908	0	0.057885	0.178515	0.168916	0.277238	0	0.657369	0.046509	0	0.051277	0	0.051225	0.156839	0	0	0.049653	0	0.200419	0.136424	0.135036	0.240279	0.426663
baz	FBgn0000163	54.7616	53.1056	53.7856	24.728	26.3021	26.9585	24.0264	24.7586	23.0564	12.2724	13.5719	15.8653	47.1561	47.8228	48.9489	33.6886	26.8156	32.3581	20.4364	20.345	19.1516	11.3192	11.5284	11.1714	41.9668	37.9545	40.3875	29.2492	28.2761	26.9673	21.043	22.1448	20.1182	17.9368	17.273	18.1981	35.6479	32.1469	33.5967	30.7849	33.6533	31.7225	21.1636	18.2972	19.1149	16.4503	15.9633	16.7101
bcd	FBgn0000166	0	0	0	0.160727	0	0	0.135429	0.0331	0	0	0	0	0	0	0	0	0.034633	0	0	0	0	0	0	0	0	0.033743	0	0	0	0	0	0	0	0	0	0	0	0	0	0	0	0	0	0	0	0	0	0
ben	FBgn0000173	89.9214	92.9145	94.3017	95.651	98.3433	98.3371	85.16	84.2706	98.307	95.848	99.7618	104.23	91.9976	97.6553	101.828	91.5533	88.102	88.9111	92.3103	107.233	110.949	99.8617	98.5898	105.19	110.51	113.173	118.535	121.666	121.901	128.135	106.854	122.787	113.208	122.147	122.885	133.682	109.212	116.255	116.48	120.054	129.09	120.619	114.126	116.491	118.902	113.912	126.514	125.041
bi	FBgn0000179	0.290779	0.245183	0.379578	0.183249	0.368297	0.185773	0.30405	0.271959	0.216903	0.298554	0.269331	0.427472	0.242272	0.214242	0.275182	0.258741	0.211238	0.33346	0.346697	0.377099	0.55078	0.121763	0.200596	0.276183	0.307193	0.154005	0.147298	0.273852	0.316328	0.321059	0.367825	0.332439	0.280882	0.266239	0.28597	0.286272	0.168466	0.206195	0.13067	0.36171	0.126965	0.176303	0.427946	0.241293	0.29719	0.283574	0.263517	0.260948
bib	FBgn0000180	0.196057	0.309278	0.588557	0.257497	0.285536	0.804766	0.567367	0.505398	0.441992	0.504814	0.149356	0.306404	0.054361	0.165196	0.365138	0.309314	0.527565	0.478873	0.441736	0.451874	0.154445	0.261574	0.31232	0.358602	2.91384	3.86722	2.43946	2.49343	3.98256	2.21762	2.84142	3.42547	3.52644	2.62417	2.17481	2.57945	3.73821	3.18077	3.20338	3.79987	4.58141	3.57008	4.12026	3.62282	3.91173	3.85249	3.16391	2.76541
bic	FBgn0000181	631.373	627.202	611.206	537.287	526.42	542.481	516.126	502.102	516.566	674.455	672.349	671.417	545.942	538.132	530.498	532.965	559.804	520.684	561.874	572.117	552.15	596.698	590.15	610.998	630.564	636.126	641.871	608.556	607.229	575.677	552.184	571.195	576.59	636.675	650.742	649.195	578.78	600.909	575.444	549.638	553.027	582.282	549.188	573.754	566.69	621.014	609.135	609.028
BicC	FBgn0000182	0	0.138824	0.284589	0.497808	0	0.291916	0.851754	1.13688	0	0.820366	0	0	0	0	0	0.026475	1.24678	0.403078	0.140943	0	0.219607	0	0	0.16521	0	0.146434	0	0	0.150565	0.085344	0.449117	0.282688	1.77473	0	0	0.18351	0	0	0.157213	0.162371	0	0.167873	0	0.269138	0.292002	0.260527	0.455168	0.245646
BicD	FBgn0000183	26.98	27.0857	26.611	34.0617	35.9399	33.3419	31.9793	32.5355	30.5786	29.8558	27.7535	28.2249	30.3852	29.7181	28.3807	33.0582	31.9968	28.2892	37.1568	40.1984	31.8421	32.8772	32.2895	32.4283	32.8735	34.0637	32.1634	37.1378	37.16	39.4216	36.2405	38.5492	36.8862	34.9835	35.1575	34.9171	35.1975	36.5743	34.7378	37.9897	37.8085	39.058	42.0794	37.1661	38.8627	35.573	36.2561	37.5103
boss	FBgn0000206	0.104945	0.165332	0.239991	0.103622	0.114653	0.061549	0.116123	0.370675	0	0.120492	0.063964	0.065381	0.087406	0.029453	0	0.036911	0.297885	0.276037	0.083619	0.207136	0.065964	0.10194	0.195167	0.063821	0.041544	0	0.0269	0.077577	0.029896	0.144468	0.155501	0.064292	0.147696	0.063138	0	0.070581	0.035708	0.034611	0.160569	0.032094	0	0.066639	0	0.033773	0.0308	0.090557	0.116104	0.048156
brm	FBgn0000212	22.865	23.1958	19.8521	33.077	30.1266	29.8981	29.2272	22.8334	24.6084	26.2374	27.5003	28.8727	27.1602	26.7743	25.2517	34.3232	27.9555	31.0093	29.6774	28.7667	26.7095	31.9057	31.7107	30.2434	27.4255	26.8591	26.6266	32.6669	36.178	29.2135	27.0691	28.5183	24.9474	29.0186	28.8767	26.8496	27.8289	26.7377	25.461	33.6278	33.3411	33.9099	31.1169	27.8653	31.5606	30.6668	29.8244	30.1692
Brd	FBgn0000216	0	0	0	0	0	0	0	0	0	0	0	0	0	0	0	0	0	0	0	0	0	0	0	0	0	0	0	0	0	0	0	0	0	0	0	0	0	0	0	0	0	0	0	0	0	0	0	0
brn	FBgn0000221	4.1963	5.50588	5.44867	5.12251	5.34494	4.74222	5.7006	5.95228	5.31849	8.47996	6.01963	6.55013	5.92461	5.89836	4.48853	5.27661	6.37054	6.28669	5.96573	5.83107	5.13955	6.01798	7.4942	6.82019	6.2758	7.59761	5.56752	6.47179	5.65172	4.94784	6.81779	5.79873	6.81758	7.26238	6.84229	7.20701	4.47876	5.44838	5.0613	5.53118	7.03378	6.54082	6.38702	6.85757	7.24553	5.99231	5.78188	7.56649
Bsg25A	FBgn0000227	0	0	0	0	0	0	0	0	0	0	0	0	0	0	0	0	0	0	0	0	0	0	0	0	0	0	0	0	0	0	0	0	0	0	0	0	0	0	0	0	0	0	0	0	0	0	0	0
Bsg25D	FBgn0000228	14.3319	14.4382	13.2084	12.6141	14.6061	15.0366	15.5224	15.9208	13.3667	12.8096	13.9534	13.1252	13.3021	12.7759	12.7937	17.1307	11.5443	14.1477	15.6472	15.5359	15.4188	12.1924	11.9036	11.966	16.2516	16.3648	14.3725	14.8809	15.1626	14.5907	15.8833	16.7461	14.7315	15.2801	15.6405	14.873	14.6912	14.5521	14.7173	15.8911	15.4718	16.9051	16.6925	13.9126	16.7971	14.7302	13.3996	13.78
bsk	FBgn0000229	40.2979	41.7291	36.5961	43.0352	44.0541	39.8463	42.3399	44.3845	45.9706	43.1571	42.2216	44.1495	37.0535	39.634	43.6758	40.8022	41.1285	37.8991	44.0484	46.716	44.029	39.9234	39.7237	45.0847	50.1115	53.5444	54.4327	53.705	52.9948	50.6319	58.776	57.1618	59.7716	58.7942	61.3346	59.8236	49.1708	54.0695	54.2878	52.1277	55.1645	54.0831	53.6775	57.3973	54.966	50.7201	54.4937	52.6649
btd	FBgn0000233	0.064371	0.024136	0.122663	0.035337	0	0.094388	0.148561	0.029161	0	0.061652	0	0	0	0	0.10605	0	0.243783	0	0.057025	0	0	0.078187	0	0	0	0.029685	0	0	0	0.02952	0.063626	0	0.332338	0	0	0.036043	0	0	0	0	0	0.102269	0.035343	0.069085	0.06298	0	0.047491	0.073855
bur	FBgn0000239	43.652	45.1473	40.5364	39.8783	39.404	38.7342	48.8112	45.4923	40.8641	53.1437	51.8286	49.4524	39.0355	37.7155	38.8012	41.9561	44.4711	37.0557	45.325	45.6887	43.4219	41.9771	44.7388	46.0495	49.8978	49.0699	45.5205	44.929	49.792	46.0467	52.3577	52.9229	57.8647	51.8036	55.8422	53.4142	47.104	47.3153	46.2284	50.5982	48.591	53.6843	53.4453	51.3533	52.6353	52.24	51.5502	53.4645
bw	FBgn0000241	1.15995	1.91682	1.16999	1.50125	1.69847	1.53451	2.3376	2.16615	2.27068	2.52255	2.35687	1.72926	2.11811	2.10453	1.65316	2.2479	1.359	1.28203	2.39159	2.16745	2.31653	2.12921	3.29579	2.58627	1.74703	2.39575	1.60182	2.1923	2.69725	2.43724	2.93839	3.6901	2.37287	1.98448	2.1353	1.94385	2.12081	1.8214	1.12966	2.16122	2.00536	2.10013	2.66539	2.45616	2.53766	3.01836	1.91433	2.76719
by	FBgn0000244	57.7324	58.6867	52.1013	47.3288	43.7174	43.5323	66.19	64.9754	62.9217	59.2554	63.3195	63.0517	51.5266	50.4445	47.5121	56.9483	42.8119	48.3283	62.7958	62.0823	53.7417	46.563	47.8348	46.7907	59.9719	60.6365	54.3936	47.3964	49.7137	43.9507	58.2527	60.1428	49.892	59.0205	57.7517	58.5666	50.2464	47.6517	48.5278	54.1633	53.5431	54.8724	55.9713	49.8897	54.8562	53.4415	49.3653	50.1907
c(3)G	FBgn0000246	1.15396	1.4811	1.58142	2.25656	1.63023	1.83103	2.2936	1.41077	1.19094	2.58187	2.40459	1.9337	1.31004	1.6502	1.50606	1.70665	2.61595	1.72581	1.3806	2.20455	1.36379	1.89078	2.00443	2.21127	1.65551	2.09118	1.92933	2.31663	1.88681	2.13373	1.78517	1.51361	2.35913	2.19673	2.14407	2.24659	2.09116	1.9648	1.67879	2.31235	2.31589	1.65164	1.98486	1.82332	1.72909	2.41497	2.06131	2.43342
ca	FBgn0000247	15.4516	15.1274	13.7083	14.7533	14.0714	13.9731	17.8354	16.0407	14.7247	15.8797	16.2354	15.6601	14.5553	13.264	13.6863	16.768	14.1513	13.2533	17.1636	16.438	15.1413	14.5381	14.1483	13.543	17.0673	16.5401	15.0811	15.9644	15.2222	12.7963	15.139	16.542	15.0837	15.3939	15.7798	15.2841	15.4389	13.9797	15.2152	15.3254	16.4504	16.2997	18.718	14.5693	18.2693	15.7168	14.2766	14.867
cact	FBgn0000250	88.7539	81.9023	82.3044	75.0185	77.0815	76.1059	74.9109	79.6465	75.2264	101.924	119.22	118.245	73.0853	73.1331	78.0549	84.9113	80.4114	84.9815	80.4389	85.6088	78.4407	86.6433	88.305	87.8842	83.1941	80.6399	77.7676	76.1516	78.2235	71.9334	78.5825	78.2698	69.775	99.0572	96.4435	94.9122	72.3121	70.7478	72.5427	82.897	83.1467	81.3696	78.2678	78.2615	83.7509	78.7605	82.4309	77.8639
cad	FBgn0000251	100.248	120.099	105.133	107.081	114.859	99.8985	114.426	87.6992	110.378	103.087	95.8975	98.4437	100.365	104.521	110.422	122.319	104.858	96.4012	117.985	126.897	107.102	95.9198	100.41	115.559	90.6578	95.5602	94.2744	94.8394	97.7276	89.9737	73.2891	86.913	87.4298	68.9476	85.6089	84.9943	94.92	93.2339	103.037	104.006	88.4557	117.948	84.2822	88.7888	99.3995	91.5722	72.3708	91.2582
Cam	FBgn0000253	372.235	376.832	391.652	531.334	569.939	565.999	400.258	396.079	512.823	410.013	452.254	515.608	397.263	437.806	496.651	415.27	413.721	452.537	379.67	480.075	467.602	490.735	500.49	584.849	496.182	530.501	573.267	671.266	659.989	729.237	594.982	662.787	609.779	669.712	697.433	678.637	572.622	629.727	652.865	612.295	640.553	612.025	566.343	556.394	602.499	608.517	683.025	676.364
capu	FBgn0000256	51.2251	57.1467	59.2614	71.6798	62.4231	72.0616	69.5819	69.1986	50.1893	47.2151	28.9464	31.4341	70.5351	66.6136	68.6454	66.4905	81.3347	81.4909	69.3914	59.7173	70.5992	38.2162	35.8307	37.5247	46.9186	48.6402	42.8668	52.2077	54.4163	54.9537	48.713	44.1599	66.3371	26.4043	25.611	30.5111	54.6312	48.3098	53.4235	52.4053	53.325	50.1759	51.8868	54.3464	57.4291	32.2824	33.961	32.5243
car	FBgn0000257	12.4719	11.5982	10.0978	10.7523	11.6618	10.0343	12.9921	13.054	10.9348	13.5993	14.8981	14.1146	11.3189	10.4786	10.0989	12.4637	13.0357	11.81	11.9075	13.1376	12.4099	12.1534	11.8167	11.7934	15.078	16.0018	13.7169	13.8391	15.091	13.7554	13.6705	16.1143	14.1945	15.2157	15.0995	16.7815	14.7315	13.8744	13.6744	15.0516	15.5471	15.2402	16.3265	14.787	15.9559	16.0967	14.8257	14.7612
CkIIbeta	FBgn0000259	34.6516	37.3249	37.027	38.1864	38.6838	40.2959	34.6743	36.9943	39.636	40.6179	39.0326	44.8631	35.8849	38.4995	42.4101	36.157	36.0184	37.9071	35.2331	45.9135	40.5613	39.9722	37.8764	45.659	40.207	43.4165	45.1961	47.5008	48.6181	49.0188	42.6582	49.1358	47.5775	51.5042	52.6807	53.3253	42.4315	47.5955	50.8627	43.4965	45.6939	42.9294	41.232	44.9227	47.5829	44.8235	48.5859	47.0173
Cat	FBgn0000261	563.387	571.947	532.128	611.463	623.515	559.289	804.509	747.58	781.397	627.522	604.633	578.625	461.637	464.044	492.285	749.061	639.839	600.274	834.012	769.207	702.991	609.363	593.957	612.525	503.391	494.69	494.04	465.27	478.064	452.49	531.875	593.819	547.36	493.334	504.899	508.777	413.652	407.258	431.052	565.751	497.25	551.418	559.08	586.947	605.374	540.412	460.999	498.879
Pka-C1	FBgn0000273	71.0173	71.9639	75.8079	64.6002	68.9244	68.9572	60.5536	59.7869	60.0216	61.7071	72.2959	77.5527	71.517	75.6653	78.3818	69.4018	60.5471	67.5115	68.7772	76.9456	73.5385	68.0549	69.7127	73.6336	61.3311	61.7053	61.5265	62.1266	65.4917	67.5483	56.0393	62.2436	54.0821	60.481	62.2708	66.4627	58.7209	59.0928	63.6016	64.8697	65.2406	68.1728	61.1866	59.2538	61.5446	56.8131	59.5693	60.711
Pka-C2	FBgn0000274	0.088578	6.31794	4.034	5.60376	0.081116	4.06452	18.4139	16.8146	0.064161	14.0545	0	0.06698	0	0	0	1.76521	21.7137	7.61072	1.74518	0	2.11413	0	0	4.55733	0	3.94198	0.056543	0.084199	2.59708	3.26978	7.41971	2.5804	23.6436	0.066861	0.059353	3.1451	0	0	4.21264	1.8057	0	3.74509	0.074976	4.0615	6.95949	4.3112	4.9446	3.48887
CecA1	FBgn0000276	0	41.2272	0	0.427551	1.36861	1.12343	0	0	0	32.178	0	0	0	1.04798	0.829602	0.906387	51.9814	31.4005	16.4238	30.6261	0.369129	0	0	0	1.52968	49.2698	3.62623	13.1057	1.53419	3.63483	1.52541	7.69113	27.6444	4.07372	3.2538	0.793885	7.34179	10.8134	65.3957	7.77635	2.97129	1.20164	3.79985	1.20974	1.11245	9.77795	2.15317	0
CecA2	FBgn0000277	0	0.52218	0	0	0	0	0	0	0	0	0	0	0	0	0	0	0	0	0	1.46427	0	0	0	0	0	0	0	0	0	0	0	0	0	0	0	0	0	0	0	0	0	0	0	0	0	0	0.257345	0.279968
CecB	FBgn0000278	0	0.205972	0	0	0	0	0	0	0	0	0	0	0	0	0	0	0	0	0	0	0	0	0	0	0	0	0	0	0	0.797183	0.601198	0	0.843045	0	0	0	0	0	0.242028	0.312255	0	0.643082	0.338999	0.323862	0	0.300343	0.432266	0
CecC	FBgn0000279	0	0.240778	0	0	0.402234	0	0	0	0	0	0	0	0	0	0	0	0	0	0	0.337095	0	0.497469	0	0	0.299549	0.319298	2.0045	1.71124	0.33804	0	0	0	0	0.979566	0.574159	0.700457	0.871076	1.28317	0.278614	2.05648	0	0	0.372136	0	1.63486	1.32572	0.949056	0
Cec-Psi1	FBgn0000280	0	0	0	0	0	0	0	0	0	0	0	0	0	0	0	0	0	0	0	0	0	0	0	0	0	0	0	0	0	0	0	0	0	0	0	0	0	0	0	0	0	0	0	0	0	0	0	0
Cec2	FBgn0000281	0	0	0	0	0	0	0	0	0	0	0	0	0	0	0	0	0	0	0	0	0	0	0	0	0	0	0	0	0	0	0	0	0	0	0	0	0	0	0	0	0	0	0	0	0	0	0	0
Cp190	FBgn0000283	39.2681	39.1143	36.7645	41.2257	45.3718	46.8019	38.2221	35.7996	36.6826	39.8043	42.5567	46.0626	42.4941	43.7384	43.7969	44.6579	41.4959	43.0627	40.7504	44.8979	40.5851	45.5603	44.761	45.906	40.2505	42.5287	38.1635	46.2498	49.1956	45.7844	41.1907	41.8343	38.7814	44.346	43.7276	45.831	43.6796	41.7997	40.4723	49.2384	51.1943	51.4712	45.052	41.078	45.1348	41.3655	42.5673	43.9273
Cf2	FBgn0000286	27.9522	27.9621	24.9951	22.5911	22.7326	22.8841	25.1867	25.6377	23.4673	26.5072	27.8792	28.357	25.5623	22.349	23.2622	30.1332	23.7076	27.4282	27.9984	27.5757	25.5552	24.7406	23.8766	22.4939	26.1056	26.7722	26.6324	24.2988	24.2457	23.9615	23.7379	24.6045	23.7719	28.1011	25.9748	25.0488	23.6472	22.7829	23.475	25.7432	27.3193	24.9382	25.3644	25.825	25.9231	24.6557	23.4453	22.1286
salr	FBgn0000287	0.05367	1.64943	1.66908	1.40909	0.244252	0.945684	4.30733	4.15485	0.020791	3.87823	0.08169	0.085968	0.055229	0.075726	0.03418	0.850728	5.24592	1.86935	0.68496	0.066635	0.797652	0.016171	0.053253	0.771427	0.017243	1.07496	0.069359	0.048608	0.804898	1.37591	1.91824	0.683602	6.08571	0.1009	0.056572	1.11514	0.074735	0.054801	0.933961	0.688334	0.077054	0.792978	0.021692	1.02597	1.12299	1.18969	1.01694	1.169
cg	FBgn0000289	33.9786	32.1208	32.869	33.5619	34.9452	33.191	31.6033	31.5983	28.6988	43.0695	42.8694	45.153	34.3711	33.9234	33.4151	37.2154	34.5273	34.6804	32.097	34.0436	30.644	41.6985	38.1807	40.015	36.0536	36.09	33.0846	38.0719	38.3519	34.8005	31.2732	33.0872	30.8795	40.0484	43.5605	40.9544	36.4218	34.0707	34.8	35.622	38.0804	39.8805	35.7126	33.8604	34.5283	39.7265	40.3034	40.6485
Col4a1	FBgn0000299	1.2682	1.91998	1.34638	1.43523	1.66895	1.05179	2.66577	1.48534	1.48958	1.76057	1.31833	1.11264	2.1306	1.25909	1.09392	2.05464	1.22341	0.899018	1.45891	1.85207	0.891912	0.801077	0.946281	1.03895	1.70113	2.22548	2.01604	2.53748	3.07057	2.18012	2.77548	2.05921	2.63215	2.51209	2.73568	1.90416	2.16734	1.7506	1.93102	5.55753	3.53051	4.8034	2.79207	1.13812	3.19172	2.55116	2.67191	1.3103
ChAT	FBgn0000303	0.268222	0.303291	0.16779	0.109437	0.274599	0.270364	0.228874	0.249433	0.254677	0.30909	0.0766	0.343596	0.2316	0.188679	0.168068	0.116591	0.212562	0.094532	0.287468	0.248918	0.292534	0.243378	0.177778	0.231523	0.109328	0.229924	0.215567	0.337688	0.283851	0.162828	0.197355	0.205999	0.093877	0.201664	0	0.085581	0.113164	0.151415	0.193214	0.331087	0.193063	0.263729	0.109448	0.187925	0.270492	0.119403	0.12941	0.096072
chif	FBgn0000307	9.22036	9.42597	9.99753	10.0586	10.3453	9.27598	10.2074	9.86162	9.34571	10.4773	10.5191	11.5639	9.46773	10.1824	9.38202	9.87856	8.45944	9.11054	11.1337	12.3573	10.6756	10.8707	9.60273	10.5667	11.5968	11.9266	10.697	10.9692	11.5523	10.0673	11.2029	12.6329	10.5509	12.4436	12.4988	12.3248	10.7319	9.78562	10.3897	12.2391	11.7316	10.3753	12.0937	11.2211	12.6762	11.3937	11.0732	10.7873
chic	FBgn0000308	233.411	239.415	239.738	262.156	280.166	264.892	282.64	290.039	323.912	266.95	285.649	306.658	229.945	228.759	251.218	252.575	253.223	256.937	283.739	322.943	302.326	272.373	279.966	298.237	380.641	400.84	410.668	427.79	422.719	405.148	457.278	497.852	481.575	494.944	521.38	498.428	376.04	428.364	423.244	417.823	452.678	435.814	454.109	466.302	478.587	419.064	462.109	459.757
cin	FBgn0000316	20.3958	20.1135	18.6881	25.5275	26.3823	26.8974	18.1042	18.4794	19.1636	21.9881	20.6516	24.1232	22.6038	23.4727	21.0482	24.9053	23.5882	19.985	20.2655	19.9414	19.7457	26.6766	24.7014	27.8245	24.36	25.5421	22.9936	27.3634	29.435	25.0104	22.5479	20.4607	23.9868	27.4293	28.242	25.065	24.0314	26.652	23.6549	28.4718	26.1385	27.7549	22.7858	23.1072	22.968	30.6973	26.8186	27.9099
ck	FBgn0000317	20.3041	21.3007	18.1374	20.7347	19.3808	18.3974	18.1558	16.0862	15.4481	12.4196	10.9072	11.9531	22.6325	22.5205	22.0755	19.4903	15.0542	14.9878	15.7092	14.2612	13.0438	12.9026	12.0319	13.3438	18.9273	19.9807	18.905	16.7097	17.8177	15.9457	13.647	15.7162	14.1953	10.264	11.7152	10.7565	19.6826	18.1364	17.4631	18.3174	16.6875	18.0081	13.0509	12.2855	13.5206	12.6161	11.863	12.0408
cl	FBgn0000318	887.237	855.265	862.326	1113.31	1190.89	1192.3	600.11	609.071	671.427	551.657	564.898	549.99	884.476	913.057	973.694	951.143	958.535	951.508	798.595	801.964	838.091	685.252	686.816	770.841	894.047	858.59	910.856	1137.07	1051.35	1145.85	722.254	792.738	728.26	678.132	695.78	727.169	927.911	974.103	973.334	995.779	978.609	950.368	848.991	895.13	874.525	763.981	776.964	753.547
Chc	FBgn0000319	129.312	128.33	116.636	139.194	135.967	134.644	155.997	147.946	148.234	130.663	136.387	140.111	133.028	127.127	129.364	138.428	117.155	119.974	151.715	157.455	136.728	141.577	132.007	131.669	171.762	172.485	163.198	164.448	175.273	147.652	188.416	197.475	171.766	175	181.188	163.049	172.871	166.061	152.433	181.41	181.02	184.306	201.62	181.373	195.269	177.561	177.654	171.817
eya	FBgn0000320	0	0.201592	0.306342	0.55503	0.032499	0.497326	1.68862	1.91034	0	1.1183	0.054399	0	0	0.025101	0	0.062304	2.31935	1.14084	0.259583	0.029432	0.423631	0.043248	0	0.136603	0	0.54005	0.022935	0	0.378966	0.617772	0.816225	0.219187	3.02931	0.02685	0	0.121071	0.010068	0	0.342501	0.271758	0	0.30983	0	0.372231	0.576187	0.612203	0.788379	0.593578
clt	FBgn0000326	10.7875	12.4611	11.4024	15.296	18.6249	16.546	14.6428	13.9813	15.8115	14.995	14.0653	14.6096	17.8242	16.4227	17.4406	16.3459	15.5971	14.4934	16.3437	15.5132	14.6135	18.3243	18.9974	20.2919	14.6259	15.7432	15.0664	16.4149	17.596	17.5005	17.6211	19.5348	18.1886	17.5239	19.4698	18.3782	16.1748	17.3684	14.889	17.5238	15.5904	17.6868	18.7406	19.0545	16.3761	20.8735	22.2256	18.0822
cm	FBgn0000330	9.60958	10.6645	8.9444	11.44	10.7751	13.3066	10.4019	11.1446	11.8434	10.7488	9.61058	10.9686	12.0994	11.8582	10.8493	12.8757	12.5642	11.1723	11.8038	11.2407	12.0161	13.1262	11.6179	10.9241	15.0857	14.3687	14.7712	16.9941	15.3518	14.286	13.8527	15.6829	15.2943	17.7313	15.2438	12.4629	14.3394	15.709	14.5489	16.5336	16.3862	16.6352	18.2891	17.2688	15.1638	15.1314	16.9208	16.9862
cn	FBgn0000337	0.033428	0.112091	0	0	0.122077	0.196875	0.047287	0.18335	0	0	0.050952	0.10214	0.046672	0.093314	0	0.059911	0.096164	0	0.089995	0	0	0	0.178556	0.05015	0.134899	0.140545	0	0	0	0.182761	0	0.102288	0.095048	0	0	0.110833	0.019232	0.083274	0	0	0	0.107765	0	0	0.098568	0	0.074385	0.038531
cni	FBgn0000339	78.496	85.3336	78.4477	81.3551	77.0196	76.7761	77.4959	67.2646	74.4388	73.1803	72.6432	73.7974	84.1497	88.9425	89.8644	84.1547	70.6447	67.0047	77.4128	76.5414	78.4185	74.1066	76.9461	77.4818	98.2375	98.09	96.2704	97.0198	94.1022	89.003	87.5307	92.4421	90.183	85.4323	92.8873	92.421	100.945	106.839	105.501	90.7114	93.5903	90.6713	88.9335	87.7605	92.0342	86.0969	88.5944	89.3341
comt	FBgn0000346	0.452629	1.5286	1.29393	1.48872	0.337139	1.2669	4.57668	2.71011	0.493294	4.57246	0.376187	0.256604	0.513885	0.375399	0.407647	0.397631	4.96091	1.46887	0.846492	0.81238	1.42358	0.574385	0.601142	0.813861	0.718756	1.70549	0.501121	1.10179	1.08344	1.24689	2.58982	1.10307	8.74063	1.26869	0.899573	1.41958	0.816174	1.17008	1.12836	1.76072	0.772105	1.56657	0.812119	1.2575	1.87169	1.567	2.20731	2.21834
cort	FBgn0000351	0.180335	0.120837	0	0.302076	0.263614	0.106336	0.153601	0.148621	0.105294	0.317187	0	0.054948	0.050385	0.100584	0.086996	0.064826	0.363938	0.407662	0.097331	0	0.223175	0.088424	0.192852	0.162048	0.413588	0.303926	0.184224	0.612025	0.471901	0.640705	0.162497	0.331209	0.308181	0.326206	0.387755	0.238847	0.083195	0.41975	0.50335	0.561013	0.367853	0.582722	0.181614	0.352427	0.372691	0.369857	0.441811	0.249731
cos	FBgn0000352	3.4982	3.14487	3.0522	3.39312	3.04861	3.93604	3.41147	3.48004	2.52505	3.71236	4.42363	4.38243	3.87746	3.04937	3.25956	3.76035	3.53371	4.07088	3.42731	3.6749	3.62127	3.86564	3.70965	2.97601	4.16351	3.9642	3.82168	3.83258	4.69897	3.99398	3.69159	3.08142	3.22676	4.25746	3.88329	3.5115	3.89896	3.78725	3.44713	4.57708	4.79402	3.91772	3.53861	4.40292	3.82817	3.77718	4.14353	3.61864
Cp15	FBgn0000355	0	0	0.195296	0.252755	0	0.878305	0.439042	0.612514	0	0	0	0	0	0	0	0.814042	0.215421	0	0	0	0	0	0	0.204278	0.101868	0.208464	0	0.288848	0	0.198961	0.66167	0.222635	0.63181	0	0	0	0	0	0.359367	0.240178	0	0.722345	0.259011	0.243273	0	0	0	0
Cp16	FBgn0000356	0	0	0	0	0	0	0	0	0	0	0	0	0	0	0	0	0	0	0	0	0	0	0	0	0	0	0	0	0	0	0	0	0	0	0	0	0	0	0	0	0	0	0	0	0	0	0	0
Cp18	FBgn0000357	1.12625	0.566528	2.15875	1.44057	1.52785	0.783803	1.86177	3.21428	2.15688	0.781229	1.09092	2.39316	0.143264	0.979543	0.816307	1.16089	1.23199	0.789697	2.1808	3.42762	2.3225	1.42786	2.52689	0.901981	1.16212	0.896679	1.31385	1.84155	0.946833	1.00027	2.06323	1.60242	1.66159	1.25112	1.37401	1.01882	1.17276	1.04203	0.783564	1.3556	1.54909	0.689653	1.28035	1.04265	2.19844	1.09601	2.43503	1.83287
Cp19	FBgn0000358	0	0	0	0	0	0	0	0	0	0	0	0	0	0	0	0	0	0	0	0	0	0	0	0	0	0	0	0	0.314257	0	0	0	0	0.311517	0	0	0	0	0	0	0.154261	0	0	0	0	0	0	0
Cp36	FBgn0000359	0.108227	0.060201	0	0	0	0	0	0	0	0	0	0	0	0	0	0	0	0	0.074107	0	0	0	0	0	0	0.07693	0.06911	0	0	0	0	0	0	0	0	0	0	0	0	0	0	0	0	0.089174	0.161308	0	0	0
Cp38	FBgn0000360	0	0	0	0	0	0	0	0	0	0	0	0	0	0	0	0	0	0	0	0	0	0	0.064445	0	0.032734	0	0	0	0	0	0	0	0	0	0	0	0	0	0	0	0	0	0	0	0	0.070969	0	0.11138
crc	FBgn0000370	118.532	116.899	107.557	124.259	114.691	115.785	120.58	125.494	115.123	126.407	123.389	122.746	113.882	116.894	116.913	125.066	108.174	104.405	120.791	144.03	121.451	125.464	119.138	117.176	127.24	131.065	123.062	129.941	125.893	122.62	126.249	131.552	127.78	136.942	139.836	137.781	123.736	123.654	129.373	125.237	127.199	125.194	127.713	130.011	132.249	129.121	127.983	130.958
crm	FBgn0000376	7.75889	7.9147	7.09323	7.7955	7.59203	7.8015	7.81589	6.80642	6.84648	8.38675	9.12529	8.40489	7.09499	7.26715	7.15281	8.42781	6.43833	7.83989	7.59103	8.83307	7.77939	6.89752	7.19211	7.15691	7.97032	7.04598	6.95022	8.46467	7.10438	6.82903	6.74998	6.16745	6.42028	7.66629	8.95087	6.59183	6.6014	6.17652	7.14049	7.9595	7.71221	8.5155	7.43162	6.546	7.75516	8.32323	7.29085	6.96528
crn	FBgn0000377	13.1605	12.468	11.4714	13.2288	15.7849	16.5556	12.0012	11.5293	13.7432	15.4651	16.0701	15.8184	13.7735	14.6494	15.1753	14.6308	14.8744	16.0816	13.6362	12.3148	12.8979	17.281	16.4767	17.4586	15.9642	17.6974	15.2922	18.1344	18.4895	17.4583	14.8171	16.8492	15.8353	18.1134	16.6155	17.7157	16.9435	15.2398	15.4356	20.2946	19.3282	22.8497	16.101	15.3536	19.1503	19.0018	18.4314	18.4613
csw	FBgn0000382	17.7421	19.6577	17.1081	15.701	16.6067	16.3809	18.7997	20.0809	17.9069	19.4343	20.5023	21.7668	18.7738	18.0904	17.3474	18.3846	16.657	17.7928	20.7239	22.1256	18.921	17.4518	19.0968	17.0157	19.2805	17.7107	16.8679	17.0027	16.3193	15.5114	17.9866	18.0046	16.8865	21.4712	22.2119	19.8699	16.2661	16.5268	16.4649	19.8167	19.4547	18.1298	20.4127	17.4247	19.387	17.2692	17.7441	16.5998
cta	FBgn0000384	17.4856	14.7067	18.925	18.2382	17.5878	15.8503	15.5051	16.0522	15.5725	16.5357	16.7784	19.8921	18.2809	15.2161	15.4049	17.4747	14.3444	14.8795	15.3423	17.3138	15.3123	16.8128	19.6148	17.0057	20.4754	19.5393	16.0357	17.3091	15.8878	14.943	18.0214	14.643	16.4742	21.0431	20.0217	18.0408	15.6721	17.656	18.3915	15.8682	17.2169	15.1896	17.2373	17.0526	17.0906	17.4068	21.0368	16.3397
cup	FBgn0000392	0	0	0	0	0	0	0	0	0	0	0	0	0	0	0	0	0	0	0	0	0	0	0	0	0	0	0	0	0	0	0	0	0	0	0	0	0	0	0	0	0	0	0	0	0	0	0	0
cv	FBgn0000394	3.05532	2.59817	3.39656	3.66623	3.16165	3.02269	3.05685	6.62853	2.63776	3.07791	3.62697	3.33751	3.81001	2.21766	3.53996	3.40546	3.41023	3.31519	3.26954	3.7521	3.97423	2.94157	2.89829	2.87382	5.22959	5.29199	4.69308	5.16702	5.21255	6.10927	5.8834	4.94269	5.45577	7.16613	6.18554	6.1049	5.58953	5.28366	5.59727	6.71589	6.43815	5.14087	5.6272	5.09459	5.6204	5.38676	6.65782	5.98332
cv-2	FBgn0000395	5.91353	5.52948	5.25943	8.13162	8.9449	7.32361	5.67179	5.63375	5.24949	6.16222	5.60146	6.09553	7.41412	7.58878	7.99646	11.1003	7.82401	8.585	6.24169	6.72758	5.22082	7.14783	7.62507	8.46537	17.1065	14.1021	13.4083	16.3624	16.5111	14.1818	14.4366	15.5773	16.2903	13.1119	13.9815	11.7797	13.3299	12.4696	11.7719	19.8382	19.66	20.8721	16.0338	13.186	14.0478	17.5907	16.6646	15.5721
CycA	FBgn0000404	0.905049	2.7388	2.06338	2.48459	1.0595	2.52784	6.11848	5.1548	0.483077	6.99787	1.08359	0.670402	0.89778	0.967335	0.825225	1.63146	7.49881	3.96763	1.68965	1.41725	1.62381	1.09939	1.20255	1.86567	7.60124	10.2567	8.83497	8.9692	11.3069	8.68553	11.3753	9.79973	19.9062	9.88592	9.96116	11.0743	9.34432	9.86503	10.1343	10.1233	9.71041	12.4295	8.66199	10.0611	10.7527	10.4233	12.6158	11.1012
CycB	FBgn0000405	0.145569	2.6682	1.90229	3.45537	0.265052	1.92087	10.6372	10.112	0.031143	8.35312	0.253496	0.129616	0.115449	0.087553	0.180164	0.182778	11.7433	4.45405	1.60131	0.136835	1.04606	0.025247	0.082865	1.96088	2.93488	5.02968	2.58557	3.99545	4.85605	4.35251	5.82231	3.3445	18.0541	4.25376	3.23768	4.3375	2.92378	3.44582	4.906	5.21352	4.02275	6.53429	3.18207	4.4831	6.04196	5.44122	7.45334	5.70134
Cyt-b5-r	FBgn0000406	49.9113	65.067	54.7995	28.0964	32.7069	25.4375	65.5474	51.8458	56.3445	44.2769	34.9722	28.5334	57.9233	37.4128	35.1076	59.8981	39.6057	32.7086	53.1849	52.0427	33.5511	18.5703	19.3212	19.6516	21.7804	32.3335	39.762	18.2428	20.5415	23.3445	25.7514	22.4631	18.5734	17.0981	20.0566	16.9173	28.1062	20.8117	23.9059	48.3702	34.6477	35.9623	24.8772	20.8053	31.8704	33.5101	17.6301	14.3811
D	FBgn0000411	0	0.458449	0.2146	0.282617	0	0.220176	1.36636	1.07866	0.128268	0.308168	0.09806	0	0.11915	0.030093	0	0.037761	1.30995	0.201509	0.085512	0.035272	0.303129	0.026055	0	0	0.014167	0.14838	0	0.039675	0.1529	0.354145	0.477056	0.229928	1.35917	0.12906	0.029256	0.25223	0.03652	0.017693	0.109365	0.295385	0.154898	0.136318	0.035333	0.138129	0.440733	0.247003	0.451031	0.147667
D1	FBgn0000412	53.8993	66.7794	62.5384	78.5201	80.7095	82.5516	71.3939	67.0945	58.9052	78.4354	73.437	79.1093	61.6681	61.3499	66.4406	76.9402	85.7337	74.6143	65.4095	69.235	68.0608	81.3888	81.9952	83.5385	79.3264	85.8616	79.9561	103.2	110.22	97.8439	87.365	92.1277	100.962	93.7044	95.4563	96.6431	80.7125	82.7193	84.8897	106.099	105.418	101.105	87.4359	86.7961	89.3894	96.2279	101.185	98.1542
Dab	FBgn0000414	13.94	14.5157	14.4917	10.3644	10.5919	9.3108	14.089	13.1068	11.9358	13.6021	12.8794	11.334	14.2299	13.674	13.6431	14.551	10.0375	8.23563	12.8018	13.0069	10.154	11.3509	12.0135	13.3476	11.5469	11.0913	11.957	8.78287	9.12162	8.34799	8.32387	9.72503	9.9259	8.83987	10.9148	9.90917	10.2061	9.51454	10.3973	11.6493	9.41807	11.3976	8.01012	7.42284	7.41247	10.1764	7.10073	8.16176
Sap-r	FBgn0000416	691.14	648.146	632.213	601.171	593.35	593.978	737.215	700.663	692.909	831.612	870.506	887.971	583.445	577.034	587.845	844.166	747.169	779.543	790.185	815.286	721.778	688.976	697.021	687.427	907.346	876.287	861.352	846.105	877.022	755.525	864.347	911.152	849.46	1081.49	1116.13	1026.75	821.681	815.282	806.383	1071.1	1105.72	1089.36	1012.31	932.567	1008.83	926.477	961.876	906.925
Ddc	FBgn0000422	4.10985	6.35205	6.86248	6.51991	4.80024	6.48599	2.75846	7.77713	2.46534	5.72219	7.96475	6.17423	4.84188	6.2329	4.84742	6.49933	6.28842	5.37174	3.68465	4.58853	6.4439	5.61964	6.65029	3.18523	3.26606	4.64103	4.86317	4.96504	5.00703	4.51276	3.6468	3.24824	2.7386	7.05598	5.71761	3.1839	4.21389	4.11102	3.24364	4.72168	2.96945	2.87851	4.23704	2.91502	3.50827	5.18394	6.13331	4.79354
SmF	FBgn0000426	25.553	23.1661	26.7075	37.6145	36.6103	49.3552	25.8436	24.581	24.6414	42.1582	41.5355	48.4622	18.9591	26.9615	35.1797	35.2719	41.0634	35.4275	27.6099	26.2958	27.041	49.0436	43.3313	53.5824	49.9852	51.3514	52.497	55.6988	52.9082	54.326	52.6698	54.4758	48.4271	56.7824	65.9502	63.8396	45.3957	47.9296	45.7985	56.6259	61.0357	52.319	43.0239	61.2004	44.8036	62.6509	71.8353	57.8021
2021-12-01	FBgn0000427	0	0.044785	0	0	0	0.076986	0.175652	0.141063	0.020356	0.182611	0	0	0	0	0	0.022414	0.182775	0.024677	0.017137	0	0.021089	0	0	0	0	0.017772	0	0	0.018256	0	0.038191	0.020246	0.145742	0	0	0	0	0	0.016906	0.019756	0	0.040702	0	0.020862	0.019245	0.055244	0.158255	0.030047
Dfd	FBgn0000439	0	0	0	0	0	0	0.031579	0.092806	0	0.065499	0	0	0	0	0	0	0.09704	0	0	0	0	0	0	0	0	0	0	0	0	0	0	0.069603	0.032056	0	0	0	0	0	0	0	0	0	0	0	0	0	0	0
Pkg21D	FBgn0000442	3.8499	5.07435	4.30454	5.1382	4.66134	3.47318	7.22498	6.18749	8.4226	5.90237	4.44593	5.18298	2.99361	3.75266	4.70179	6.09022	3.74758	3.45992	6.72536	7.34225	4.9378	3.89889	3.43506	5.06756	3.42762	3.25288	3.24415	3.24173	4.58696	4.26612	4.12448	5.23236	5.3324	3.38191	3.66973	4.07981	2.95501	2.60798	2.98252	4.99158	3.77019	5.60576	4.86326	4.86141	4.53019	4.45769	2.86189	3.95385
Dhod	FBgn0000447	48.2178	53.9646	52.9207	57.9888	52.3367	59.6217	80.8016	72.5547	48.5245	98.2638	66.0813	68.9122	47.867	46.5971	47.1549	56.5477	82.7599	68.0971	49.9445	55.3978	54.7627	65.1268	64.4059	64.2875	47.7169	59.8941	48.8345	51.5752	56.7537	58.9178	66.5748	51.5177	91.8293	56.2986	55.3358	63.5601	46.2006	45.7198	47.075	55.33	50.6068	57.2938	48.516	54.4072	55.6921	61.1935	64.0747	60.0224
Hr3	FBgn0000448	0.048438	0.03363	0.055335	0.045903	0.035338	0.100239	0.112677	0.07753	0.047208	0.117152	0.014713	0.08053	0.039157	0.082486	0.089617	0.096186	0.013256	0.036686	0.012473	0.113012	0.096314	0.011593	0.089399	0.015517	0.024024	0.038541	0.063413	0.051363	0.052678	0.112515	0.124611	0.121404	0.039875	0.072957	0.071143	0.157791	0.063286	0.08598	0.012704	0.028848	0.027697	0.043986	0.030691	0.045792	0	0.01325	0.03163	0.077998
dib	FBgn0000449	0	0	0	0.050735	0.055568	0	0.042896	0	0	0	0	0.140073	0.042486	0.042556	0.037008	0	0	0.229172	0	0	0	0.037213	0	0.045793	0	0	0	0	0.043992	0	0	0	0	0	0	0	0	0	0	0.047097	0	0.048949	0	0	0.04484	0	0	0.03506
ect	FBgn0000451	1.13077	3.97066	3.28401	0.751262	1.76872	1.34688	2.42012	4.40194	1.89845	2.89054	1.85707	2.24933	1.29534	1.04335	1.10348	1.23235	2.04488	0.863302	1.68076	2.91283	1.11839	1.26224	1.07788	1.29826	1.27123	2.2096	0.97606	1.13498	1.17446	0.709407	1.719	1.7083	1.065	1.9395	1.45986	0.899079	1.49387	1.24895	1.49157	2.25819	1.11986	1.05865	1.56042	1.84126	1.65863	2.47251	1.77451	1.4785
Dip-B	FBgn0000454	239.511	246.733	221.344	351.696	391.466	365.602	246.391	224.194	253.983	283.079	280.056	273.181	299.898	289.8	301.332	323.614	295.233	296.342	286.163	293.42	278.766	350.311	341.564	351.653	272.317	288.031	282.246	346.05	349.322	334.363	257.117	276.68	267.974	258.983	263.506	256.429	340.55	318.315	308.689	303.892	302.934	330.155	308.34	311.619	308.945	335.797	315.332	315.337
Dip-C	FBgn0000455	122.178	110.396	99.5691	123.775	125.635	123.461	141.525	131.099	144.763	143.74	154.294	148.186	104.828	99.3363	105.399	147.23	128.246	135.735	158.594	159.846	154.623	133.014	130.022	126.464	164.056	162.177	149.766	157.46	169.166	143.362	161.555	175.855	144.834	170.228	174.678	176.438	142.287	137.868	129.474	181.098	186.328	194.505	202.156	189.83	192.115	176.951	174.566	168.334
disco	FBgn0000459	4.56141	4.6718	3.41549	4.99367	3.70273	4.28434	5.47165	4.3407	3.35208	5.65132	4.99426	4.87413	5.80448	5.79516	3.8967	6.1982	4.13988	3.96975	5.20911	5.72093	4.60307	4.71872	5.03332	4.60371	5.45587	3.56899	3.36851	4.51437	4.349	3.15892	4.76095	3.20769	4.57917	5.34545	3.43316	3.99546	4.19062	3.204	3.604	4.43075	4.70019	4.50368	4.99407	4.03017	4.46135	4.70284	3.40521	3.84968
Dl	FBgn0000463	2.9887	3.41403	2.76987	2.79878	2.54382	2.49822	3.1303	2.77761	2.39379	3.73814	3.77024	3.42675	2.85091	2.5954	2.79511	2.73299	2.65058	2.68239	2.46605	3.7088	3.32797	2.68638	2.54515	2.76804	9.99878	9.63491	9.34427	10.4437	9.95861	10.0284	11.2181	11.4615	9.94295	10.571	10.0062	8.02711	10.8757	10.9498	10.4406	11.1389	12.321	11.8571	12.2984	11.4488	12.3701	11.2382	11.2083	10.3252
Lar	FBgn0000464	0.846782	1.11463	1.01466	0.722859	0.88757	0.906249	1.22111	1.01282	1.5795	1.17799	1.25657	1.39058	1.04951	0.925326	0.912578	1.01545	0.679518	1.06875	1.31627	1.39479	1.22495	1.11829	0.821262	0.981543	0.809207	1.26556	1.17197	0.757247	1.20471	1.12965	1.00201	1.14316	0.988492	1.17276	1.19972	1.56628	0.906491	0.926912	1.05899	1.14516	1.05752	0.884366	1.11051	1.05839	1.279	1.05227	1.15486	1.06343
Cyp6a2	FBgn0000473	59.5993	56.0904	49.0182	50.7644	48.1571	54.2506	37.6002	40.7498	43.7519	52.6239	54.9621	49.3597	57.3455	68.394	61.4133	75.2301	56.5376	60.9347	49.4075	42.2223	41.0608	44.6733	55.2027	59.0936	36.0006	32.8503	34.6152	31.526	34.1555	35.8234	27.9	32.6968	28.945	34.8907	41.2771	38.0938	33.7405	35.4551	33.8948	52.8501	43.6945	51.9605	27.8257	31.6482	30.8474	42.1511	31.4136	37.6958
DNaseII	FBgn0000477	13.19	12.1846	13.5446	9.76051	10.2138	11.9602	10.0655	21.3702	10.9315	20.4016	17.7937	17.669	13.8079	11.5988	12.6673	15.5491	10.4498	14.4122	11.6592	11.1883	12.6864	17.0034	13.1914	10.9074	12.6392	11.9064	14.8452	12.8718	8.847	8.35573	18.5523	13.049	12.0573	16.2391	15.9606	12.2548	13.4013	11.1381	11.5864	12.849	13.7667	12.0344	13.1258	11.3934	12.6322	14.8925	16.274	16.2214
dnc	FBgn0000479	50.4418	53.5916	56.1054	35.1133	43.3056	42.0004	36.2489	35.9912	46.3548	35.9886	45.4278	54.0862	51.3282	56.2454	64.6166	37.6538	32.3026	42.1384	40.6358	45.5657	48.4188	39.822	40.3055	43.9495	40.174	38.4543	45.9304	34.7306	36.7465	42.9575	33.888	40.0128	33.4566	37.2609	43.4771	42.0611	40.5197	40.9832	47.5655	35.144	38.8261	36.8011	32.6502	32.2723	37.3433	29.8703	31.3283	32.7703
dor	FBgn0000482	12.4107	11.7036	10.096	9.61757	11.4263	11.8045	11.7819	10.8755	11.868	12.2859	12.422	12.3447	11.281	10.1988	11.4323	13.709	11.6712	11.8293	12.4472	11.6897	11.941	10.8969	12.7283	10.7537	14.6981	14.0428	12.1617	14.2619	15.2393	12.4874	13.5005	14.9337	13.0245	14.6895	15.8688	13.5625	14.3661	12.005	13.2338	14.5173	14.9677	16.4102	16.9484	14.6652	14.6856	14.8945	15.7315	14.8591
Pka-C3	FBgn0000489	26.574	33.8487	30.6689	20.9544	15.7164	19.1038	50.6563	48.7571	35.9437	48.7089	37.6726	38.3237	24.6113	27.8946	22.1181	20.2206	29.6163	21.971	29.9495	33.5771	28.7981	22.9008	25.6304	26.1733	26.1445	25.3556	21.6837	13.2828	16.4969	15.4852	32.1396	33.0887	50.3053	35.5166	30.1613	31.2337	18.1924	17.1765	22.3601	19.5352	17.8876	19.3324	23.5932	26.9408	26.809	26.4914	22.7768	20.8867
dpp	FBgn0000490	11.0186	8.57748	9.21396	9.00891	6.82939	7.32903	11.7277	10.1679	6.11383	13.8707	11.8052	9.28718	13.1848	11.0145	8.35868	11.9129	9.34498	8.00613	11.3359	10.9143	8.62829	10.9679	11.7767	9.94473	12.1343	10.3802	8.64305	10.4561	10.2185	9.34152	10.7617	9.65811	10.3554	14.704	12.9705	11.0217	9.51171	8.58785	8.34896	11.2943	10.7582	9.87051	12.989	8.20688	10.4417	11.688	10.4107	8.95298
Dr	FBgn0000492	0.144987	0.27127	0.207131	0.119865	0.220127	0.07091	0.30297	2.04078	0.143576	0.872399	0.662879	0.224367	0.437034	0.643249	0.118724	0.684127	0.826525	0.544908	0.676608	0.277703	0.075579	0.235265	0.417885	0.1097	0.080216	0.234872	0.1237	0.044893	0.173028	0.165777	0.143762	0.184869	0.443468	0.654448	0.295252	0.282835	0.041297	0.039938	0.246007	0.556519	0.209755	0.424051	0.03997	0.038998	0.212946	0.628794	0.401727	0.277492
dsh	FBgn0000499	12.0032	15.1545	14.2893	16.9903	15.0812	13.9204	18.9953	20.963	13.6762	19.1337	13.8273	14.3743	14.6561	13.869	12.6916	16.9625	21.7243	16.014	17.2214	15.4222	15.2361	14.3716	12.8788	13.0035	18.4804	19.3336	17.2655	18.6754	19.4549	16.291	21.0769	21.3097	27.1504	18.2875	16.5628	20.0298	17.7635	16.6287	16.9489	21.4144	19.569	20.874	18.7729	19.7595	20.8509	20.9115	20.0902	19.8649
Dsk	FBgn0000500	0	0	0	0	0	0	0	0	0	0	0	0.176342	0	0	0	0	0	0	0	0	0	0	0	0	0	0	0	0	0	0	0	0	0	0	0	0	0.074355	0	0	0	0	0	0	0	0	0	0.138638	0.146974
dsx	FBgn0000504	13.6941	14.9886	14.5256	13.975	15.7422	14.4409	11.4807	10.7739	9.24698	14.8801	16.9202	18.7875	17.3244	17.5431	17.0247	15.3401	11.5916	13.3146	15.7202	13.9941	13.3246	23.3131	23.2758	23.8672	13.6445	14.2475	12.5982	12.3917	14.4995	11.7397	10.8979	12.0506	9.73721	15.3237	18.0592	16.8968	13.9287	14.6767	13.5858	13.9102	13.033	14.6454	13.4012	13.1385	14.0808	18.3644	16.6082	17.4236
dwg	FBgn0000520	12.1492	8.85132	9.74241	7.96202	9.21695	9.37332	11.8949	10.4089	13.4427	9.89795	10.7256	11.7159	9.89919	9.83419	9.06772	10.9503	10.2206	10.8043	9.32097	12.7983	10.6079	10.5064	8.54191	9.04609	11.26	9.91673	8.91505	10.0241	8.11907	7.44505	8.81381	11.4531	9.55421	10.8232	11.1957	10.6925	8.62294	9.94805	9.08928	10.645	11.3958	8.26163	10.9285	9.94778	8.94224	11.1679	9.75767	9.62234
dx	FBgn0000524	6.12871	6.08066	5.2627	5.90186	5.62483	4.93788	6.72294	6.32168	4.81433	5.89726	7.00827	5.29925	5.23346	5.37149	5.25381	7.01707	6.39199	4.76399	6.14436	6.38449	5.22439	5.88472	6.69945	6.33054	6.85253	6.77187	6.11346	6.84605	6.13409	5.82131	7.77607	5.78366	6.10619	6.16134	6.89289	5.42435	7.01223	6.43393	5.93168	7.68343	6.70121	9.02735	8.0022	6.48329	7.81825	7.62995	7.54782	7.28384
e	FBgn0000527	0.020279	0.068505	0.057974	0.099999	0	0.118924	0.279975	0.055063	0	0.087171	0	0	0	0	0	0	0.028751	0.190504	0.080711	0	0.063816	0	0.053859	0	0.253801	0.084013	0	0	0.057692	0	0.240157	0	0.114075	0	0.055455	0.068301	0.080409	0.033421	0.077613	0	0.029265	0.064304	0	0	0.119017	0.029126	0.022425	0
bsh	FBgn0000529	0	0.033501	0	0	0	0	0	0	0	0.043586	0	0	0	0	0.036402	0	0	0.16891	0	0	0	0	0.07983	0	0.040092	0.04182	0	0	0.043209	0	0	0	0.127353	0	0	0	0.017164	0	0.038015	0	0	0	0	0	0	0	0	0
ea	FBgn0000533	0	1.48169	0.778977	0.590362	0.785645	1.0378	1.16866	4.40712	0.795727	0.803591	1.66675	1.60191	0.818821	0.979222	0.516274	0.49287	0.733599	0.294535	0.581179	0.891516	1.14579	0.14386	0.470416	0.759083	0.449225	0.879592	0.498637	0.295463	0.85434	0.640414	1.17528	0.657883	0.668671	1.11915	0.366934	0.516674	0.925694	0.910115	0.594457	1.15768	1.25404	0.695816	0.526098	1.21094	0.577383	1.6635	2.17669	0.631842
eag	FBgn0000535	0.115545	0.211794	0.137492	0.015199	0.140505	0.085416	0.024861	0.141244	0.093963	0.271405	0.233967	0.064097	0.14263	0.068331	0.140108	0.015918	0.105348	0.072939	0.123921	0.208641	0.09581	0.149767	0.114235	0.200657	0.083492	0.165891	0.075661	0.068023	0.052322	0.083952	0.041262	0.075448	0.039618	0.058015	0.056639	0.139578	0.041908	0.038832	0.063164	0.057328	0.027527	0.087373	0.060977	0.045501	0.056886	0.026318	0.041907	0.099688
eas	FBgn0000536	85.9163	84.1295	78.0468	67.9985	69.4467	71.4548	48.5952	49.6068	52.0362	64.0538	75.0501	72.8554	86.7749	89.2429	92.5437	68.417	64.3329	61.6666	72.2112	78.7389	73.8579	80.2043	78.9758	81.3762	64.7546	59.1946	63.4502	53.3092	47.3968	53.2325	40.6428	42.6211	39.4439	56.9459	56.4352	55.7306	62.3664	62.8943	58.9775	52.6602	50.0548	49.8383	52.5549	57.0972	50.9482	57.7406	58.8737	56.6101
E(bx)	FBgn0000541	28.5427	29.0834	24.7981	28.8481	29.5489	28.4136	28.7761	26.4276	22.484	30.8998	30.7217	30.7731	27.4684	26.2783	28.2092	27.9836	29.4614	28.0627	30.3628	30.8256	28.2924	26.8487	28.172	27.5693	29.9205	30.388	29.0789	27.3238	29.1329	26.7631	28.6907	29.4969	31.3382	30.9181	32.831	31.7958	28.737	29.6458	29.5183	31.9685	33.2485	31.4393	30.9384	28.6172	31.4198	28.6286	29.434	28.6033
ec	FBgn0000542	0.287247	0.489449	0.547251	0.609872	0.36837	0.76847	0.655418	0.76876	0.254832	0.667009	0.533674	0.506079	0.519571	0.828724	0.555022	0.677658	0.527918	0.462281	0.537359	0.530683	0.627544	0.331797	0.547634	0.387632	0.3609	0.426944	0.31881	0.379399	0.510973	0.396666	0.428944	0.364634	0.366763	0.608534	0.399691	0.397795	0.344562	0.379405	0.36042	0.302342	0.335045	0.406581	0.458298	0.403871	0.282104	0.499927	0.522797	0.329884
ecd	FBgn0000543	12.7731	13.849	12.6563	15.7241	15.7097	17.2249	13.738	13.2706	12.6378	15.4244	14.3492	17.9224	15.2294	14.5186	14.7527	17.2857	16.1451	16.8205	15.1419	16.2415	13.379	14.4711	15.5856	14.276	16.7945	16.1151	15.38	19.2181	17.7869	18.6191	15.6913	15.663	16.2895	17.1141	18.0139	18.0618	15.6503	15.2945	15.3231	20.8346	21.6699	18.8763	18.2062	16.172	17.4877	17.3087	17.7541	17.5351
EcR	FBgn0000546	3.74692	3.5641	3.23346	6.38327	6.30979	6.26505	6.12805	6.25533	5.69388	5.85176	6.89343	6.8321	3.57573	3.29547	3.33426	6.82688	5.58329	5.59403	6.25869	6.85033	6.29013	6.69986	6.83138	7.37562	4.56241	3.95456	3.96891	5.3579	6.33094	5.83871	5.52053	5.95457	5.28292	6.8636	6.2918	5.22201	4.35736	4.02468	4.21993	6.77852	6.48899	6.77949	5.71007	5.3323	6.12793	6.12709	6.17034	6.11533
ed	FBgn0000547	8.95829	10.0365	9.28539	8.41239	7.49794	7.44048	11.0845	13.2202	9.24697	10.6932	11.2616	10.5082	11.0225	9.31505	9.0172	10.172	7.32554	8.96182	11.1554	11.5817	9.75203	9.39232	8.94178	9.43048	8.26776	8.02987	7.54312	7.17544	7.36111	7.57443	9.04178	8.46334	8.21007	10.3423	8.51791	8.46023	7.41006	6.59945	8.00603	8.23962	8.41837	8.58362	8.51947	6.9911	8.59137	7.83372	8.46362	7.11188
Edg78E	FBgn0000551	0	0	0.089867	0	0	0.189676	0.092695	0	0.272082	0	0	0.094617	0	0	0.223279	0	0	0	0.174889	0	0.096896	0.236501	0	0	0	0.181241	0	0	0	0.174216	0	0.097778	0	0	0	0.31381	0.037295	0.053188	0.241449	0.101218	0.093822	0.104403	0	0	0.094995	0	0.142283	0
Edg84A	FBgn0000552	0	0	0	0	0	0	0	0	0	0	0	0	0	0	0	0	0	0	0	0	0	0	0	0	0	0	0	0	0	0	0	0	0	0	0	0	0	0	0	0	0	0	0	0	0	0	0	0
eEF1alpha2	FBgn0000557	0.49022	0.839046	1.13402	1.23373	0.722895	1.0273	2.30497	2.92346	0.729467	3.33252	0.960516	0.832124	0.811499	1.34144	0.976525	1.64982	2.22678	1.31589	1.27487	0.613471	1.0964	1.19251	0.869177	0.424356	0.634486	1.23043	0.418379	0.606381	0.701122	0.8013	1.04066	1.25036	4.24794	2.17743	0.571158	0.66438	1.03613	0.520569	1.33736	0.787704	0.30379	0.892733	0.809883	0.828215	1.40534	0.674101	2.43095	1.12557
eEF2	FBgn0000559	2313.28	2302.44	2170.73	2141.26	2147.11	2085.19	2129.61	2058.15	2101.19	2288.42	2426.45	2431.39	2282.15	2279.22	2306.48	2278.97	1928.13	1978.58	2239.03	2380.09	2074.03	2377.43	2302.98	2375.29	2245.86	2239.63	2122.78	2133.3	2211.35	2043.89	2052.92	2144.97	1936.9	2251.67	2210.49	2219.81	2166.35	2081.52	2038.73	2165.7	2137.72	2150.14	2119.78	2057.62	2092.37	2215.09	2109.28	2113.99
eg	FBgn0000560	0	0.265472	0	0.148028	0	0.087159	0.667243	0.527104	0	0.431526	0	0	0	0.041437	0	0	0.977409	0.557596	0.318092	0	0.092171	0.072411	0	0.044605	0	0.207037	0	0.055488	0	0	0.354525	0.181373	1.09291	0.133921	0	0.098546	0	0	0.037653	0.045804	0	0.095214	0	0.14417	0.218163	0.258927	0.36231	0.170579
egl	FBgn0000562	45.6957	45.0401	41.7132	43.9852	44.3001	41.2289	56.2446	51.9602	50.8364	53.2171	56.9329	57.1516	43.2401	43.0561	41.4999	50.9155	39.045	41.0863	52.9845	54.5415	48.149	51.4883	52.9266	48.9669	56.9872	54.8833	47.5826	52.763	54.4224	46.2606	53.0896	57.3344	50.9573	64.1334	59.6712	58.3624	52.404	48.9281	48.4787	56.7258	59.098	59.3768	62.1891	55.627	59.9547	60.0611	58.3539	58.6673
Eh	FBgn0000564	0	0	0	0	0	0	0	0	0	0.280431	0	0	0	0	0	0	0	0	0	0	0	0	0	0	0	0	0	0	0	0	0	0	0	0	0	0	0	0	0	0	0	0	0	0	0	0	0	0
Eip71CD	FBgn0000565	79.6371	73.6117	64.6775	224.234	262.128	247.036	30.3565	34.9595	38.5471	79.7631	78.138	65.8666	418.265	442.172	320.751	272.126	296.656	277.178	133.19	88.5226	99.8095	330.108	364.394	364.411	35.7245	31.2876	49.9066	146.764	111.749	115.271	37.8861	33.0779	41.1675	40.4957	45.5298	41.3149	160.79	168.673	153.54	133.922	134.848	132.428	88.8675	107.57	99.2771	147.371	168.158	153.271
Eip55E	FBgn0000566	330.252	290.697	307.959	257.572	254.03	259.607	204.277	210.082	206.648	217.487	248.852	246.334	269.886	273.061	259.55	275.346	248.867	259.92	259.159	241.481	242.707	246.626	243.369	248.402	276.063	249.371	256.827	238.59	230.173	234.759	210.312	198.359	168.599	239.303	221.316	221.061	219.799	219.552	199.866	246.917	245.963	257.061	246.581	233.456	240.583	216.684	212.128	205.68
Eip74EF	FBgn0000567	7.40663	7.17404	6.75396	6.19609	6.03007	6.03521	8.349	8.4725	7.95488	9.18933	9.06508	9.11196	5.70744	6.40072	5.8726	7.26875	6.60602	7.46428	8.96288	7.63375	9.05875	5.99309	6.23694	6.57616	10.7872	10.7729	8.9434	8.64729	9.70283	8.12233	9.01154	11.1251	9.60288	11.4729	11.8345	11.9248	9.20352	9.39576	9.24248	10.9178	11.3792	11.2844	11.954	10.5725	10.8932	10.9813	9.64609	9.51469
Eip75B	FBgn0000568	49.7819	51.8998	50.6311	38.3587	43.204	41.4395	35.8359	35.274	39.7977	40.6971	44.7856	50.6239	48.6298	47.7469	53.7878	46.4495	35.2376	40.4636	43.8799	46.7507	41.6725	42.5734	42.3939	42.3841	41.8728	39.0965	40.4815	36.5222	36.2161	35.9079	32.1132	36.6706	30.6099	38.3216	40.9694	38.8824	40.6754	37.9699	42.7958	37.4015	38.2786	38.7558	41.9393	36.5036	38.7804	34.5699	32.6339	34.2634
emc	FBgn0000575	125.671	118.773	126.108	123.709	114.026	108.583	132.645	145.895	142.296	156.283	168.264	173.4	128.258	117.211	116.34	119.205	105.07	113.143	163.149	168.229	158.196	143.791	148.319	138.275	127.243	128.723	132.131	115.705	113.914	107.385	136.536	133.289	122.877	146.197	144.901	144.28	112.623	119.039	118.202	109.382	118.962	104.71	139.326	142.244	143.193	113.247	124.703	115.55
ems	FBgn0000576	0.173559	0.055645	0.070835	0.041031	0	0.109156	0.172919	0.06758	0.110345	0.179215	0.113361	0.114979	0.138024	0.277817	0.091249	0.131756	0.070724	0.186382	0.264665	0.122074	0.15497	0.030187	0.098974	0.14996	0.197748	0.034454	0.095171	0.461057	0.142166	0.442034	0.147604	0.189664	0.210126	0.149234	0.235415	0.165685	0.367526	0.122984	0.157713	0.152388	0.215304	0.316707	0.246293	0.040036	0.072846	0	0.247394	0.19935
en	FBgn0000577	0	0.125722	0.351634	0	0	0	0.155217	0.212984	0	0.128792	0	0.034737	0	0	0	0	0.318092	0.04203	0	0	0.070145	0	0	0	0	0.092966	0.0573	0.04144	0.031942	0.153722	0.199226	0.239704	0.31527	0.067302	0.091371	0	0	0.05539	0.370442	0.102805	0.032326	0.071186	0.073803	0.072087	0.295538	0.096747	0.049538	0.051346
ena	FBgn0000578	7.72722	7.68737	6.90027	9.20198	8.7643	8.3575	9.61522	9.5038	9.75797	9.22236	8.82848	10.0535	7.10975	8.49692	7.49192	10.7824	8.73168	7.99482	8.65219	9.31984	8.33812	8.38805	8.77687	7.92515	16.0813	15.5527	13.2166	17.1059	17.6283	14.1703	17.1947	17.4374	17.3272	17.3778	16.6514	17.2508	14.7646	14.7317	13.7955	18.5994	18.9193	18.8846	18.5012	14.8495	18.2013	15.2388	16.2599	17.3581
Eno	FBgn0000579	341.03	343.135	325.156	300.297	307.955	299.899	254.439	265.606	266.683	334.149	344.051	348.11	332.992	336.481	335.418	363.87	339.783	330.97	281.024	272.449	257.128	304.049	301.223	315.79	399.17	406.391	388.706	303.688	327.133	290.606	264.998	299.065	270.053	355.967	358.258	337.483	357.727	335.384	343.422	349.751	348.335	359.029	307.026	287.401	316.761	335.844	321.75	328.074
E(Pc)	FBgn0000581	21.5051	20.7211	20.0256	17.9387	20.267	19.0814	20.9698	19.5468	19.2745	23.0146	24.3069	25.7174	19.7798	20.1414	20.6303	21.0715	20.621	20.8472	22.0925	23.7975	21.8541	21.973	22.8936	20.4966	21.9027	21.2149	19.9533	20.5062	19.8439	19.1245	19.6747	20.7558	19.1972	22.7645	24.2507	21.5757	20.0445	18.3027	18.7671	22.0406	21.0249	21.9894	22.4253	19.186	23.3549	21.5336	19.8654	19.5803
esc	FBgn0000588	0.560886	0.744066	0.749744	1.87729	1.28075	1.44627	1.24246	1.01051	0.66595	0.769973	0.801483	0.748476	0.636504	0.929082	0.380983	0.944104	1.1613	0.792242	0.945157	0.97332	1.13957	0.429475	0.843158	1.20829	2.45654	2.95165	3.62617	5.01779	3.00349	3.11387	3.89323	3.00411	2.19518	3.06434	3.58215	3.59999	2.80748	2.88378	2.80228	3.59515	4.95152	4.07434	4.11423	2.39611	3.20682	3.79677	3.98054	4.0436
E(spl)m8-HLH	FBgn0000591	0	0	0	0	0	0	0	0.350786	0	0	0	0	0	0	0	0	0	0	0	0	0	0	0	0	0.115996	0.119685	0	0	0.125626	0.114658	0.382051	0.257347	0	0	0.332798	0	0.493422	0.209664	0	0	0	0.275976	0.145396	0.138949	0	0.125264	0.280194	0.097858
Est-6	FBgn0000592	11.0875	89.6914	15.3976	2.23222	3.57193	1.5839	5.98996	3.62001	3.48873	66.0164	5.46758	3.59036	11.9718	5.78222	5.05674	6.71479	153.46	80.711	54.4779	78.1634	2.88247	3.15179	3.70025	1.76225	2.739	85.5405	8.12276	1.16378	2.69185	3.96743	3.66434	2.94338	51.4321	3.58634	3.55653	3.84016	4.0307	2.57154	98.2661	8.64314	9.10433	5.09478	3.81675	2.2251	3.55641	4.80937	2.90175	1.54057
Est-P	FBgn0000594	0	0.038385	0	0	0	0	0.048656	0	0	0	0.104722	0.052429	0	0.047931	0	0	0.04945	0.064685	0.138843	0.056123	0	0	0	0.051504	0	0	0	0	0.099694	0	0	0	0	0	0.046206	0.05692	0	0	0	0	0	0	0	0	0	0	0	0
eve	FBgn0000606	0	0.047327	0	0.071503	0	0	0.060731	0.117076	0	0.062564	0	0	0	0	0	0	0.061491	0	0	0	0	0	0	0.063357	0	0.059896	0	0	0	0	0.128	0	0.060689	0	0	0	0	0	0	0	0	0	0	0.069429	0.062866	0.062518	0	0.049132
exd	FBgn0000611	64.5431	60.4409	57.7884	65.7116	62.5264	66.2587	64.2752	62.2659	63.3871	68.8957	71.6229	68.3145	64.0303	68.0186	64.4371	66.0279	58.509	58.0172	65.7004	71.3359	61.925	71.3766	69.9789	65.582	70.5314	67.6775	65.8548	70.1114	72.2384	69.9117	67.0591	71.6049	62.6824	77.1428	74.9138	72.2181	68.3246	67.7142	67.3758	68.726	68.1969	68.8668	72.0482	64.0388	69.765	75.5934	71.3995	72.5613
exu	FBgn0000615	5.25591	57.5975	46.3096	56.3848	10.2085	46.6313	151.56	143.511	9.10526	127.008	8.42461	7.69636	5.55265	5.37818	5.07117	19.6567	183.665	77.6064	22.4752	8.71752	34.5437	9.14703	10.0635	36.4275	9.98201	46.9973	11.0283	12.0628	34.8276	42.7233	74.3105	35.6663	198.383	13.693	12.6318	39.2913	8.94221	9.04254	45.5449	31.9618	12.7666	40.8639	13.0548	49.7263	57.8444	42.4229	55.8462	45.2823
e(y)1	FBgn0000617	18.5255	15.4131	15.4831	19.7121	15.3855	16.6963	15.6299	12.9709	14.0622	16.9139	17.593	18.7094	13.378	12.3575	14.4958	16.6685	15.7569	18.1049	15.4376	14.7135	16.5524	19.5339	17.779	14.8404	20.3516	19.5374	18.8584	21.2134	20.806	22.5098	17.511	22.5367	21.7872	22.9015	20.4801	19.4011	19.6764	20.0773	19.0051	21.6643	23.0767	21.3566	21.6508	18.6659	20.6437	21.7669	21.097	22.1848
e(y)2	FBgn0000618	15.5055	16.7847	18.3663	18.6264	12.3352	16.6335	15.9659	12.7079	16.2119	17.3825	20.2695	18.4584	13.9659	13.5049	15.5397	12.109	14.5271	13.6358	18.0543	13.212	15.4132	17.4512	17.9742	15.4145	21.8838	19.4576	17.2019	22.5024	19.8994	16.9175	16.6896	23.3096	24.6796	19.2067	22.315	24.2468	17.1255	22.1244	15.0683	25.9602	19.0995	23.726	17.495	25.7468	17.3466	26.1025	28.6655	27.9582
eyg	FBgn0000625	0	0	0.086827	0	0	0	0	0.054976	0	0.116039	0	0	0.112353	0.056848	0	0.035548	0.143525	0.190209	0	0	0	0.196568	0	0	0.013336	0	0	0	0	0	0.119887	0	0.199314	0.030452	0	0	0.034406	0.033368	0.077495	0.061857	0.029219	0.0321	0	0	0	0.087237	0.067171	0.046446
E(z)	FBgn0000629	14.1751	13.7001	11.2076	13.7994	11.6174	11.7795	14.4997	14.0037	14.0642	15.7396	14.8625	14.5037	15.8262	12.5276	13.6336	12.7063	12.0285	13.6455	13.9198	15.1399	13.5208	13.0506	13.897	13.647	15.1507	14.5274	15.0481	13.0843	14.9455	12.3689	13.2808	14.8541	14.6431	14.5323	14.8086	14.4196	13.8134	14.8213	13.4834	15.3143	15.0438	15.8726	14.8801	14.0004	14.3541	14.4832	14.3365	13.1199
CG17716	FBgn0000633	0.626784	0.466745	0.676674	0.556586	0.535643	0.394659	0.701478	0.584887	0.43833	0.498059	0.778625	0.658362	0.578083	0.487637	0.392651	0.589601	0.588091	0.45782	0.718614	0.784119	0.639271	0.739348	0.94725	0.618223	0.564933	0.259871	0.331067	0.30038	0.480436	0.342582	0.484086	0.395559	0.444227	0.577216	0.63216	0.422809	0.461939	0.396524	0.412961	0.36612	0.403792	0.456209	0.598294	0.569834	0.45098	0.412772	0.50531	0.410676
Fas2	FBgn0000635	57.2114	66.5013	61.3863	48.2098	49.6129	42.0373	50.6115	40.3159	50.736	23.8894	24.5895	23.9632	52.0051	59.5563	65.9337	47.3221	35.9423	37.202	39.4376	41.0523	38.0265	28.6095	29.5105	31.437	56.5096	61.7758	64.111	49.1381	58.7726	51.2761	45.7371	57.3357	52.7791	34.4937	37.9566	36.651	58.1517	58.6185	63.907	51.5212	46.2186	55.5418	41.8598	43.8011	47.3397	36.5984	36.1466	37.4091
Fas3	FBgn0000636	11.7891	12.6763	11.6317	12.545	11.7222	11.9646	15.1974	16.4787	16.7158	15.1848	15.5693	15.4221	10.4222	11.2774	11.8298	12.3449	12.2556	11.9532	14.7978	17.0134	13.5097	12.9182	13.5734	13.3094	19.2026	19.0021	19.5049	18.6783	19.7266	17.7558	22.3373	24.8215	24.4965	21.9069	22.6473	23.1128	18.7412	17.8052	18.5392	21.4366	21.4318	19.9383	22.5786	21.5773	23.6565	20.4273	22.0461	20.975
Fbp1	FBgn0000639	0	0	0	0	0	0	0	0	0	0.053522	0	0	0	0.026345	0	0	0	0	0	0	0	0	0	0	0	0	0	0.034499	0	0	0.027693	0	0	0	0.025737	0	0.010592	0.030859	0	0	0.027031	0	0.030735	0	0.027505	0.053689	0	0
Fbp2	FBgn0000640	0.733488	0.564717	1.44173	1.05696	0.726018	0.840686	1.31092	1.41215	0.324182	0.923766	1.1177	0.845812	0.315924	0.468932	0.733038	0.929216	1.15525	0.962771	0.696661	0.913894	0.605089	0.978758	0.456117	0.921368	0.465038	0.160645	0.720679	0.325402	1.25469	1.00559	0.428479	0.69453	0.406502	1.10992	0	0.837712	0.726795	0.661297	0.5727	0.447488	0.166338	0.555064	0.676522	0.651789	0.505226	0.587526	0.568808	0.394519
Fcp3C	FBgn0000644	3.43958	1.98139	2.07649	3.27163	2.58173	4.28844	2.23576	3.37959	2.91532	3.52334	3.29955	3.32651	2.67538	2.28894	2.69123	3.39872	1.96539	2.30038	2.89984	3.08703	2.92022	2.53488	1.80722	3.67972	3.60726	1.91228	3.09326	2.95754	3.42122	2.71327	2.91239	2.94739	2.7641	2.89573	2.38586	1.89172	2.84823	2.93932	2.66846	3.0516	3.58255	2.09823	2.74623	2.5342	5.05918	2.66558	2.50181	2.01156
fj	FBgn0000658	0.147151	0.062261	0.131488	0.090382	0.133926	0.134821	0.075767	0.348957	0.138798	0.209802	0	0.086534	0.127336	0.077549	0.068763	0.160709	0.337959	0.207382	0.072997	0	0.087169	0.044574	0.048807	0.056218	0.072343	0.126579	0.094465	0.033816	0	0.12714	0.217198	0.112853	0.180665	0.248945	0.050546	0.311291	0.114219	0.090784	0.141048	0.112079	0.02651	0.029052	0.210905	0.088548	0.080944	0.052624	0.142191	0.042176
fkh	FBgn0000659	59.5802	72.0817	62.8292	63.0387	64.6323	63.1231	91.7903	85.6891	85.167	66.3956	69.4687	70.3238	61.0876	64.6852	63.3688	74.4922	53.5335	60.7962	87.2328	92.4114	82.1611	62.7823	66.9122	63.3422	84.5543	89.9235	83.0333	80.462	90.7536	72.7382	87.1047	105.293	89.3993	83.3517	80.1658	81.7463	80.4581	77.6478	82.4915	86.681	91.5512	93.6455	98.773	87.9572	103.512	84.5587	77.7711	77.5419
fl(2)d	FBgn0000662	31.0351	32.0076	30.7829	33.1881	33.0041	29.0316	30.7152	30.4747	31.6483	29.1295	32.3346	30.8234	33.1991	31.7664	31.0329	34.9103	29.3431	32.3008	34.6646	33.8871	31.1685	30.069	32.725	28.7063	31.8617	28.1145	31.1594	33.1168	33.4391	30.5459	31.9856	31.8151	30.0501	31.3433	29.0138	28.5735	30.7858	30.173	30.4571	32.5213	33.8555	34.1363	34.973	29.5806	34.4381	31.536	30.0707	30.9355
Actn	FBgn0000667	16.2701	15.0829	14.6714	20.996	18.9542	15.2036	19.9157	24.4578	15.8053	18.725	17.9378	14.0925	19.2299	18.1811	13.5629	21.3581	17.9295	16.3147	22.0483	18.4201	15.6968	17.7168	16.2535	14.1719	19.6211	18.1737	12.5872	19.6225	20.8037	16.0915	20.006	16.0834	16.8543	22.907	16.9406	13.6745	18.8871	15.4976	15.1728	20.3079	18.3164	20.1082	21.7239	14.2612	17.6236	19.3114	17.9134	15.904
fliI	FBgn0000709	19.241	17.4356	19.1964	19.259	19.7559	19.89	19.9108	17.4562	18.5214	20.3633	22.2514	22.0071	20.4585	19.1252	19.4294	20.139	16.698	19.6177	21.4309	21.9487	18.6783	20.0533	21.4504	19.5864	26.9801	26.864	23.1425	25.0745	26.8941	24.4553	26.5212	28.7754	26.3509	27.5651	31.0512	29.2693	26.696	26.1673	24.0298	27.8936	29.8077	28.9061	29.5657	27.5312	29.8304	27.3291	28.17	28.0796
flw	FBgn0000711	49.9379	45.2538	46.1561	40.5935	42.6491	40.5321	41.3872	42.1948	45.2426	49.5624	56.4184	57.0373	44.3189	47.5777	47.0509	40.1896	38.245	41.4714	41.7561	51.574	45.401	49.754	49.8715	49.9429	64.4556	64.6845	62.2135	59.3378	61.5724	55.1181	61.6173	64.92	60.6808	71.34	74.6553	71.7016	62.7965	67.6006	64.3748	61.6876	67.5676	64.4321	63.428	62.9238	67.4386	67.8394	72.41	70.6176
FMRFa	FBgn0000715	0	0	0	0	0	0	0.119554	0	0	0	0	0	0	0	0	0	0.181624	0	0	0	0	0	0	0	0	0	0	0	0	0.114297	0	0.06407	0.179271	0	0	0.06909	0	0	0	0	0	0	0	0	0	0	0.093295	0
fog	FBgn0000719	8.20688	8.43845	6.26412	6.8447	5.68703	5.30384	7.13435	6.56764	6.47156	7.53513	8.2132	7.49538	8.5164	8.07365	7.31439	7.62986	5.4148	5.86425	6.50027	7.40735	5.82045	7.09082	7.79116	7.10663	9.87638	8.95487	8.52071	7.80086	9.0432	7.28363	7.73032	8.45707	8.17285	9.23256	8.9926	7.77504	8.52716	8.13261	7.52043	8.75367	10.7611	9.48075	9.24637	6.7298	7.57988	7.96737	8.47673	7.38621
for	FBgn0000721	56.7256	52.0829	51.5954	40.6104	42.6641	39.177	54.2406	52.9597	53.5418	64.3487	72.8538	79.9031	49.6875	49.0727	47.049	50.6869	42.716	49.2495	50.9559	59.0561	52.6216	52.481	53.3075	50.7364	53.3186	53.7592	48.1369	43.1804	44.9212	42.223	47.2819	46.1297	39.6271	61.9746	63.074	63.4438	47.6028	43.3506	45.2629	53.0601	53.8909	53.5554	47.9563	43.7176	48.8151	51.5349	53.7872	50.9476
FER	FBgn0000723	45.9711	45.204	40.4892	52.8064	50.6682	51.1193	41.9356	41.1304	39.94	34.5752	38.6632	37.9993	44.6388	44.8359	44.2217	49.5493	42.6058	43.5468	50.4117	51.5487	45.7556	39.9245	42.032	42.506	46.4474	44.7661	40.477	53.3746	50.1092	49.9946	45.1091	44.3524	40.6155	43.1137	41.7109	36.9956	43.2823	43.2754	37.4723	48.1429	51.2319	47.5526	46.3404	44.6252	47.0474	42.7201	39.5532	40.1017
gd	FBgn0000808	0.1076	0.301497	0	0.401697	0.294229	0.15801	0.113004	0.146875	0.119252	0.117039	0.245992	0.207206	0.112427	0.150567	0.09862	0.047807	0.230726	0.202275	0.10793	0.044099	0.125791	0.163981	0.107476	0.162314	0.287018	0	0.137586	0.250852	0.232062	0.036842	0.080233	0.08229	0.152247	0.121467	0.181968	0.224126	0.122997	0.200391	0.068386	0	0.311856	0.215325	0.044663	0.087024	0.355924	0.195156	0.26867	0.216453
fs(1)K10	FBgn0000810	6.06413	7.38629	7.15369	9.73671	8.31895	9.13462	8.21058	7.44667	6.99833	8.7286	8.86037	8.96438	7.60917	6.64515	6.78606	8.8705	8.95729	8.50591	9.81511	8.88247	6.85587	7.51317	8.74418	7.10685	7.7377	8.6677	8.3054	9.01554	8.33834	7.97867	7.014	7.06178	7.45132	8.08997	8.02705	7.89525	7.97032	7.99499	7.12412	8.15864	8.6341	9.12863	8.2345	7.18313	7.8622	7.79215	9.14313	9.33847
png	FBgn0000826	0.379533	0.422216	0.231013	0.092183	0.398399	0.322747	0.392793	0.22588	0.077989	0.161172	0.082623	0.569793	0.683009	0.150309	0.834151	0.297132	1.50445	0.5136	0.816828	0.263675	0.332537	0.536847	0.437937	0.402743	0.371754	0.53959	0.138489	1.04028	0.320887	0.445722	0.4113	0.666943	0.312131	0.902098	0.362777	0.805039	0.538871	0.725757	0	1.11574	0.878038	0.621404	0.092679	0.357414	0.242448	0.483216	0.606981	0.631163
fs(1)Ya	FBgn0000927	1.71248	2.25416	2.32882	2.30094	2.72558	2.19565	2.05643	1.37313	1.64609	2.05079	2.23717	1.67433	2.15879	1.67342	2.19135	2.2231	2.64312	1.68636	2.00009	1.73767	2.32967	3.01631	2.20855	2.62352	1.55957	1.62855	1.59872	2.13007	2.42408	2.23338	1.37863	1.91251	1.34644	1.26838	1.69116	2.30938	1.77166	1.5977	1.45103	2.63864	1.26073	1.74126	1.44476	1.05549	2.11822	2.0911	1.99117	2.31248
fs(1)Yb	FBgn0000928	0.055784	0.062926	0.132922	0.091406	0.067696	0.190811	0.613144	0.403248	0	0.583594	0.113314	0.203996	0.077254	0.130645	0.023157	0.097533	0.709835	0.104821	0.172243	0.122538	0.117441	0.045069	0.123363	0.056806	0.317088	0.35843	0.477408	0.615617	0.6062	0.282653	0.576565	0.370724	1.01782	0.782963	0.383014	0.408857	0.535556	0.443671	0.475192	0.425019	0.696896	0.64641	0.426589	0.447678	0.436424	0.505628	0.657219	0.426381
tj	FBgn0000964	0	0.042043	0.079932	0.091619	0.067848	0.08196	0.179258	0.050521	0.028101	0.132949	0	0	0	0	0	0	0.23716	0.035019	0	0	0.08827	0	0	0	0	0	0	0	0.026418	0.051503	0.027519	0	0.366211	0	0	0.094552	0	0	0.071436	0.0284	0	0.058902	0	0	0.136689	0.026674	0.08234	0.085468
dup	FBgn0000996	3.34956	3.26875	3.27895	2.80297	2.80897	3.06548	3.50352	3.85848	2.58783	3.81061	2.13426	2.91363	2.9289	3.02068	3.29558	2.88725	3.10842	3.08937	3.04337	3.14005	2.97042	3.39974	2.91143	3.80085	5.41586	6.532	5.59609	6.96905	7.85462	6.23785	6.43105	7.21544	6.13802	6.53372	6.55012	6.42666	6.11765	7.37716	6.06002	6.8845	7.44118	7.17763	7.67558	7.14876	7.05912	8.01826	7.1837	7.07825
ft	FBgn0001075	0.152778	0.288467	0.266205	0.329547	0.341228	0.227253	0.521289	0.562492	0.470828	0.342751	0.102904	0.072501	0.360455	0.302247	0.310896	0.368809	0.640556	0.452132	0.280709	0.170462	0.273407	0.283176	0.200923	0.250223	0.34263	0.552397	0.426445	0.412198	0.780336	0.657454	0.525379	0.538015	0.771909	0.32008	0.438501	0.460594	0.535694	0.447585	0.451209	0.638841	0.508312	0.716758	0.476991	0.411219	0.491673	0.601727	0.486099	0.529366
ftz	FBgn0001077	0.033718	0.188418	0.048088	0	0	0.148954	0.477154	0.231215	0	0	0	0	0	0	0	0	0.339572	0.317395	0.136198	0	0.052244	0	0	0.202298	0	0.094531	0	0	0.097782	0	0.252786	0.154766	1.00684	0	0	0.111775	0	0	0.171164	0	0	0.054363	0	0.438572	0.099435	0.147864	0.150074	0
ftz-f1	FBgn0001078	18.4855	18.1461	16.1933	19.6588	18.7552	18.4199	20.0615	20.3747	21.5649	31.5696	37.2232	38.2502	16.3791	16.5025	17.3728	21.9901	18.5999	21.2968	21.5142	25.6107	23.4796	28.4338	30.5817	27.5946	21.2336	19.5691	19.8121	17.2643	19.1491	18.2074	19.3699	21.951	18.6699	29.8565	30.1824	29.7344	18.5571	18.2787	17.6055	20.5506	21.5133	20.108	20.7402	19.8688	22.0385	24.2289	23.6871	23.7849
fu	FBgn0001079	3.70864	3.62269	3.07373	3.59564	4.6687	3.73061	4.67731	4.60399	4.47516	4.12117	4.2379	3.54429	3.33694	3.01939	3.40336	4.01254	3.74444	4.52177	4.28856	4.25403	4.31904	3.56539	3.53551	3.87786	4.38611	4.6812	3.56764	5.20073	4.45663	3.6456	4.75609	4.47427	3.96459	4.9248	4.91533	3.8919	4.51006	3.75319	3.75156	4.93811	4.83775	5.53008	5.79883	4.3114	4.94891	4.69799	4.14321	4.09469
fw	FBgn0001083	0.014964	0.033946	0	0.072913	0.081707	0	0.060818	0.222144	0.022946	0.126413	0.182283	0.09508	0.041217	0	0.018899	0.02584	0.167941	0.112586	0.078662	0.074188	0.143286	0.01807	0	0.023098	0.00969093	0.102135	0	0.05452	0	0	0.02193	0.092151	0.125322	0.067508	0.041675	0.051338	0.025135	0.024514	0.038442	0.113286	0	0.070243	0.048623	0.071708	0	0.084781	0.049414	0
fy	FBgn0001084	3.60861	2.45014	2.82466	3.37577	2.84387	4.27518	2.75978	2.81724	2.01555	3.83476	3.2894	4.09924	2.27316	2.9113	2.56225	4.70214	4.33247	3.06518	2.09912	3.11979	2.13539	2.68777	3.26231	2.91542	3.48161	3.17827	2.5752	3.06615	3.85456	4.3028	3.92997	2.7071	3.07201	3.67932	2.99629	2.22644	3.40506	2.94016	2.33423	3.07956	2.57634	3.59892	3.26357	2.18838	2.81922	3.8329	3.97828	3.79576
fz	FBgn0001085	3.34074	3.85275	4.12978	2.58792	2.18518	2.4233	2.88114	3.69782	3.1897	4.08073	4.4527	4.62585	3.03161	2.88729	3.45896	3.39535	2.72457	2.32177	3.51568	4.56197	3.49937	3.20165	2.69953	2.53216	5.59473	5.92686	5.09803	3.70209	3.02485	2.6998	4.92228	4.35374	4.99828	5.25905	5.73189	5.61273	4.24432	3.50293	4.8757	3.94297	4.08475	4.52396	4.63588	4.79662	5.10444	3.84851	3.78228	3.90917
fzy	FBgn0001086	0.33172	1.48493	1.54936	1.85815	0.715229	1.99526	5.43421	5.69383	0.310366	4.61196	0.275785	0.416248	0.462708	0.126428	0.293289	0.484507	5.88186	2.38251	0.364202	0.542962	1.21832	0.257883	0.482599	0.997786	1.79795	3.45557	1.61843	2.82394	3.00451	2.26859	4.55484	2.07563	11.2498	2.95184	2.56253	2.55518	2.50787	2.82537	2.60416	3.30997	2.88992	4.79686	3.26796	3.52104	3.59592	3.77732	5.32831	3.71407
g	FBgn0001087	20.4676	19.1761	19.6384	18.375	18.3835	16.6048	23.5188	24.7711	21.6471	20.2143	19.2454	21.0285	16.1103	16.1408	17.4074	21.0177	15.9556	17.7857	22.7757	22.3446	20.1925	15.9347	19.149	15.6733	17.3929	16.5998	16.5947	16.6677	16.4537	17.0688	19.0124	19.0756	17.5958	16.6958	19.0818	18.8741	15.901	15.6778	14.4843	17.3089	18.1326	16.8717	19.016	18.0542	18.6781	17.2312	15.6293	16.3686
Gal	FBgn0001089	183.152	147.134	129.802	199.791	220.078	216.632	201.252	180.555	217.66	177.5	204.901	189.964	167.754	162.688	178.089	226.326	198.704	208.756	230.252	214.051	219.43	211.182	195.934	182.277	104.308	83.3628	92.6674	94.087	85.7665	107.985	130.233	125.844	84.6662	108.611	92.7977	100.312	113.049	93.5643	91.7293	109.408	97.7012	92.0977	136.783	123.428	130.168	119.502	108.533	104.321
bnb	FBgn0001090	0.502248	7.15688	3.91454	1.05495	3.16025	2.44438	5.39132	5.68459	3.02699	4.34129	1.77429	2.62089	2.38005	1.40822	0.618631	1.08805	4.61245	2.14475	2.30965	2.58807	1.71687	0.277575	0.698077	2.07653	0.937413	2.21514	0.993893	0.888796	1.46806	1.31717	1.79695	1.81699	3.412	0.961629	0.993855	1.10931	1.72659	1.5833	2.64562	1.36473	1.71599	2.14464	1.20597	1.80318	1.77637	2.79955	1.89632	1.28401
Gapdh1	FBgn0001091	260.691	267.874	274.998	244.674	250.216	244.841	220.606	189.754	223.541	188.959	217.557	192.381	267.939	254.01	272.947	272.702	237.794	242.537	242.64	224.148	232.746	212.019	199.757	212.968	340.073	389.77	377.797	309.987	314.525	293.475	239.935	292.593	236.09	278.611	302.062	266.062	339.147	346.623	317.511	341.62	367.047	362.216	296.511	292.564	282.039	291.39	297.711	284.701
Gapdh2	FBgn0001092	790.961	720.445	666.681	851.947	811.855	803.866	629.942	613.723	642.02	818.942	842.412	794.502	776.952	749.959	725.349	1031.58	919.131	909.319	779.263	736.581	706.354	775.694	763.35	789.948	1108.92	1089.27	1051.62	1013.19	1004.81	871.215	790.359	808.12	782.062	1065.74	1094.26	1028.3	1015.37	1006.64	980.051	1141.37	1165.14	1110.93	926.255	932.405	903.2	997.034	1013.96	956.957
Gdh	FBgn0001098	535.624	655.325	567.827	322.033	357.676	294.866	445.629	367.716	420.558	406.078	381.325	372.569	571.063	577.786	536.218	411.945	353.624	316.949	455.469	461.071	393.21	386.117	392.274	415.333	445.95	477.545	442.361	261.759	278.793	247.263	267.037	330.991	296.157	252.208	283.221	267.045	403.547	384.333	416.389	323.511	257.556	339.721	291.973	299.818	319.735	354.22	263.824	297.155
gdl	FBgn0001099	1.17751	2.39324	2.98304	2.34477	1.31544	2.7382	7.8385	7.02602	1.69715	7.97373	1.5604	1.15534	1.00306	0.923405	1.09365	1.77262	7.38705	4.55402	1.67882	1.24626	1.49326	1.20205	0.963763	2.81711	0.770379	2.39751	1.24211	0.19592	0.830956	1.96254	2.94708	1.49429	12.0638	0.92869	0.822358	2.19634	0.776565	0.684632	2.72739	1.4546	0.827663	1.75676	1.30888	0.926317	3.73288	1.44187	3.5506	2.32082
Galphai	FBgn0001104	52.9873	52.1651	51.2144	51.3354	51.3856	47.6706	47.2347	48.2187	52.5682	49.9887	53.7078	56.4409	52.8399	54.8126	52.1421	47.2101	45.8463	48.2066	48.8835	56.1729	55.8449	49.2245	52.4613	49.3918	102.349	99.1668	97.0828	98.5193	99.1953	83.2422	93.269	109.174	92.1134	100.926	103.527	101.596	100.949	99.7758	95.4893	102.432	107.862	104.731	105.543	95.7991	101.17	92.5543	101.18	97.6457
Gbeta13F	FBgn0001105	99.3253	105.465	106.48	105.909	111.722	112.487	100.569	99.7075	120.156	100.797	110.955	126.96	98.7517	108.354	117.399	99.541	92.874	101.793	106.143	124.442	122.821	107.164	110.244	128.426	115.699	119.929	127.407	129.772	134.772	141.585	130.384	146.332	129.139	137.975	150.201	146.065	115.969	126.161	131.726	132.117	134.084	130.605	131.514	134.406	139.52	130.396	135.344	139.707
DCTN1-p150	FBgn0001108	29.0743	31.1346	27.1328	30.5755	33.6715	33.2631	30.8763	30.6812	28.3833	31.2879	31.4806	33.0789	30.4512	30.023	28.4403	34.242	33.0238	33.3537	32.7032	32.6865	30.0973	32.2938	31.9024	30.692	39.6082	39.5182	33.472	40.1287	41.1273	36.2338	39.84	44.2206	39.8376	41.005	38.6519	35.0616	40.2212	36.8938	37.4391	42.8456	45.7689	43.4341	46.26	37.3435	45.5537	41.4469	40.5414	38.8994
Gld	FBgn0001112	0.151711	6.41045	0.154869	0.606995	0.355209	0.349589	0.390353	7.04108	0.323802	7.7565	1.98154	1.11224	0.541824	0.760037	0.776203	0.343525	16.3182	5.57857	7.57646	12.4358	0.476243	0.289621	1.69912	0.131652	0.114563	8.51808	0.111066	0.401015	0.185455	0.268289	0.546418	0.165922	7.20355	1.5322	0.118185	0.145561	0.319893	0.286063	9.91564	0.862429	0.75132	0.172227	0.249983	0.104692	0.572557	0.343281	1.22337	0.298413
Glt	FBgn0001114	3.17955	4.57763	3.80611	2.32501	2.23153	1.26354	3.42686	2.12999	1.72979	3.94082	3.32672	2.1579	3.87515	1.56052	2.42889	3.62212	2.8462	2.08735	2.81589	2.83886	1.29884	2.15973	1.62697	2.45463	1.4217	2.37594	2.6298	1.09341	2.96289	2.06242	2.09468	1.20391	2.12519	2.53482	2.12718	1.94075	1.82997	1.43484	1.39423	4.73224	3.45253	3.30286	1.22542	1.41505	2.33216	2.22315	2.24344	1.18599
gnu	FBgn0001120	0	0.148456	0.094675	0.114697	0	0.500923	0.196099	0.186988	0	0	0	0	0	0	0.078241	0	0.196808	0.127192	0	0	0	0.083257	0	0	0	0	0	0.129664	0.099996	0	0	0.206419	0.096844	0	0	0	0	0	0	0.107052	0	0.1103	0.115607	0	0	0.100096	0	0.078305
Galphao	FBgn0001122	22.7656	19.6142	18.9033	28.5743	24.7476	23.5675	22.7466	21.9333	19.6222	23.9901	24.0927	20.3205	26.5428	27.2422	23.0261	23.6398	20.6163	20.6445	23.2437	26.6209	20.1154	27.0223	27.1093	24.4591	24.8825	22.8864	19.2637	26.5857	25.2017	24.6677	23.5168	20.626	22.6967	29.5051	26.4789	22.6145	22.3875	21.6956	21.1193	26.2181	25.5773	23.3101	21.6941	19.2191	22.5162	23.4039	24.2311	23.0711
Galphas	FBgn0001123	58.4723	55.8015	56.5468	50.105	50.7349	48.6587	54.4641	54.411	55.2921	57.9164	60.2867	64.9198	53.8264	57.4306	59.2209	53.08	49.9622	45.6938	53.6862	63.6173	56.4257	52.6424	53.9366	57.5846	58.4915	56.9891	57.6172	57.2455	56.7959	54.2471	59.0769	59.6653	57.9876	62.9978	67.4915	60.1336	56.411	55.7942	55.2683	57.9084	60.327	55.6436	55.1986	55.6305	59.4538	57.178	59.3115	56.1658
Got1	FBgn0001124	342.912	332.101	323.802	339.453	325.38	324.889	321.137	312.371	290.078	398.549	371.249	379.649	335.514	334.203	323.988	464.146	452.592	443.991	345.217	325.573	329.835	338.976	342.04	354.519	410.417	414.497	396.232	316.752	331.446	303.981	300.724	314.705	317.81	413.191	398.546	397.424	345.306	333.057	322.784	434.773	430.084	431.795	342.223	355.594	351.531	362.14	368.001	352.042
Got2	FBgn0001125	281.289	277.208	264.87	307.444	304.443	315.297	183.586	168.746	172.573	220.377	222.648	217.547	367.699	381.539	374.125	442.933	411.848	431.279	261.414	229.793	218.846	243.485	256.521	267.562	268.717	280.021	287.487	313.344	310.626	282.863	176.583	196.881	193.737	202.99	197.9	196.163	304.041	291.603	291.731	372.541	352.467	354.902	219.628	233.027	213.176	238.333	227.222	223.738
Gpdh1	FBgn0001128	386.657	377.965	346.603	322.73	317.55	307.363	313.053	289.445	339.34	375.645	398.985	413.166	311.059	320.779	344.299	387.521	329.755	337.12	344.794	355.19	323.794	322.082	326.823	361.024	419.809	424.473	411.516	331.726	338.664	333.57	272.662	311.26	272.686	380.564	392.84	382.43	353.633	343.284	347.057	405.6	385.464	402.875	321.764	320.831	331.197	363.589	337.111	342.533
grau	FBgn0001133	15.3323	13.676	16.4969	15.5346	15.6105	15.0539	18.0586	17.6151	18.1736	18.0728	17.3824	15.6634	14.7212	14.9101	14.8326	19.2637	15.6958	16.8695	17.7099	18.6017	15.1414	15.5326	14.9644	15.2749	18.0514	17.9089	17.1186	15.3347	17.3221	16.0253	18.4973	17.5902	16.6434	17.7028	17.7546	13.7214	16.9401	16.6641	14.7594	19.5717	19.0137	19.0143	18.9945	17.4346	17.9198	15.6663	17.1889	17.258
Grd	FBgn0001134	1.62488	1.42526	1.11428	1.00077	1.05619	0.972418	1.06319	1.43505	1.4874	1.43353	2.12129	1.90961	0.938905	1.11983	1.10204	1.3541	1.56447	1.49604	1.4867	1.42268	1.00005	0.862406	1.12083	1.14555	1.27514	0.909239	1.10891	0.910449	0.841812	0.851661	0.975609	1.6048	0.951445	1.52086	1.39824	0.959983	1.04419	0.843901	0.955751	0.88135	1.14555	0.990713	0.83858	0.76984	1.0215	0.873459	0.786115	1.04521
grk	FBgn0001137	3.89516	5.05116	3.66968	4.48034	4.06568	3.43291	5.12584	6.53906	3.91449	5.75301	5.61902	3.5547	5.44003	4.70617	3.23488	6.17994	4.25684	3.40565	5.15596	5.28315	2.80002	5.28254	6.04065	4.90004	5.13042	5.80652	4.48587	4.19083	4.49349	4.0874	4.64449	5.21541	4.5528	7.1806	6.82806	4.32097	4.92813	4.50769	4.28065	6.05089	4.86094	5.50042	5.82921	3.33869	4.36109	6.61555	6.69728	4.89357
grn	FBgn0001138	0.115665	0.149526	0.236267	0.161707	0.27066	0.242273	0.180307	0.201099	0.125652	0.04683	0.201332	0.286823	0.159737	0.209257	0.145086	0.200944	0.186139	0.217428	0.152502	0.0818	0.104925	0.179874	0.131405	0.101494	0.236876	0.181199	0.06376	0.120958	0.232998	0.252367	0.218733	0.203098	0.046249	0.298159	0.182787	0.168866	0.222957	0.081382	0.19051	0.225833	0.118913	0.155867	0.269545	0.132266	0.145429	0.211699	0.127526	0.227263
gro	FBgn0001139	45.385	47.3572	46.5299	41.9963	43.619	43.0998	49.0322	47.3883	49.926	47.4433	52.249	53.4504	43.1496	44.4449	45.1343	45.5426	43.0096	41.8544	48.478	52.9749	49.7943	46.8441	47.5707	48.6901	46.987	47.9952	48.0259	47.4215	52.0832	48.084	48.257	52.5164	48.3302	48.4174	51.9585	54.5461	44.6492	43.305	47.8709	50.831	50.2625	52.2757	48.4754	47.4031	53.2313	51.1619	47.7987	49.1855
Gs1	FBgn0001142	132.15	132.985	119.911	111.354	109.199	95.6747	177.6	158.469	183.841	151.713	149.282	144.715	108.493	111.791	122.057	147.986	119.146	116.458	167.372	174.852	157.221	132.382	143.09	137.133	108.098	107.598	109.417	92.0973	105.56	91.1983	119.754	144.995	131.653	114.771	122.243	117.142	93.3958	97.1938	98.1946	122.435	104.919	111.972	113.74	126.776	126.853	130.59	115.403	118.993
Gs2	FBgn0001145	243.321	305.866	275.594	588.626	647.908	613.708	285.032	257.423	304.675	328.6	351.805	376.096	396.123	411.75	417.931	507.479	470.598	519.477	360.471	357.864	352.8	460.098	457.302	490.468	188.154	200.038	203.017	429.778	435.188	406.342	193.978	230.913	195.557	236.712	225.609	220.19	294.027	272.552	310.12	343.512	331.448	333.747	240.505	261.093	240.512	292.256	275.383	282.491
gsb-n	FBgn0001147	0	0.33481	0.15513	0.225394	0	0.398883	1.25564	1.14951	0	0.985129	0	0	0.037842	0	0	0	0.970927	0.102121	0.036335	0	0.211622	0	0	0.122881	0	0.22705	0.034727	0	0.234392	0.260353	0.891314	0.124628	1.49908	0	0	0.316724	0	0	0.48329	0.083697	0	0.217476	0	0.263654	0.678875	0.039422	0.241156	0.187345
gsb	FBgn0001148	0	0	0	0	0	0	0	0	0	0	0	0	0	0	0	0	0	0	0	0	0.055988	0	0	0	0	0	0	0	0	0	0	0	0.103102	0	0	0	0	0	0.229608	0.056309	0	0	0	0	0	0	0	0
GstD1	FBgn0001149	870.073	799.504	888.794	874.343	928.162	920.942	878.458	927.525	946.327	612.236	615.325	594.301	731.096	787.066	730.226	955.121	874.265	881.555	980.82	851.427	879.214	587.103	603.978	677.896	1495.9	1479.89	1588.52	1494.88	1505.4	1404.85	1368.63	1401.8	1242.91	1309.14	1354.21	1269.34	1312.37	1289.84	1229.64	1536.32	1537.29	1604.03	1558.58	1462	1506	1134.99	1265.7	1160.36
gt	FBgn0001150	0.705781	0.751258	0.671068	0.561663	0.797818	0.24744	0.380429	0.78353	0.442748	0.835396	0.409816	0.718694	0.516181	0.469056	0.487926	0.30123	0.435138	0.253087	0.859707	1.20836	0.885341	0.699398	0.718127	0.504143	0.316526	0.51819	0.171702	0.758373	0.682176	0.643096	0.352727	0.771311	0.477858	0.557044	0.31657	0.557099	0.367443	0.279097	0.511837	0.365023	0.34229	0.487637	0.731355	0.218558	0.693755	0.589477	0.186978	0.581132
h	FBgn0001168	100.72	95.2354	94.6149	137.893	170.194	148.022	204.835	205.324	200.625	152.877	164.46	169.981	115.229	100.125	107.262	181.205	130.464	151.15	220.052	215.887	216.534	172.322	180.964	183.229	132.4	124.754	121.262	178.451	175.966	152.614	203.729	223.465	185.33	181.988	187.733	185.328	143.431	142.642	154.413	173.265	178.332	180.993	256.269	220.697	245.784	194.035	195.059	194.73
H	FBgn0001169	6.83821	6.21237	6.9313	6.90717	8.84978	7.01043	8.22296	8.35508	6.16206	7.37851	8.07629	8.06615	7.72158	6.07066	6.83862	7.7954	7.42858	6.94557	6.99979	7.50385	7.1177	7.08178	7.49039	7.20163	7.32318	8.17183	7.49605	7.46553	8.96081	7.3386	6.66566	7.59513	7.70852	7.46493	8.77529	6.77118	7.62564	7.39907	7.87586	8.18646	8.38382	8.58435	8.99075	7.06308	8.07777	8.14276	7.2093	7.79704
H2.0	FBgn0001170	7.21959	5.4556	4.55722	9.08386	6.9567	7.51824	6.42343	5.22913	4.45729	8.52756	9.41656	4.32369	8.98154	9.51659	6.02239	9.61784	7.61031	6.36013	6.39654	7.27161	5.39021	7.30833	9.17022	7.90837	8.1637	6.10321	5.3664	8.26084	8.14461	5.44813	5.98705	3.90307	5.06356	7.41748	5.40658	5.17387	6.54449	6.00122	6.8357	7.37376	7.84942	8.47161	5.84703	5.08862	5.24882	9.25972	4.87966	5.42962
halo	FBgn0001174	0	0.242406	0	0	0	0	0	0	0.153448	0.167831	0	0	0	0	0	0	0.331062	0.211892	0.156444	0.174279	0.165443	0	0.150669	0	0.078113	0	0.140749	0.440635	0	0	0	0.172007	0.324524	0.16764	0	0	0	0.093122	0	0	0	0	0	0	0	0	0.124312	0
hay	FBgn0001179	9.21112	8.83653	8.34726	10.1191	9.61295	11.4391	8.817	7.24865	6.97264	9.10761	10.6986	10.1825	8.22327	9.17807	9.01019	11.7008	9.72927	10.9338	7.06225	7.93122	7.48477	9.3711	9.24224	9.06194	11.5925	12.6494	12.1829	11.8494	12.6729	13.0005	11.45	11.0674	12.3314	12.7594	13.2847	12.853	12.4975	14.2057	10.8557	14.0957	13.1504	14.8322	12.9644	12.7295	13.2492	11.3644	12.9201	11.6302
hb	FBgn0001180	2.21923	1.60626	1.88402	2.38002	1.98805	1.65216	3.3684	3.21505	1.68154	2.6117	2.50892	2.15514	3.18837	2.58454	1.53941	3.2014	1.88306	1.72701	3.13648	3.00205	2.14192	2.41354	2.23004	2.01885	3.01343	2.66676	1.82709	2.35292	2.5481	1.51345	2.65644	2.15594	2.47788	2.97213	1.96001	1.88428	1.93365	1.45307	1.17586	1.74015	2.82156	2.29456	2.40855	1.22258	2.08537	2.59736	1.913	2.16622
her	FBgn0001185	14.8362	15.9184	13.4411	13.9305	15.0893	14.4182	11.7485	12.4487	12.5654	15.2251	17.0859	17.0251	14.4638	13.8956	15.0831	13.9578	13.1789	13.0001	13.6347	13.8767	14.3275	16.2888	15.2653	16.8941	13.658	14.9511	14.833	15.0335	14.3941	13.7084	12.7166	11.8786	13.5573	16.2908	14.7005	15.4458	12.6652	13.1652	12.9485	14.8714	16.1597	13.7288	13.2134	13.3379	12.8846	14.3418	13.6607	14.8604
Hex-A	FBgn0001186	261.94	287.448	298.241	117.322	136.236	140.643	218.847	238.109	253.843	285.177	350.774	402.459	220.025	226.748	232.835	184.699	157.849	190.015	220.886	243.507	237.09	217.046	236.793	238.848	290.769	293.485	289.289	131.243	143.603	145.814	244.096	273.244	223.424	318.194	315.365	347.96	206.676	196.079	215.523	179.567	201.5	199.802	246.081	221.511	263.001	207.994	213.393	206.28
Hex-C	FBgn0001187	240.033	280.035	244.899	153.626	141.171	128.377	320.92	237.388	332.309	338.069	276.537	283.891	190.306	198.249	220.166	211.623	169.402	133.566	278.192	297.547	241.973	211.987	211.351	249.107	187.575	189.613	201.96	88.701	110.378	116.654	166.039	209.308	178.829	158.534	197.187	232.193	133.666	130.2	137.862	162.488	118.123	157.718	142.258	163.198	174.884	182.013	114.689	160.107
hfw	FBgn0001189	33.3541	32.2124	32.2389	28.6045	29.7205	30.32	31.9936	31.9122	31.246	36.7579	37.4184	38.9425	31.2775	31.0685	29.3313	33.094	29.0475	30.2753	34.8744	35.2856	30.8658	32.5222	32.2586	34.8399	37.6459	38.6387	37.541	37.8218	40.4312	32.9795	33.2611	38.8261	31.7395	39.3494	40.7646	38.3921	38.0104	35.7983	35.408	38.9127	38.5514	39.2718	38.1784	32.9691	37.4724	38.9943	38.4196	37.2812
His2Av	FBgn0001197	83.9721	88.04	86.773	115.471	121.377	126.5	75.0945	71.3287	70.1243	94.0229	87.9309	93.2928	82.3798	89.3622	97.8821	88.8147	99.663	105.782	76.8925	85.829	83.682	110.006	107.22	120.753	139.498	157.21	159.919	166.72	176.135	165.283	145.755	158.792	170.175	163.771	172.099	192.301	142.944	165.242	147.787	155.826	160.893	143.729	144.739	156.291	147.389	161.501	171.146	175.423
hook	FBgn0001202	26.4996	25.4322	22.1354	24.1722	23.5993	23.5295	23.1541	21.0045	21.4486	24.0236	28.9974	25.604	23.4203	23.4258	26.7193	24.0642	25.1137	21.913	23.6009	22.9578	23.6422	24.2139	25.5079	25.2626	35.2942	30.9168	32.7456	31.239	31.6056	29.5273	31.1042	33.6916	33.5698	34.6946	37.5143	35.1475	32.8565	32.1394	30.2116	34.5526	35.4528	34.6478	33.1808	33.9945	33.8442	32.4696	34.0423	34.2049
Hmr	FBgn0001206	1.54177	2.24107	1.81936	2.18808	2.12502	2.61305	2.65658	2.0201	2.24928	2.71873	2.66667	2.47275	1.4224	1.56057	1.75805	2.42977	2.49889	1.94268	2.38024	2.49839	2.43655	2.22328	1.66509	2.4722	2.55921	2.18636	2.48867	2.94498	2.87793	2.52724	2.41308	2.62707	2.59078	2.72362	2.33442	2.82437	2.26283	2.3418	2.15337	2.833	3.14174	3.11505	3.03987	2.51053	2.85529	2.88345	2.4385	2.64199
Hn	FBgn0001208	6.45988	5.6338	5.79425	1.33054	1.87661	0.546007	5.33864	2.61732	3.70682	4.7783	3.79024	2.7675	3.74575	1.63876	1.53267	4.27731	2.94706	1.77376	3.59981	3.09016	2.71319	1.74428	1.63806	1.54971	1.26111	3.19062	3.10548	0.801424	1.93595	2.15145	1.83569	1.87987	2.5108	2.49596	2.20054	2.18736	1.5385	1.18403	1.77937	5.16108	2.98541	3.80546	1.95003	1.6204	2.90149	5.02855	3.04737	1.24941
Hrb98DE	FBgn0001215	113.794	126.7	121.685	143.477	141.291	147.116	157.12	149.382	110.66	152.187	149.948	166.574	125.845	124.518	116.25	134.696	155.292	135.428	133.897	139.437	134.086	146.766	137.904	147.3	115.448	128.754	107.971	140.502	148.272	143.017	134.141	140.181	163.116	124.862	127.927	140.966	117.129	113.367	121.18	133.294	129.618	140.483	138.565	130.483	155.789	140.194	136.408	137.413
Hsc70-1	FBgn0001216	0.457736	6.04309	5.33056	6.11948	0.375184	5.37108	16.471	15.696	0.443196	9.69458	0.55804	0.710048	0.763559	0.930452	0.59192	2.22221	22.1123	8.55756	2.40702	0.864826	3.15523	0.556566	0.547707	3.8856	0.57605	4.06103	0.615401	0.636508	3.00919	4.84147	8.43002	3.39784	16.9424	0.86076	0.591527	4.02618	0.559666	0.396836	4.31343	2.66634	0.628596	3.89953	0.944614	4.61173	6.78742	3.30216	4.96832	4.64988
Hsc70-2	FBgn0001217	1.28218	17.3926	16.1969	16.8999	1.47391	13.7989	56.8075	50.4869	0.699083	50.5189	1.78429	0.943355	1.47621	1.52054	1.22426	5.85356	66.7694	24.2124	7.46342	1.09616	9.85267	1.42816	1.41121	11.2157	2.01036	12.2811	0.926454	2.23829	8.10619	11.7905	26.4604	10.9139	80.7937	1.88821	1.69526	10.997	1.89784	1.54661	11.3695	8.72531	1.98041	11.7493	2.64129	14.6646	19.9231	13.6863	16.494	14.2637
Hsc70-3	FBgn0001218	266.298	296.854	275.336	474	551.497	567.971	207.591	220.738	228.798	181.981	197.421	214.19	506.213	502.063	476.191	405.075	341.29	388.212	298.844	288.978	265.122	410.311	392.361	421.064	554.521	578.19	574.672	647.521	662.841	583.477	521.686	602.431	502.282	491.528	474.262	437.907	636.444	592.428	591.948	565.835	569.705	599.064	600.594	507.113	614.321	564.366	577.258	559.409
Hsc70-5	FBgn0001220	90.6211	103.938	97.5732	150.681	152.358	145.763	139.793	129.079	100.688	149.082	131.757	138.526	115.414	113.324	111.474	129.301	142.566	127.381	121.232	119.621	112.964	172.375	163.205	167.51	146.797	164.141	142.012	182.849	203.128	183.221	166.808	177.399	188.761	169.179	162.976	167.027	163.747	161.131	155.207	180.279	181.943	190.074	184.472	171.617	191.454	208.746	200.343	200.119
Hsf	FBgn0001222	29.6197	29.3285	25.7815	30.1438	29.3495	28.5753	32.6806	33.1832	28.3773	31.7928	33.6453	34.1066	28.9244	29.1548	29.9677	31.9945	25.84	28.5758	33.6817	34.74	31.811	29.2889	34.7065	30.8767	31.7146	30.7026	30.5031	30.0974	30.6844	30.6096	31.5573	33.7418	31.6419	31.8793	32.9914	31.2734	31.382	29.8154	29.8195	34.1205	35.1052	34.9162	37.0899	33.4282	34.9418	33.5311	32.7099	29.7463
Hsp22	FBgn0001223	0	0	0	0	0	0	0	0	0	0	0	0	0	0	0	0	0	0	0	0	0	0	0	0	0	0	0	0	0	0	0	0	0	0	0	0	0	0	0	0	0	0	0	0	0	0	0	0
Hsp23	FBgn0001224	2.03707	10.6827	5.866	34.9195	14.7837	18.356	15.9195	13.1915	4.60539	24.9821	4.92228	8.5611	4.22912	2.81002	5.0837	6.36312	18.1357	10.4389	2.23992	4.07581	8.89162	1.48997	10.2753	4.98566	260.055	261.149	313.745	234.103	214.266	195.425	263.514	227.835	224.812	260.499	308.545	271.678	241.478	272.569	196.757	289.93	326.422	433.594	245.821	185.895	235.225	233.913	261.501	231.563
Hsp26	FBgn0001225	7.36663	42.1464	16.0158	159.752	88.0166	98.9167	38.7319	41.0654	20.0744	72.3449	30.8212	39.9061	8.19985	4.42761	19.1175	26.8201	59.053	40.4679	11.0513	23.8299	34.9192	6.37233	65.9157	23.0091	110.987	101.927	110.089	67.7942	85.5187	62.7416	199.484	131.266	164.18	111.102	150.249	114.558	138.429	156.34	159.093	222.259	255.753	563.845	151.05	94.2996	161.669	118.514	104.74	83.8343
Hsp27	FBgn0001226	4.38782	16.6992	10.5283	52.6376	26.1278	30.4621	19.6857	21.0508	8.21536	26.1129	11.3138	15.646	3.16735	2.19204	5.81747	6.04958	29.4764	15.9139	5.38019	14.3236	17.0204	3.27296	20.2888	10.2375	21.7905	27.6392	23.8589	16.8308	24.838	21.385	46.857	27.8725	58.8613	21.7738	32.1294	27.9014	29.5753	30.3417	36.972	54.6288	60.3263	149.233	32.6687	21.326	36.7674	26.6345	25.739	23.5511
Hsp67Ba	FBgn0001227	0.034487	0.038533	0.049177	0.173048	0.125978	0	0.195419	0.047321	0	0.302821	0.105131	0	0	0	0	0	0.347541	0.324697	0.092934	0	0.106812	0.042237	0	0.051701	0.116114	0.24187	0.13213	0.32456	0.300296	0.329916	0.517376	0.05277	0.539691	0.051971	0.278297	0.457108	0.13902	0.02865	0.218811	0.053557	0.050202	0.389493	0.173354	0.224409	0.152609	0.151346	0.26869	0.03977
CG4456	FBgn0001228	0.229266	0.706039	0.286374	0.476473	0.20906	0.421115	0.885497	0.626698	0.337825	1.08324	0.04368	0	0.159815	0	0.209522	0.255293	0.861866	0.592805	0.076798	0.046941	0.267549	0.139913	0.038195	0.3021	0.057479	0.11997	0	0.160719	0.165208	0.392182	0.513655	0.306825	1.13694	0.043147	0.077408	0.238361	0.082055	0.189947	0.145631	0.044231	0.083148	0.18389	0.095381	0.278524	0.168647	0.458375	0.159137	0.065932
Hsp67Bc	FBgn0001229	1.48695	1.1704	1.49344	2.22479	0.798594	0.833434	2.26151	0.95064	1.41925	1.01782	0.283197	0.555284	1.12764	1.79921	1.23798	0.56925	1.09121	0.470775	1.28042	1.7026	1.0421	0.538889	0.501914	1.10185	2.22218	1.50426	2.29586	1.31654	1.19989	1.70171	1.41527	2.19665	1.88031	2.06482	1.07748	1.73769	1.85698	2.13019	1.33692	3.25983	3.02322	5.50463	1.60015	1.33377	1.66961	1.57245	1.45946	1.44808
Hsp68	FBgn0001230	2.25978	10.8922	6.80334	61.19	11.069	12.4357	11.9781	11.4865	3.21685	12.1674	3.02923	4.65351	3.45214	1.82848	2.56052	4.21164	18.1044	7.67775	3.20548	4.99822	6.1091	2.05845	12.1851	4.39311	72.0064	67.982	73.9034	48.1088	51.8528	36.0521	103.65	75.7079	77.722	79.7101	96.0322	75.1049	80.8542	80.8956	63.7403	125.23	143.171	265.856	83.8465	58.8088	84.4273	69.0428	77.2087	63.2905
Hsp83	FBgn0001233	234.703	303.314	232.486	535.486	506.156	528.628	309.814	293.868	284.617	302.628	262.864	274.559	380.742	397.457	383.081	552.464	605.259	555.653	377.153	341.376	329.676	611.459	590.724	622.499	727.108	782.269	721.899	943.279	960.391	827.744	963.793	1020.35	1046.11	787.614	831.84	788.067	847.151	841.225	740.294	1149.43	1122.81	1314.01	1051.25	876.89	1068.57	890.719	947.087	939.21
lncRNA:Hsromega	FBgn0001234	34.0326	35.1787	30.0403	36.067	33.384	33.2791	26.8187	30.0513	35.6861	26.9822	30.6109	34.1241	28.569	29.5086	34.6985	29.7597	29.108	30.4974	29.9787	32.3414	33.8094	27.6685	27.2326	28.777	32.0035	32.71	34.566	29.558	29.111	34.3462	31.5205	34.5821	30.3314	32.7992	37.9805	35.2004	29.3078	31.5613	33.5817	31.4035	34.842	33.0385	29.4718	32.0283	33.5604	26.5205	29.9069	30.1418
hth	FBgn0001235	51.2486	61.2738	53.174	49.9193	58.5832	51.9544	50.3326	45.3888	66.2153	59.8056	60.3621	68.9413	58.5917	66.7037	74.5334	51.6976	39.286	46.708	58.0185	68.487	64.9627	64.0111	67.2615	81.9957	36.915	36.1326	44.0062	48.4265	46.9587	53.8383	35.1144	46.1191	38.7051	39.9032	52.1705	60.4499	39.7841	42.5712	48.8571	44.1965	40.215	42.1561	35.2978	36.735	39.9324	44.9833	38.4599	45.677
Ide	FBgn0001247	39.2523	41.9244	37.941	39.2725	38.4558	38.49	42.8469	39.1258	40.2129	46.7212	44.4555	44.4556	38.5151	39.883	43.1387	37.7215	36.4991	32.6064	40.1279	45.7335	37.3247	43.2351	41.1005	44.8045	42.9963	46.0166	43.6481	41.2042	43.3107	39.5733	40.9021	41.3873	43.2187	46.2642	46.6393	45.7777	41.2021	44.0389	42.527	42.412	42.1238	40.6174	42.0892	39.3989	41.4766	44.271	45.4262	42.2589
Idh	FBgn0001248	2766.36	2446.92	2613.36	825.031	817.161	844.199	880.272	933.743	919.994	1206.03	1338.66	1381.56	2173.31	2155.63	2054.07	1096.19	949.071	1008.64	1018.47	946.074	1033.51	923.961	898.407	868.9	1756.82	1653.07	1728.25	591.77	579.593	639.833	768.612	747.704	580.324	1107.35	1010.93	986.798	1274.98	1220.78	1176.54	721.793	753.986	730.772	788.088	745.2	734.037	675.124	688.988	632.585
if	FBgn0001250	10.4923	11.6167	12.5769	10.0244	8.68107	7.49256	15.4275	13.8008	10.7868	13.2038	12.2611	10.7069	11.4342	11.9709	10.129	12.3369	9.16342	7.90139	13.956	13.6877	11.1013	11.2214	10.5533	11.0141	10.4665	10.6862	8.51391	8.01253	9.00728	8.01686	10.5199	10.0542	11.0497	11.7169	10.3184	9.51803	9.80114	9.17192	7.95285	9.65911	9.67658	11.6217	10.8755	8.66019	11.0687	10.2825	8.98065	10.5252
ImpE1	FBgn0001253	0	0.014199	0	0	0	0	0	0.033432	0	0.017252	0	0	0	0	0	0	0	0	0	0.020617	0	0	0.049331	0	0	0	0.01611	0	0	0.035142	0	0	0.017262	0	0	0.043406	0	0.040553	0	0	0	0	0.020032	0.019774	0	0.017417	0.01364	0
ImpE2	FBgn0001254	0.034976	0	0	0	0	0	0	0	0	0.051211	0	0	0	0	0	0	0	0	0	0.057126	0	0.128544	0	0.052417	0	0	0.089332	0	0	0	0	0	0	0.052713	0	0	0	0	0.04438	0.108687	0	0	0	0	0	0	0	0
ImpE3	FBgn0001255	1.60361	0.984085	1.41331	0.658643	1.01613	1.2351	1.0427	1.84411	0.715366	2.05612	1.60101	1.49322	1.54804	1.37921	1.43829	0.707689	1.13138	0.733603	1.21275	1.07524	2.03406	1.43803	1.26601	1.39604	1.02456	1.18001	0.494379	1.06198	0.982749	0.530504	1.09122	0.935595	1.27409	1.1712	0.887902	0.821018	1.16468	1.20321	0.982164	1.13907	0.977497	1.2684	0.662324	0.820722	0.989669	0.821965	1.17652	1.09489
ImpL1	FBgn0001256	0	0	0	0	0	0	0	0	0	0	0	0	0	0	0	0	0	0	0	0	0	0	0	0	0	0.068797	0	0	0	0	0	0	0.139339	0	0	0	0	0	0.061588	0	0	0	0	0	0	0	0	0
ImpL2	FBgn0001257	4.37308	6.6367	6.91303	14.2128	16.2708	13.6485	6.66277	9.40358	8.23951	6.6404	5.74264	6.38204	8.47391	9.42235	10.3335	13.2731	9.40446	10.9705	10.7814	11.1949	8.9961	10.5808	10.8258	13.709	24.823	14.7436	8.57643	18.3835	19.3929	17.3439	15.1384	13.7766	31.0388	14.5229	13.9456	15.1507	22.5262	23.6486	16.2291	18.0154	19.608	15.8991	20.1344	16.6544	16.2233	17.7645	19.8158	26.8102
Ldh	FBgn0001258	135.302	129.285	142.03	78.5385	85.4221	94.2889	98.9952	109.021	94.8813	197.884	214.857	241.579	124.972	127.297	122.105	106.816	87.878	97.6778	97.5189	93.9598	97.3852	178.036	171.126	171.689	164.818	156.845	156.265	93.0341	85.1435	85.3814	140.375	138.523	118.077	259.044	230.14	223.219	133.938	132.908	125.123	117.572	127.825	116.868	144.052	116.071	135.461	171.973	173.443	168.577
in	FBgn0001259	0.186406	0.163189	0.325642	0.170345	0.226269	0.212567	0.143136	0.393818	0.217175	0.148533	0.410268	0.322797	0.258694	0.058136	0.333312	0.655228	0.176299	0.272392	0.329932	0.204437	0.227938	0.452577	0.302603	0.157521	0.081939	0.171728	0.106197	0.650369	0.324346	0.228182	0.184069	0.380702	0.437109	0.311514	0.141457	0.243916	0.35221	0.290243	0.158482	0.253264	0.209285	0.262908	0.442949	0.366501	0.364697	0.267945	0.320742	0.332616
inaD	FBgn0001263	0	0	0	0	0	0	0	0	0	0	0	0	0	0	0	0	0	0	0	0	0.040831	0.031896	0.069696	0	0	0.036429	0.06695	0	0	0	0	0	0	0	0	0	0.029894	0	0	0.040283	0.11374	0	0	0.042313	0.038469	0.037943	0.029037	0
inv	FBgn0001269	0.012869	0.396113	0.202396	0.456417	0	0.151246	0.516675	0.848161	0.040063	1.36081	0	0.020687	0.070513	0	0.049352	0.065941	1.2554	0.339363	0.100905	0.021319	0.228114	0	0.017019	0.140384	0.00824129	0.139486	0.066603	0.023255	0.071634	0.181318	0.356006	0.19894	1.66289	0.038714	0.01816	0.223742	0.00715223	0.0315	0.132917	0.058171	0	0.179669	0	0.307171	0.20794	0.270943	0.197728	0.177066
ix	FBgn0001276	20.3198	17.5981	20.7655	20.7175	17.467	21.8267	21.3838	22.1154	19.054	21.651	17.0239	19.5814	15.1535	14.853	16.641	22.2646	20.9166	15.1492	19.5825	18.474	20.061	16.5371	16.3392	22.3403	19.3352	20.0608	19.7806	25.2479	20.0126	20.19	19.9656	25.4162	19.892	22.4352	25.5606	21.8756	21.1647	22.1935	21.351	18.4164	23.7115	20.3158	20.3536	21.0597	21.0544	20.1948	18.6326	18.6093
janA	FBgn0001280	39.1547	51.8567	40.8965	67.0762	58.4894	72.2885	67.9771	64.7218	37.6859	70.192	43.3619	44.3658	33.3002	40.2842	41.814	47.4083	84.3548	59.2464	39.9715	47.583	44.4156	60.9457	58.2198	57.4172	52.1699	62.9718	52.0436	62.1731	73.4425	75.3429	67.3796	57.8018	96.4565	60.672	64.3128	68.069	50.5937	50.0784	57.2403	60.4765	60.9309	66.8146	41.9006	60.2843	65.2901	69.8688	66.0316	67.1057
janB	FBgn0001281	0.731254	69.7573	38.7241	45.8309	0.22879	32.1074	135.114	127.827	0.169819	105.153	0.370828	2.29244	0.340816	0.331327	0.410684	8.39853	161.697	85.9493	13.3445	0.965171	22.3853	0.31203	0.505063	34.2333	0.175159	26.0555	0.783886	0.247534	23.863	24.0265	63.0432	25.5697	186.113	0.18692	0	26.3773	0	0.103903	45.5223	19.719	0.559414	23.855	0.886484	46.6784	45.4062	32.9778	33.4117	30.5705
Jon44E	FBgn0001285	10.7674	14.243	14.5382	50.1774	55.5375	44.2997	66.4086	50.5057	75.4908	23.495	21.0348	23.5515	36.8074	35.9636	42.1393	38.8046	35.2255	33.7913	54.6199	50.2966	56.561	51.9893	49.8789	53.8182	9.28379	6.8744	8.4007	19.385	16.6365	24.7637	30.8626	28.7485	30.1212	9.28597	15.5238	12.3527	24.7979	20.1905	23.7351	20.6725	17.436	19.155	24.4104	30.476	26.1384	23.5407	18.5958	29.7264
Jra	FBgn0001291	59.245	56.2954	54.3497	53.7132	52.4051	51.1225	61.4748	61.7176	59.1394	60.5891	58.9457	57.4074	49.0523	45.9132	46.5369	53.9124	53.9784	53.548	59.0133	54.2281	53.1804	50.5775	48.5923	48.4389	92.7768	84.4504	89.2971	79.0387	84.8338	74.5496	99.3099	95.9656	97.2779	91.9408	91.6705	80.2635	84.1538	81.2565	79.9133	82.7362	86.8652	87.4611	97.8244	95.5566	96.5913	81.0615	84.8053	85.7874
kar	FBgn0001296	12.5862	11.8734	10.9293	21.0119	20.3509	17.4761	23.2978	17.3515	24.7049	18.6785	15.4716	16.2427	14.6312	14.5878	15.1201	23.0913	17.6189	16.3759	21.886	22.6165	19.9998	18.4359	18.6465	21.8455	16.0525	16.5544	16.9149	22.1429	25.0223	20.7536	19.044	20.2555	21.5442	15.2038	20.4535	18.515	17.5651	18.2998	17.8253	24.0281	20.3422	24.5925	19.41	17.4167	23.653	23.7556	18.6667	19.6371
kay	FBgn0001297	47.5435	48.6931	45.3073	47.5198	44.4265	44.3701	62.3361	60.6894	61.3071	46.9657	49.6817	54.3457	43.5399	45.2139	41.8234	50.0423	42.2965	45.5557	57.1845	60.3743	56.9944	46.9397	46.3945	44.6713	107.753	104.877	98.6349	103.091	109.575	92.9544	113.568	131.219	116.569	102.684	111.448	98.3863	104.453	100.383	101.06	108.648	117.055	116.567	130.596	106.877	132.337	95.0578	98.6915	98.7751
kel	FBgn0001301	14.3758	13.8993	15.3199	13.2989	12.4943	12.1208	20.7735	17.4475	15.8161	14.0444	12.5655	12.2855	13.5549	14.4105	13.5186	16.5168	14.8712	11.2427	16.2043	16.1244	16.5993	11.4491	12.6203	12.717	15.2097	13.8568	13.3898	12.2659	13.6523	12.5396	15.2606	16.7053	16.6399	12.2735	12.9799	12.3207	11.9398	11.8666	12.7803	15.1505	13.4827	14.5052	14.2463	12.8949	14.7594	12.9934	12.7355	11.8487
Khc	FBgn0001308	58.6875	56.1068	57.0057	63.2129	65.0096	63.5242	71.168	68.2947	68.6177	57.8976	62.4663	65.1869	60.3409	54.7325	55.02	65.5474	55.5822	58.3475	69.5992	73.775	66.0583	60.7282	64.1812	60.4248	93.0185	95.5524	86.3159	86.8145	95.2998	74.4331	96.7342	112.592	93.2529	94.978	94.9962	90.7299	92.4441	86.418	79.2146	93.7387	100.657	103.196	117.868	98.6562	111.732	94.4958	96.3035	94.6454
kkv	FBgn0001311	0	0.165025	0.018832	0.06378	0	0.154754	0.335604	0.496314	0.020449	0.146904	0.080184	0.042261	0.018059	0.018589	0	0.090154	0.643154	0.297634	0.068913	0	0.105947	0	0.052266	0.020492	0.025353	0.053603	0	0	0	0.111157	0.191983	0.183117	0.567745	0	0.055631	0.205618	0.00732926	0.043014	0.084949	0.099307	0	0.061386	0.063823	0.125832	0.251462	0.037031	0.245858	0.060402
kl-2	FBgn0001313	0	0.510447	0.165849	0.293892	0	0.238685	1.05739	0.962701	0.059192	0.271837	0	0.030174	0	0	0	0.043739	1.34702	0.526169	0.125814	0.014936	0.195012	0	0.023545	0.231938	0	0.258297	0	0	0.156342	0.197432	0.392823	0.112751	0.744079	0	0	0.263642	0	0	0.330677	0.119239	0	0.18732	0	0.168326	0.225135	0.108765	0.397464	0.257638
klar	FBgn0001316	67.0777	66.8556	66.0315	76.9994	80.6885	83.2217	82.8812	79.9569	85.6652	50.977	57.7302	61.934	73.8913	69.8861	73.8499	72.0682	61.4462	69.3221	89.4264	88.1078	83.267	72.846	67.2853	68.3045	70.2659	70.1329	66.9271	71.2393	71.3765	72.3625	79.3175	86.0207	68.713	60.4981	65.3773	64.312	73.1103	66.9086	68.7609	71.8569	77.1979	76.1755	87.2521	81.5631	84.6678	66.6558	64.1494	64.3331
kn	FBgn0001319	0.125545	0.142205	0.02244	0.025542	0.028562	0.069044	0	0.127196	0.047932	0.132997	0.047797	0.024847	0.08657	0.066289	0.079011	0.054361	0.044112	0	0.020656	0.025916	0.074937	0.075862	0.041581	0.024161	0.050971	0	0.080822	0	0.066225	0.021843	0	0.048271	0.109664	0.047196	0	0.026824	0.044022	0.025736	0.040261	0	0	0.049226	0	0.025095	0.046045	0.022283	0	0.017986
kni	FBgn0001320	0.685106	1.25899	1.44778	0.727952	1.4989	1.40875	1.03701	3.44273	0.647383	0.994321	1.37833	1.77184	0.992848	1.76361	1.20459	1.41342	0.862311	1.03042	1.21014	1.39236	0.981955	1.03607	1.67922	0.908999	1.00588	0.916596	0.770812	0.767182	1.45889	1.23826	1.39017	1.38321	1.43526	2.97008	1.44518	0.958468	1.52016	1.86053	1.53243	1.73167	1.31092	1.66814	1.1838	1.0643	1.57156	1.55173	2.31181	1.32333
knk	FBgn0001321	0.232088	0.338923	0.198968	0.191619	0.084552	0.238309	0.387207	0.600198	0.276369	0.334588	0.353687	0.395772	0.129078	0.292778	0.25707	0.163987	0.330377	0.218044	0.247276	0.228738	0.145369	0.254036	0.370328	0.175825	0.107673	0.160934	0.237704	0	0.165932	0.159353	0.275863	0.213114	0.523763	0.349161	0.126217	0.194317	0.211271	0.249171	0.325043	0.213549	0.067113	0.221848	0.268345	0.299391	0.204462	0.569552	0.334226	0.133215
knrl	FBgn0001323	0.683587	1.06232	0.904112	0.97693	0.653193	0.952088	0.770903	3.60753	0.90739	1.1405	1.61392	1.74933	1.01572	1.20188	0.89841	1.1601	0.79508	0.899377	0.789471	1.09931	0.541717	0.972062	1.51809	0.550222	0.613667	0.539506	0.812822	0.626436	0.651642	0.639726	0.654294	0.813496	0.789916	2.18433	0.8725	0.551877	0.817773	0.982657	1.44379	1.27291	1.05814	1.07634	0.781616	0.821393	0.676826	0.779734	2.07374	0.763955
kto	FBgn0001324	9.63383	10.3348	10.0575	10.2323	10.5674	11.5858	15.1768	13.9867	11.3477	12.6339	10.4991	10.6968	10.3952	8.86576	9.98314	11.7922	12.3202	11.5131	12.1869	12.0775	10.8918	10.1202	9.14676	10.0779	12.5903	12.4657	11.2238	11.7373	13.1562	10.2712	12.4404	13.3318	13.8418	11.2397	12.0499	11.2875	12.2246	11.6767	11.5203	13.3074	15.1586	13.8619	14.9144	11.3042	14.832	12.3663	11.0517	11.9339
Kr	FBgn0001325	0	0.01772	0	0.050911	0	0.068822	0.127549	0.084517	0	0.02209	0.071463	0.024772	0.02157	0.022026	0	0.054174	0.087927	0	0.061762	0	0.049805	0.018903	0.082891	0	0.010159	0.042788	0	0.028556	0.044	0.15243	0.068888	0.048117	0.153019	0.094087	0.043421	0.080231	0.087747	0.076952	0.020067	0.047431	0.044998	0	0.025461	0.075034	0.13769	0.044415	0	0.071711
kz	FBgn0001330	3.59351	3.38801	3.09263	4.9228	4.74258	5.24347	2.09477	2.62702	2.24832	6.55209	7.88609	6.62596	3.95441	3.95273	3.60337	6.25365	4.68146	4.28941	4.47277	4.97225	3.15865	6.57453	7.49637	7.18164	4.23558	5.53939	3.87522	5.27438	5.19439	3.99101	3.73627	3.34758	3.55401	5.91581	5.05355	5.90629	5.36842	4.56031	4.38222	5.41013	5.22319	6.03264	5.09015	3.87425	5.14617	6.31252	5.72981	5.70014
Mybbp1A	FBgn0001341	4.92041	5.0097	5.11634	7.9922	8.85826	8.62956	4.46389	3.48956	4.57213	9.90858	10.9025	10.7629	6.88265	6.61528	6.54345	8.24225	7.45311	8.33872	4.25686	6.39992	5.09372	11.7233	11.3203	11.1143	8.90052	9.17613	7.74507	11.6642	12.5331	9.13662	7.30909	7.16568	6.82426	12.4843	10.5628	9.76542	9.7169	10.0914	8.58002	11.3294	12.0901	11.4887	10.1593	8.17787	8.94957	12.6798	11.0805	11.6093
egh	FBgn0001404	92.6878	92.3008	92.8475	77.4517	84.6361	81.0581	90.8952	88.2262	110.4	124.742	144.089	163.3	83.468	87.1498	91.5622	96.7263	79.9627	82.4832	103.736	126.064	115.592	123.418	124.104	131.49	127.666	129.43	134.742	118.15	114.652	114.5	135.798	152.243	130.485	168.383	181.804	181.139	115.618	116.094	120.698	126.054	123.306	119.684	150.204	150.186	150.922	156.323	166.406	159.855
l(1)10Bb	FBgn0001491	26.3112	27.7578	29.428	29.628	27.8411	24.0056	27.5454	24.3386	25.5286	31.5885	30.6416	31.4437	24.8362	24.1364	29.5859	22.1187	31.1461	29.7302	23.5113	25.1213	24.9741	29.721	29.7828	34.0692	28.1009	30.1114	32.0299	30.5502	29.3761	33.2804	30.1828	27.5856	35.7168	29.0926	32.8169	32.9716	27.2379	30.7825	29.0552	32.8191	30.0024	28.4952	25.8691	28.4617	29.29	31.583	31.6165	28.8798
Hlc	FBgn0001565	63.9422	60.3454	61.1805	46.7379	42.1531	39.8411	67.2042	63.9984	62.4425	66.3677	69.7189	72.5398	43.1768	47.5837	47.0057	56.3435	53.8825	53.1358	57.1885	69.9201	62.0213	46.5169	49.3868	46.9881	59.6657	61.432	55.5823	45.8743	49.7356	43.8316	55.4728	55.9785	55.0512	64.6517	66.6057	61.6005	46.3471	48.3818	44.0296	58.5543	57.4022	58.6603	58.8076	51.7834	58.9291	53.96	50.8624	49.4286
Grip91	FBgn0001612	2.41739	2.58314	2.40883	3.32899	2.83347	2.44304	3.1675	2.65516	1.85232	3.49802	2.25983	2.70021	2.96638	3.14007	2.67073	3.07145	4.01133	3.57896	2.66452	2.44436	1.67823	3.23946	2.4539	3.30299	3.73253	4.93945	3.3391	4.57813	4.51377	3.87413	3.02708	3.45528	5.21588	3.77293	4.73173	3.37907	4.31035	4.09723	4.07289	4.32355	4.19651	4.71396	3.56914	3.49673	3.76088	5.05513	4.16595	4.72398
dlg1	FBgn0001624	16.9867	17.6224	16.0818	16.6983	16.5734	17.1716	18.5329	18.9472	16.6866	19.4052	20.5568	21.0924	18.8295	17.4492	15.83	18.5824	15.583	16.0798	17.9793	21.5563	18.1492	18.6956	18.607	18.1897	20.9866	20.3008	19.6928	21.5465	22.6297	20.1199	21.1571	20.2039	19.4347	25.7623	26.1252	22.6145	19.5755	18.459	20.5031	21.8206	24.1356	23.3391	21.3974	20.6951	22.1915	22.2339	22.0118	21.2452
ifc	FBgn0001941	254.125	230.532	233.486	203.118	194.43	197.808	180.603	178.155	199.149	223.061	225.125	233.395	226.806	229.497	234.674	207.99	190.124	199.299	195.989	211.713	202.429	209.809	210.687	211.115	336.856	350.258	338.035	310.508	310.023	304.759	301.762	323.891	298.966	334.16	352.738	326.926	344.273	360.934	333.318	313.598	334.888	326.739	323.918	323.58	313.956	312.235	329.704	336.215
eIF4A	FBgn0001942	1417.89	1416.35	1409.52	1164.21	1147.93	1169.13	1189.11	1213.1	1252.09	1335.46	1417.18	1466.22	1319.15	1355.67	1408	1320.59	1182.03	1238.88	1323.88	1438.09	1311.58	1279.26	1308.69	1366.81	1417.89	1435.19	1430.59	1296.56	1337.54	1294.16	1284.29	1345.06	1273.81	1427.15	1469.26	1477.81	1324.85	1364.08	1387.28	1391.16	1376.92	1382.96	1341.72	1346.19	1364.57	1348.32	1313.9	1339.02
Arpc1	FBgn0001961	99.3426	96.8099	100.378	113.7	119.431	113.554	131.447	122.585	120.487	117.613	110.291	107.995	103.027	94.3106	90.5663	124.824	116.99	109.355	120.931	120.632	108.046	110.893	102.936	105.735	174.574	180.974	164.461	199.006	202.016	169.058	192.936	207.873	203.678	187.462	193.383	181.514	189.415	181.14	163.63	209.315	209.109	216.905	221.907	196.301	224.005	198.074	197.253	191.521
Sos	FBgn0001965	16.7042	16.6493	14.9868	16.8821	16.835	16.0747	18.5164	16.6263	15.0258	16.214	18.0532	16.0818	15.7036	15.4279	15.3254	17.719	15.2764	15.3394	19.1998	17.816	17.3233	16.2274	16.1294	15.8663	19.659	19.1762	16.517	17.9172	17.3693	15.4069	17.5658	19.0156	17.3827	17.441	18.0507	16.4203	17.4158	16.8479	16.6648	18.7711	19.7889	19.8994	22.9815	17.6223	22.0946	19.2012	17.1932	16.3211
NimC3	FBgn0001967	0	0.081369	0	0	0	0	0.10822	0	0	0	0	0	0	0	0	0	0	0	0	0	0	0	0	0	0	0	0	0	0	0	0	0	0	0	0	0	0	0	0	0	0	0	0	0	0	0.110245	0	0
Pgant35A	FBgn0001970	0.392533	0.502519	0.880655	0.745336	0.715772	0.823813	0.314709	0.612865	0.413546	0.488737	0.256406	0.517476	0.273559	0.588238	0.341989	0.598932	0.601926	0.685347	0.412984	0.413453	0.742101	0.752583	0.597745	0.675963	0.318389	0.273702	0.824366	0.366604	1.25164	0.575693	0.376706	0.471724	0.952981	0.675346	0.947222	0.513344	0.577632	0.487664	1.10442	0.648656	1.05714	0.674198	0.139866	0.590125	0.494867	0.733305	0.591481	0.612648
CIAPIN1	FBgn0001977	23.3677	24.0259	22.792	26.4464	24.6943	24.8722	23.8637	23.958	21.7829	22.7354	21.2421	23.7035	23.1601	23.066	22.1371	25.7901	29.4848	26.2458	23.0161	24.4755	22.1942	25.4096	24.7279	27.0721	32.8089	31.9005	31.9755	34.2585	34.035	35.1109	32.4618	28.7706	34.722	30.4498	32.5631	34.618	29.4169	32.0184	30.3728	33.2422	37.2195	36.1219	32.4324	37.0979	31.2193	32.1734	34.7715	32.7454
stc	FBgn0001978	26.4247	27.9913	26.6013	32.546	34.6036	32.2445	30.5562	28.3156	24.3558	34.5265	32.3213	34.1292	26.9282	27.2171	27.0063	31.8472	34.5937	33.3736	29.4595	30.8656	28.2226	33.995	34.4574	34.0616	34.0342	36.0061	31.6584	37.0246	40.4039	33.8654	36.4238	34.7234	37.9331	37.6437	35.2498	36.7555	34.6762	31.6104	31.3861	38.6761	37.8878	41.4228	34.258	34.4122	38.8106	37.9717	38.5093	37.2064
esg	FBgn0001981	14.1892	12.6635	11.3163	11.6809	13.2746	13.4843	15.9667	12.7527	12.069	13.9753	15.5461	13.9019	15.5894	13.1127	12.4679	16.602	12.1304	14.0916	17.3634	17.2936	15.2339	16.841	14.4752	12.5212	35.4499	33.7433	29.4755	31.202	32.8289	23.1382	30.8989	32.4732	30.7939	37.1929	34.2332	31.8127	34.8365	35.143	31.3774	39.665	36.4272	40.3682	40.3548	34.1643	39.9868	33.7126	36.4821	34.0044
wor	FBgn0001983	0	0	0	0	0	0	0	0	0	0.039655	0	0	0	0	0	0	0	0	0.036563	0.044788	0	0	0	0	0	0.038079	0	0	0	0.074834	0.040768	0.083592	0.038678	0	0	0	0	0	0	0.042112	0	0.087538	0	0	0	0.03967	0	0
Mtr4	FBgn0001986	7.50401	7.39673	7.38729	10.5534	9.33862	8.16335	9.24642	7.69343	6.58883	13.609	12.0158	12.6316	7.00115	6.92847	6.50978	10.0141	10.5515	10.224	9.61056	7.55181	7.44353	13.2496	13.1765	10.243	9.58263	11.2546	9.11989	11.5434	13.3691	8.68498	9.78025	10.6989	11.219	11.6962	10.6158	10.5409	10.6441	10.2714	9.42843	11.4842	10.4721	13.1458	12.2583	9.90108	11.8911	12.7936	12.7617	13.0822
Gli	FBgn0001987	40.3467	35.4246	36.327	32.5261	32.4422	32.4176	44.6715	45.7812	44.8318	45.195	46.9715	47.6246	33.0146	30.5372	27.669	37.2609	31.1592	31.8875	43.8267	41.1928	36.8592	38.1869	34.3306	32.6911	89.5924	85.7392	80.327	73.6795	71.6036	57.51	99.4234	103.747	97.2134	100.597	100.876	87.9074	84.3432	80.5951	72.7362	76.6363	86.1593	81.5114	109.251	100.751	107.244	84.7254	95.1064	94.5971
ND-B17	FBgn0001989	139.354	144.933	142.222	149.13	164.472	154.481	153.852	139.959	166.206	139.27	131.132	143.13	150.767	146.718	147.619	138.19	130.358	122.983	146.717	144.62	155.451	150.24	152.782	162.353	152.893	150.075	158.618	160.376	160.379	151.426	163.03	168.547	169.933	148.004	155.188	153.678	160.174	160.086	145.679	146.014	142.901	149.173	161.181	158.095	158.516	175.357	171.713	165.416
wek	FBgn0001990	7.20391	7.2341	6.38923	6.31587	6.7058	7.3649	6.63072	7.05509	6.97903	8.50107	8.49488	8.59882	8.06227	7.62449	6.34799	6.98116	6.92685	8.4197	7.39564	7.76575	7.65023	7.13247	7.66829	8.51958	8.47437	9.3995	8.94082	8.60057	8.5558	8.0299	7.84386	9.20467	8.99545	10.178	8.32063	10.6923	8.02115	8.77282	7.00337	10.3518	8.60641	9.80708	8.39702	7.83322	7.54846	10.0981	9.18949	9.62066
Ca-alpha1D	FBgn0001991	5.63489	4.30232	4.49337	6.0706	4.71496	4.99483	6.78106	6.28911	4.78159	7.31052	5.63185	4.47528	6.87424	5.68831	4.64502	6.98485	5.73624	4.98644	7.14265	7.47073	5.21442	7.11374	6.40742	4.12537	5.27577	4.40373	3.8154	4.02084	4.17205	3.55652	5.39642	3.70082	4.83518	4.87074	4.56529	3.94295	4.40609	3.89018	3.19964	4.64177	5.31473	5.36283	5.04544	3.44755	3.88892	4.80647	4.14107	4.18725
Cyp303a1	FBgn0001992	0.560099	0.579183	0.448212	0.554269	0.367237	0.460005	0.621858	0.457102	0.63481	1.19322	0.37555	0.417446	0.342468	0.376982	0.414324	0.237089	1.01949	1.43121	0.476923	0.368183	0.702478	0.735259	0.387138	0.373834	0.385461	0.403482	0.545164	0.539575	0.38391	0.400271	0.59861	0.411541	0.505214	0.404426	0.488024	0.413236	0.394699	0.480791	0.542226	0.514831	0.356137	0.570383	0.480476	0.252696	0.855082	0.419897	0.297686	0.539959
crp	FBgn0001994	24.9702	22.4826	23.5872	27.0748	29.3091	29.8202	26.891	24.2291	25.3861	30.7965	35.4258	37.9273	22.2508	23.469	22.2637	32.9075	28.9939	29.6327	27.6492	29.6988	28.6523	29.4945	32.6448	29.4026	32.8748	29.7612	27.0481	35.3772	37.0829	33.821	30.4944	32.9352	29.7083	35.4518	35.1098	36.6616	27.3397	26.2797	27.8926	34.0594	35.466	33.7302	36.5658	29.4323	35.3	34.8301	32.5458	31.8502
mRpL4	FBgn0001995	38.3186	41.2509	33.7567	58.9592	59.9877	60.9963	46.7213	46.933	56.8144	56.5395	58.2021	57.4802	40.9089	43.3469	49.5026	51.6371	43.9015	48.4982	49.7407	57.3026	54.5704	65.8976	67.4746	64.6793	50.7589	53.2974	49.342	63.8021	66.8584	68.3069	50.0561	56.25	56.8064	60.3088	64.2393	64.3091	55.4218	50.6501	49.7786	53.7093	60.789	60.702	55.5151	50.6302	55.6894	67.1181	66.8787	65.2833
l(2)37Bb	FBgn0002021	20.3209	22.5453	20.5465	32.2487	31.7535	29.6831	21.9143	24.4839	23.6151	29.2925	22.5504	24.2722	24.034	25.3704	24.2454	27.6911	32.2388	25.557	20.7918	18.9658	20.7375	30.5934	30.3304	28.0958	26.8403	30.0856	24.9236	34.3171	36.6678	29.9209	26.5593	27.9386	32.1543	29.5191	28.217	28.1562	31.092	30.9509	29.6014	30.5954	30.7097	29.6955	27.4416	29.0278	25.9564	32.0944	32.5497	33.1212
Catsup	FBgn0002022	101.377	107.274	97.6988	131.523	132.374	130.1	113.719	114.395	105.053	107.612	105.194	111.892	124.449	124.625	123.716	133.467	116.996	122.826	110.311	118.285	111.835	130.242	126.397	126.769	113.19	109.449	104.845	129.072	128.129	125.077	109.077	116.596	108.843	112.871	115.11	111.627	121.696	119.933	108.77	122.178	118.997	116.473	118.441	112.555	116.212	126.51	123.238	123.679
Lim3	FBgn0002023	10.2285	13.3714	14.0774	8.46038	7.47548	10.0308	8.63541	13.2177	8.23726	14.1932	15.6017	19.8651	10.5409	11.7439	11.7334	11.2508	9.01341	10.0662	9.32483	9.7099	10.979	13.0026	13.4684	8.87435	7.81588	10.3702	9.75009	6.65866	6.43531	7.95658	9.57966	7.64144	7.68746	11.2711	11.8938	10.2038	9.3053	7.86595	7.17192	6.35251	7.26604	6.29702	8.87837	8.386	8.04173	10.2895	10.4964	9.25019
l(2)37Cc	FBgn0002031	73.8746	79.4094	78.0468	122.38	135.973	129.051	94.2784	95.4999	100.802	113.353	118.207	123.541	85.4446	84.0324	88.296	107.554	110.522	99.4793	93.2371	94.0889	97.7323	146.923	137.622	152.217	115.756	124.093	116.711	151.944	151.555	143.588	128.909	133.545	131.786	135.535	140.366	143.695	123.563	124.01	118.506	126.727	129.222	132.587	131.795	134.347	129.667	154.942	160.911	156.034
CG10561	FBgn0002036	9.75792	16.6488	14.8509	18.193	11.6337	16.6756	28.8884	28.4555	10.123	26.7733	9.5867	9.56565	10.2876	11.9149	11.4472	10.5881	34.5393	19.0157	11.5866	11.0688	13.2075	11.1257	11.1674	13.5793	9.81499	13.1335	8.86451	8.35909	12.2955	13.4705	18.4051	12.1825	34.4997	10.0017	9.36172	11.7754	9.163	9.89007	14.7461	11.5313	9.81095	13.6839	8.42027	12.3851	15.6145	13.4304	14.0727	13.4263
swm	FBgn0002044	39.1602	41.4909	39.2682	47.0187	49.1916	48.3994	42.2029	37.9841	39.9965	41.1441	42.4355	44.4289	46.5463	45.3057	45.0113	46.8237	42.79	43.504	47.4368	46.9533	44.2961	43.4007	46.5256	44.7495	46.1628	46.4905	44.9162	50.6356	52.4325	47.0711	46.5158	48.4402	42.405	44.2428	45.457	44.8614	48.3877	45.6259	46.2057	54.5675	55.975	57.6525	52.3416	45.8658	52.4492	48.9093	47.5309	47.0556
AspRS	FBgn0002069	81.7474	78.9877	72.2258	72.558	78.2062	74.1155	79.0132	69.7706	78.1603	87.4034	93.4954	94.1815	78.4281	82.3863	80.7479	83.7748	73.0291	77.9221	85.0547	85.1647	78.1747	92.789	87.7747	85.6576	149.335	148.297	133.298	110.948	118.185	102.367	134.237	137.275	120.525	146.681	141.625	141.195	130.954	127.503	113.092	127.151	137.212	132.755	142.941	133.441	141.61	130.564	136.716	125.908
l(2)gl	FBgn0002121	77.3513	69.9425	65.4378	94.1883	86.3317	79.7886	123.949	118.633	131.663	121.508	125.762	129.046	68.8736	64.0459	66.9466	92.7259	83.224	86.0732	106.565	132.94	109.13	111.334	107.712	103.046	189.135	194.13	180.438	180.627	184.63	166.262	222.843	239.856	216.494	252.308	271.92	240.625	173.008	184.761	169.264	189.318	199.768	185.517	214.171	215.014	217.836	217.575	237.677	223.579
l(2)tid	FBgn0002174	34.8986	47.2326	44.6125	49.8095	48.9765	52.7051	62.2494	57.1616	39.8371	67.2235	56.8798	60.0396	38.6616	39.4145	39.4027	41.2709	60.5291	46.6613	43.8134	42.0621	44.2097	63.7516	55.927	60.606	41.5457	46.0351	40.4284	47.1735	50.4958	50.2621	46.3092	49.1852	67.317	46.049	48.1342	51.9679	39.9232	39.0201	41.6262	46.913	42.3074	50.2107	42.2847	47.1962	49.3368	56.2448	55.7682	55.4153
dre4	FBgn0002183	18.5336	19.4537	18.84	21.4125	21.8069	21.385	24.5951	20.5785	18.5231	26.2292	27.2266	25.2137	18.5781	18.2487	16.8058	24.1741	23.017	21.4075	21.4274	22.8099	22.8761	24.2835	23.3745	23.1405	27.6245	28.8927	22.8435	29.8677	30.671	25.6993	28.8838	29.2888	30.9941	32.9714	31.3804	30.6007	27.3257	26.3052	25.2537	32.7468	32.4895	32.9829	30.0321	29.034	30.7474	29.6663	32.5798	31.562
l(3)73Ah	FBgn0002283	17.9393	16.4462	20.1539	19.0485	16.5754	17.2882	19.5243	20.4603	16.5906	20.5518	17.4938	17.9632	15.9911	18.1577	16.896	17.6081	20.4455	19.3358	15.1115	17.3738	17.1655	17.9891	17.8886	15.164	18.5559	21.9548	21.0034	17.9914	19.5967	19.4075	21.2155	21.76	21.2119	19.2465	19.5493	20.2265	19.0489	18.7046	17.0369	19.1655	20.0805	19.5377	18.5339	18.9826	19.6434	15.7783	21.014	18.993
Prosbeta6	FBgn0002284	128.735	125.988	127.485	173.853	162.593	167.013	132.817	120.629	109.588	151.095	126.552	134.324	115.297	114.577	119.746	148.439	172.176	151.9	123.81	115.819	116.333	129.73	121.449	142.672	186.568	193.328	191.185	212.143	226.766	215.406	181.037	183.885	206.446	210.842	220.675	223.066	182.364	194.569	189.839	217.946	224.767	216.625	181.361	197.602	192.306	196.48	215.464	208.49
sas	FBgn0002306	0.798163	1.4662	1.44421	0.842922	0.817484	0.916458	1.531	2.3131	0.545507	1.53989	1.23344	0.884638	0.835975	0.968839	0.623537	0.849797	1.82204	0.8695	0.504569	0.971543	0.443162	0.510346	0.758438	0.837637	0.533658	0.995121	0.662216	0.584818	0.744781	1.00399	1.06965	0.55968	1.36742	1.12561	0.582667	0.435088	0.726494	0.935264	1.20912	0.900982	0.42934	0.984619	0.642817	0.535349	1.00791	1.08292	1.36772	0.815203
l(3)87Df	FBgn0002354	29.4238	23.0726	25.287	34.8627	28.0272	35.851	31.3811	30.415	29.5762	46.0441	40.1068	34.557	24.9278	28.1786	32.3529	32.3006	27.6089	22.8151	32.9831	26.3808	25.2826	39.2406	49.3707	37.9774	28.9369	33.7117	36.8931	29.1078	30.6663	36.1453	32.9195	29.2008	34.4428	33.4445	31.7389	36.3043	30.799	28.2751	31.1465	26.758	29.326	30.8773	25.8399	29.4133	34.1271	44.0557	34.3825	41.1347
dco	FBgn0002413	29.7083	30.7237	28.0882	31.286	32.9004	36.8411	33.7892	33.2225	29.881	32.3104	33.9366	38.7021	32.2706	32.2399	34.0033	33.7904	32.4957	36.0885	34.4235	36.5961	35.2648	36.1344	35.0709	38.081	38.6573	39.2606	37.8045	41.6813	45.6454	38.2835	37.5849	43.0414	38.5448	42.719	43.2827	44.2597	38.5003	36.9501	36.882	43.8008	45.9099	45.6686	47.1118	40.8785	44.2232	42.4271	41.7044	42.5536
hyd	FBgn0002431	40.3449	39.7928	37.3535	45.8033	41.1513	43.5339	49.2472	45.5555	38.9061	47.921	46.6455	46.4952	40.958	39.8813	37.4771	45.9446	43.6405	41.886	45.6549	47.5432	39.044	44.7234	43.0157	44.3095	47.8501	48.4797	44.535	49.8714	51.2077	45.4203	49.0522	51.8058	50.3637	51.0978	53.3809	48.7355	47.7717	46.0065	46.5471	53.2257	52.378	50.3712	54.1579	48.6961	55.0929	49.7739	48.7753	51.0044
l(3)mbn	FBgn0002440	0	0	0	0.043563	0	0	0	0	0	0.076143	0	0	0	0	0	0	0.037536	0	0.035117	0	0	0.032021	0	0.039662	0	0	0	0	0	0	0	0	0	0.039544	0	0	0	0	0	0	0	0	0	0	0	0	0	0
l(3)mbt	FBgn0002441	9.1908	10.6262	8.91056	12.833	11.9147	12.0117	13.1688	12.8744	11.4121	12.6598	12.4124	13.6115	10.8207	9.02149	9.41848	13.2421	12.4809	12.2185	11.377	11.5772	11.0305	14.1545	14.0554	12.319	12.3961	13.1207	11.3086	13.523	14.9475	13.5472	13.756	14.0989	16.647	12.8381	13.2039	14.1923	12.8617	11.3888	11.7877	15.9542	16.2329	15.7726	16.1273	14.4082	15.4755	16.4255	15.8375	14.7405
sti	FBgn0002466	0.151876	0.202126	0.253327	0.264996	0.023043	0.241764	0.862498	0.782753	0.059212	0.632981	0.038518	0.061128	0.121273	0.017873	0.097219	0.172697	0.722554	0.40535	0.214865	0.146806	0.224617	0.152372	0.301225	0.315955	1.16547	1.50755	1.04855	1.71355	1.91775	1.23196	1.73075	1.56606	2.44291	1.75147	2.05741	1.23437	1.33522	1.41402	1.34076	2.22987	2.36051	2.21615	1.71374	0.946118	1.98959	1.65019	1.98552	2.00276
pho	FBgn0002521	19.1858	18.0036	15.8105	21.9141	16.3362	17.7196	23.577	23.0126	17.2305	27.6633	20.3549	19.1079	17.9162	18.411	18.4013	19.7733	24.1641	19.2611	20.6515	20.3076	20.1249	19.274	20.1711	20.7165	26.1217	27.1525	24.7052	22.1415	26.2112	22.8808	26.6666	26.5203	34.3809	28.5638	26.2721	25.5437	23.9232	25.2595	23.778	25.0862	25.9229	24.4698	24.821	25.8568	26.5327	25.8969	27.8886	28.6544
lab	FBgn0002522	12.98	11.4014	12.7845	10.7455	10.908	10.6439	11.5317	8.4761	11.1833	12.7123	13.8827	13.0297	14.4351	14.2457	12.383	10.4579	9.85768	9.84846	10.2733	14.6111	10.4633	13.7631	13.9252	13.445	12.4013	9.71717	9.41186	7.99314	9.71483	6.96011	7.4879	7.328	7.43439	11.1692	10.4826	10.4617	9.8823	9.0885	10.8491	9.53959	10.3599	10.3654	8.24832	7.89778	7.60029	9.27062	9.68739	8.97191
lace	FBgn0002524	99.9025	83.4681	84.3554	57.594	59.9835	57.837	49.9896	48.2568	49.0682	124.988	141.063	150.424	83.3735	80.8297	77.8452	62.4795	55.7538	50.9807	58.1421	58.5544	52.3505	90.8771	90.188	85.6683	126.191	117.468	115.31	87.4352	84.419	73.0682	78.4245	78.1322	76.3284	143.943	142.052	128.814	109.666	110.151	97.2412	86.6142	92.2941	87.5458	81.519	82.3752	78.3379	104.585	113.151	107.948
Lam	FBgn0002525	11.3346	12.8201	12.6411	19.5205	18.5063	21.5935	15.9382	15.9703	10.0882	17.5595	17.5354	15.563	15.1902	13.5745	12.0592	19.3955	22.1134	19.8389	13.9714	14.9257	13.8789	19.3133	17.0727	18.2169	21.8492	25.5657	21.5133	27.4576	32.0627	24.4326	23.956	22.7957	27.9858	23.3994	26.4926	25.0137	24.4505	25.1452	23.0925	28.6547	28.6311	31.3405	24.1782	21.1497	29.8279	27.5239	28.9037	30.3239
LanA	FBgn0002526	8.00107	8.41144	6.91405	7.32554	7.64832	7.51474	9.72731	7.57906	7.58421	8.98227	8.11618	8.82427	9.37857	8.56032	7.19881	8.25297	7.27612	7.43348	8.96794	9.1685	7.10896	8.26118	8.00146	7.27593	27.3414	27.4352	21.4774	21.3524	25.6945	18.9015	20.9136	23.075	21.147	24.5319	24.7896	23.7276	24.6904	24.4503	22.4624	23.7457	28.8752	27.9665	25.4331	20.4035	26.2509	23.4798	23.3365	22.7649
Lcp1	FBgn0002531	0.284725	0.506582	0.242488	0.194031	0.209389	0.169745	0.248205	0.23761	0.24531	0.254354	0.086772	0.341341	0.239143	0.157734	0.067226	0	0.083311	0.21597	0.078156	0.461093	0.785031	0.352889	0.153478	0	0	0.081092	0.36369	0.109523	0.675685	0	0.173024	0.262906	0.410384	0	0	0.093941	0.100062	0.095362	0.361266	0.180742	0.335857	0	0	0.376024	0	0	0.063795	0.199139
Lcp2	FBgn0002533	0	0	0	0	0	0	0	0	0	0	0	0	0	0	0	0	0	0	0	0	0	0	0	0	0	0	0	0	0	0	0.101502	0	0	0	0	0	0	0	0	0	0	0	0	0	0.199676	0.099582	0	0
Lcp3	FBgn0002534	0	0	0	0	0	0	0.264184	0	0	0	0	0	0.123581	0	0.101609	0	0	0	0	0	0	0	0.120397	0	0	0	0.226199	0	0	0	0	0	0	0	0	0	0.052761	0.149177	0	0	0	0	0.467128	0.148562	0	0	0	0
Lcp4	FBgn0002535	0	0	0	0	0	0	0	0	0	0	0	0	0	0	0	0	0	0	0	0	0	0	0	0	0	0	0	0	0	0	0	0	0	0.24312	0	0	0	0	0	0	0	0	0	0	0	0	0	0
lds	FBgn0002542	1.69522	2.765	2.55535	3.22952	2.28075	2.99831	5.26296	4.24494	0.917573	4.49283	2.21762	2.54255	1.99002	1.76085	1.88264	2.54391	5.80784	3.56631	2.02325	1.73055	2.00827	1.94243	2.10244	2.87196	5.17	6.13758	4.66049	4.91237	5.84811	5.2216	5.16781	4.91762	9.38568	4.68287	5.18962	4.98895	4.82676	5.22944	5.22777	7.10183	6.16137	7.77109	5.40298	6.35733	5.16253	5.7466	6.59318	6.16854
robo2	FBgn0002543	1.70095	1.79853	1.39471	1.69095	1.63963	1.2499	2.95476	2.23584	1.21096	2.11747	1.96016	1.7134	2.01918	1.78416	0.913688	1.91799	1.56645	1.55538	2.1549	1.65834	1.67635	1.92691	1.88504	1.48439	3.66735	3.46811	2.2513	2.43663	3.30093	1.87199	2.47305	2.5352	2.88183	3.12308	2.63755	1.7448	3.23401	2.94662	2.4087	3.33222	3.55232	3.83433	4.33195	3.53973	2.99552	3.69673	3.29214	2.32349
lin	FBgn0002552	12.2695	11.6165	10.6488	11.5412	12.2469	13.3712	11.7179	11.4531	9.43558	11.7592	13.0726	12.2591	12.4233	12.4676	11.134	15.0409	12.2466	11.9679	11.273	11.8312	10.5821	12.3551	11.6692	11.9155	12.2382	12.0487	10.5596	12.0943	12.2992	10.1804	9.92436	11.5656	10.092	12.201	12.1518	11.6144	12.2481	10.843	11.2023	13.1187	12.9348	13.2292	12.4253	12.4941	13.4583	12.8037	11.6982	11.5493
l(1)sc	FBgn0002561	0	0	0	0	0	0	0	0	0	0	0	0	0	0	0	0	0	0	0	0	0	0	0	0	0	0	0	0	0	0	0	0	0	0	0	0	0	0	0.069945	0	0	0	0	0	0	0	0	0.064209
Lsp1alpha	FBgn0002562	0	0	0.033691	0	0	0	0	0	0	0	0.035937	0	0	0	0	0	0	0	0	0	0	0	0	0	0	0	0	0	0.033739	0	0	0	0	0	0	0	0	0	0	0	0	0	0	0	0	0	0	0
Lsp1beta	FBgn0002563	0.022667	0.050944	0	0.037399	0.082569	0	0.031476	0	0.033781	0	0	0	0.126017	0	0.167574	0.039998	0	0	0.120669	0.037244	0.106565	0.055113	0	0.03437	0.015007	0.094237	0	0	0.032382	0	0	0.034694	0	0	0	0	0	0	0.028868	0.104209	0.163806	0	0	0.036532	0.033276	0.032692	0	0.026016
Lsp1gamma	FBgn0002564	0.368911	0.358821	0.456731	0.284822	0.358496	0.469165	0.171456	0.167561	0.109499	0.284337	0.374818	0.304243	0.410688	0.413402	0.482925	0.21775	0.280548	0.277311	0.164043	0.322941	0.192198	0.299396	0.196335	0.148787	0.571917	0.375843	0.692337	0.777245	0.70488	0.337334	0.365958	0.865447	0.347324	0.407072	1.03443	0.739769	0.476614	0.670873	0.438075	0.604489	0.711802	0.274809	0.732709	0.317648	0.578031	0.426912	0.327166	0.847405
Lsp2	FBgn0002565	0	0.055665	0	0.041046	0	0	0	0.033802	0	0	0.075601	0	0	0	0	0	0	0	0	0	0	0	0	0.075006	0	0	0.06347	0	0	0	0.036914	0	0.035034	0	0	0	0	0	0	0.038111	0	0.039603	0	0	0.036436	0	0.027498	0
lt	FBgn0002566	20.8976	19.832	19.764	20.5619	19.8795	20.7338	20.3827	22.4704	21.7766	23.2362	23.6857	23.8991	18.5655	18.86	21.0573	21.0909	19.8725	19.1144	21.7636	24.8671	21.8938	21.879	20.0824	18.9868	22.0966	24.555	23.8102	23.2527	22.5736	21.8868	24.798	25.5936	25.4348	27.7652	28.1071	27.3896	22.5398	22.7949	22.5293	24.196	23.0134	23.6959	22.101	23.2955	22.985	23.7587	25.6708	24.5042
Rab32	FBgn0002567	32.5546	35.1755	31.0013	46.5695	49.5511	47.6596	32.7146	26.8128	34.9836	27.1613	27.1738	27.107	39.7722	36.7254	38.4024	39.5677	33.3517	34.5337	33.7812	35.9405	32.0779	35.2135	32.3349	32.8334	31.3969	31.0148	29.7595	52.2822	52.7471	48.0471	28.2884	31.9882	31.0152	22.1743	25.3774	24.8328	41.1679	39.7395	36.5936	42.1506	42.9031	47.152	33.4801	32.3265	36.0763	35.579	31.9525	36.7817
Mal-A2	FBgn0002569	972.797	805.282	739.636	665.73	736.083	725.68	521.079	490.536	533.198	854.677	943.087	952.624	808.169	818.153	874.951	765.305	742.424	751.664	734.354	752.408	723.504	878.785	851.7	897.73	977.687	908.362	906.638	648.783	617.622	619.896	532.592	575.66	455.525	910.615	869.506	887.998	817.786	779.772	742.817	745.513	754.076	733.591	675.94	712.931	677.942	850.537	851.796	813.831
Mal-A1	FBgn0002570	17986.6	13585.4	14499.3	9688.51	9532.05	10147	11154.8	11405.1	10673.5	18347.3	20889.6	19940.7	12207.1	11656.8	11963.4	15423.6	14171.5	15186	14550.3	12447.5	13399	16479.2	16345.9	15050.6	15887.7	14512.4	14386.9	10421.5	10087.8	9925.44	10494.1	10527.2	8001.86	19443.6	17140.5	17277.1	11822.8	10572.9	10221.6	13300.2	14159.7	12885.4	12321.9	12362.8	11789.1	14196.5	14697.3	13293.6
Mal-A3	FBgn0002571	707.156	545.859	469.333	748.681	851.325	795.329	457.541	404.965	460.671	596.396	660.661	638.008	764.381	697.267	835.786	880.635	820.807	772.074	648.111	679.944	637.419	876.936	810.41	891.395	429.245	372.637	366.934	386.749	334.528	360.768	179.913	227.847	154.552	255.028	288.461	261.766	550.139	478.855	521.208	406.003	357.145	380.866	348.129	405.565	374.722	586.985	527.487	526.41
sens	FBgn0002573	0	0.084263	0.178796	0.207203	0.045618	0.11022	0.244544	0.477729	0	0.325836	0.038153	0	0	0	0.030697	0	0.749995	0.094096	0.033412	0	0.117317	0.030484	0	0.075684	0	0	0	0	0.071797	0.102977	0.223604	0.114896	0.530509	0	0	0.083617	0.014277	0	0.095534	0.076954	0.036237	0	0.08292	0	0.220673	0.036235	0.194303	0.115027
lz	FBgn0002576	0	0.021133	0.026788	0	0	0.027468	0	0	0.056488	0.053484	0	0	0	0	0.023325	0	0	0	0.074403	0.030867	0	0	0	0.057225	0.012294	0.025806	0.072154	0	0.079703	0	0.055346	0	0	0	0	0	0	0.015419	0.047878	0	0.054025	0.088852	0	0	0.027487	0	0.020698	0.021484
m	FBgn0002577	0.171099	0.04287	0.108713	0.124704	0.034607	0.083607	0.078458	0.12889	0.114514	0.081456	0.086891	0.178554	0.1317	0.34719	0.070935	0.232928	0.242081	0.214324	0.100694	0.125243	0.359874	0.069141	0.02523	0.058025	0.087379	0	0.097587	0.069995	0.107885	0.078752	0.196622	0.145736	0.080087	0.057179	0.104302	0.224818	0.096701	0.093886	0.218529	0.20291	0.274114	0.030066	0.218247	0.061055	0.111553	0.081699	0.210043	0.087192
Kaz-m1	FBgn0002578	135.622	137.066	162.153	135.555	141.569	139.897	120.049	133.694	148.067	74.7459	90.7296	93.9356	144.697	146.957	149.264	95.6755	81.7479	96.7958	101.403	112.441	122.246	126.664	116.71	115.721	124.548	129.108	140.446	133.025	135.789	151.344	158.162	148.029	133.08	131.638	123.421	118.791	143.784	153.276	147.548	103.436	116.625	105.644	126.115	126.007	126.441	128.501	142.125	132.836
RpL36	FBgn0002579	2743.2	2792.92	2735.52	2373.36	2390.65	2348.44	2295.79	2337.36	2594.58	2575.79	2817.59	2597.95	2473.27	2446.44	2485.21	2432.49	2397.37	2335.68	2554.61	2409	2552.36	2456.62	2483.6	2439.78	2712.39	2573.65	2790.89	2626.63	2340.31	2533.81	2394.19	2418.65	2282.6	2684.59	2602.01	2679.52	2632.54	2538.69	2380.58	2455.14	2476.61	2476.58	2413.57	2530.37	2306.45	2591.24	2469.2	2497.57
RpS5a	FBgn0002590	1640.97	1579.61	1568.28	1374.97	1383.6	1387.43	1315.56	1380.18	1493.33	1475.9	1596.45	1563.44	1534.37	1527.47	1540.93	1512.19	1361.7	1455.55	1439.72	1509.23	1461.03	1505.53	1503.12	1512.53	1656.75	1629.59	1658.2	1553.29	1552.53	1470.92	1446.75	1480.38	1380.6	1666.3	1641.69	1620.33	1570.15	1582.39	1563.06	1501.95	1520.79	1528.59	1448.7	1521.08	1462.18	1529.21	1517.49	1503.57
E(spl)m2-BFM	FBgn0002592	0	0	0	0	0	0	0.093857	0	0	0	0	0	0.089812	0	0	0	0	0	0	0.103614	0	0	0	0	0.088635	0.09173	0.081981	0	0.095745	0	0	0.098958	0.092812	0	0.429067	0	0.11326	0	0.244316	0	0	0	0.110674	0.212739	0	0	0.14399	0
RpLP1	FBgn0002593	4026.23	3845.01	3731.12	3237.59	3189.6	3165.21	3189.48	3297.68	3426.99	3773.39	3938.9	3729.74	3596.6	3552.03	3396.47	3640.79	3221.69	3476.24	3575.5	3420.8	3250.33	3526.43	3573.86	3386.79	3968.52	3773.05	3794.75	3491.49	3647.67	3199.59	3315.89	3331.23	3094.4	3744.14	3690.71	3657.11	3642.26	3551.77	3463.6	3540.66	3446.78	3558.51	3549.16	3409.75	3490.71	3509.81	3367.55	3399.39
E(spl)m3-HLH	FBgn0002609	5.36277	4.34065	3.52145	3.48406	3.4435	2.91976	4.41041	3.80029	2.65283	4.60577	4.26129	3.18477	5.3219	5.09622	3.88247	3.4924	3.59416	4.76287	3.55446	4.99393	3.87903	4.91411	3.50581	4.91828	46.5639	51.2102	50.0339	46.6886	45.6257	37.1077	45.0047	50.901	45.0428	60.2185	55.4493	49.6434	45.3634	53.1169	43.5397	46.5728	55.0033	49.9205	48.9603	47.4855	52.0919	53.4005	54.2162	50.2157
RpS3	FBgn0002622	2286.03	2101.64	2077.26	1845.54	1798.01	1762.5	1799.06	1791.45	1967.58	2045.82	2155.38	2096.86	2044.51	2022.46	1996.34	2068.24	1868.75	1884.82	1970.01	1992.07	1955.89	1990.38	1989.08	1933.82	2213.7	2096.58	2072.49	1915.11	1880.57	1842.66	1865.17	1842.61	1762.74	2053.58	2014.42	2052.09	1964.44	1920.05	1766.25	1926.34	1910.66	1930.91	1902.37	1941.23	1857.7	1971.96	1920.35	1941.95
RpL32	FBgn0002626	2647.21	2776.69	2856.4	2255.09	2272.41	2244.67	2093.53	2205.12	2549.68	2489.5	2708.21	2700.36	2435.59	2474.06	2563.37	2300.47	2226.6	2356.67	2337.17	2321.1	2347.04	2331.33	2389.59	2608.35	2514.98	2453.74	2615.68	2551.01	2540.95	2455.76	2216.89	2295.35	2142.48	2595.26	2609.39	2651.21	2326.09	2476.15	2624.94	2343.29	2304.58	2352.23	2192.57	2292.76	2210.87	2306.92	2237.79	2353.08
E(spl)m4-BFM	FBgn0002629	0	0	0.118778	0	0	0	0	0	0	0	0	0	0	0	0	0	0	0	0	0	0	0	0	0	0	0	0	0	0	0	0	0.1308	0	0	0.112723	0	0	0	0	0	0	0	0	0	0.127673	0	0	0
E(spl)m5-HLH	FBgn0002631	0	0.078179	0	0	0	0	0	0	0	0	0	0	0	0	0	0	0	0	0	0	0	0	0	0	0.04888	0	0.090058	0.274087	0	0	0	0	0.102233	0	0	0	0	0	0	0	0	0	0	0	0	0	0	0
E(spl)m6-BFM	FBgn0002632	0	0.11802	0	0.090088	0.097389	0.078872	0	0	0	0	0	0.159371	0.074228	0.220619	0.251328	0	0	0	0	0	0	0.328	0.428176	0.315284	0.145316	0.226038	0.338638	0.101647	0.078385	0.290565	0.241245	0.24455	0	0.160397	0.28391	0.087499	0.061961	0.088704	0.067276	0.083858	0.234076	0.433827	0.362206	0.262009	0	0.078713	0.296767	0.370207
E(spl)m7-HLH	FBgn0002633	0.06231	0	0.176689	0	0.114749	0.279455	0	0.086933	0	0	0	0.093055	0	0	0	0	0.091474	0	0	0	0	0	0	0	1.03175	0.712077	1.11471	0.361218	1.20712	1.02698	0.854156	2.20946	1.98147	1.51037	1.58376	1.02803	1.20872	1.46323	0.711845	0.993798	1.19801	1.23051	2.03911	0.412826	1.7728	0.744372	1.53783	0.728305
Rcc1	FBgn0002638	20.8515	22.0511	20.0752	22.5639	22.133	22.3406	24.5922	24.9157	20.7719	39.2476	34.7327	33.4919	17.7375	16.0607	17.9372	23.1978	28.2243	25.0594	23.1263	24.7086	23.2262	26.4119	27.3793	26.5345	22.4319	24.0492	21.4816	24.5892	25.8553	24.3263	26.0995	22.9639	31.7429	32.3135	30.45	31.9862	21.9327	19.0015	19.1553	25.6391	26.6799	26.1089	22.1909	23.9276	25.6305	27.7801	27.2558	25.9188
mal	FBgn0002641	48.0032	39.1388	41.3478	32.8453	32.591	35.4208	53.0681	53.1633	51.0607	34.0764	37.3291	38.0699	33.2029	31.6844	28.7346	49.1025	42.6539	46.4808	51.5986	52.5639	47.7083	29.2158	27.553	29.3334	50.723	45.8918	43.2828	40.003	34.2309	37.1858	54.5662	51.5021	42.848	42.453	40.8631	39.0072	40.7401	39.15	35.2333	50.7083	53.4678	53.9482	55.0525	52.1339	50.8317	36.4228	39.2745	38.4317
mam	FBgn0002643	7.09674	8.30587	8.55288	6.41401	5.88149	6.04531	7.72527	7.78259	5.9064	8.56822	9.27177	9.59626	6.80115	6.67467	6.73369	7.55909	6.30989	6.33467	6.64188	6.49025	7.15972	6.66677	7.62544	7.08671	7.27669	7.63129	6.32033	6.97794	7.18782	5.84987	7.0389	6.5389	7.20201	8.87208	8.33868	7.67854	5.72368	5.88847	5.93055	7.48706	6.96326	6.01241	7.45249	5.55812	6.68302	6.85122	6.36228	6.87758
Map205	FBgn0002645	20.9365	18.7501	19.5983	27.3013	24.4488	24.08	27.5782	25.0939	21.0115	27.3306	26.6783	21.366	24.6286	22.5136	20.6162	25.9674	26.2745	22.5451	26.3665	28.3336	23.6469	26.9361	25.3995	25.682	53.8726	53.3365	46.9798	52.7596	57.2694	47.8738	56.0105	58.9616	63.8523	60.0038	59.2206	54.9605	52.8743	51.538	50.1329	57.6297	59.8403	59.447	61.1411	57.4526	59.5005	52.877	57.8166	54.9335
twe	FBgn0002673	0.282733	3.11332	2.20264	4.47137	0.421593	2.18832	9.33762	8.62313	0.685141	8.00032	0.665945	0.476055	0.501032	0.395842	0.409209	0.820727	13.394	5.70052	1.57923	0.674607	1.56462	0.313126	0.239499	2.32938	0.958084	3.03912	0.558909	0.622164	2.32431	2.39545	4.70947	2.1232	14.7511	0.696256	0.975033	2.01581	0.352082	0.956719	3.23594	1.70006	1.00495	2.99945	0.894758	3.32282	4.00368	2.01079	4.13371	2.68745
mei-9	FBgn0002707	2.56272	2.17433	2.33871	3.30293	4.16845	3.01078	2.99256	2.33925	2.41578	3.31481	3.32258	3.76475	2.51581	2.58017	2.33445	2.85663	2.72184	2.90309	3.70133	3.14503	3.27477	3.50085	3.9542	3.72375	3.25044	3.60061	3.59437	4.24158	4.34957	4.02193	3.64713	3.79203	2.77901	3.7171	5.02284	3.3242	3.4049	3.52762	3.62455	3.23825	4.13824	4.56215	3.68999	3.1782	4.05239	4.85942	3.51194	4.37566
mei-218	FBgn0002709	0.061924	0.098982	0.194764	0.07969	0.045102	0.054612	0.132119	0.13314	0.077453	0.154537	0.037688	0.079916	0.084686	0.157455	0.079438	0.168679	0.120584	0.163374	0.032318	0.082121	0.04003	0.044712	0.147351	0.03871	0.300387	0.217654	0.192518	0.245601	0.120348	0.070006	0.161977	0.210872	0.240588	0.428501	0.350948	0.12972	0.206048	0.131212	0.224202	0.13045	0.319745	0.306613	0.239297	0.196863	0.273	0.156031	0.258023	0.340877
mei-S332	FBgn0002715	4.80533	8.38526	7.65172	7.51359	4.22891	5.78843	12.6309	12.3739	3.48534	13.3027	3.1543	2.78158	3.72324	3.62057	3.89661	4.59736	16.3688	9.84266	4.82314	4.81205	5.42956	2.4924	2.81215	4.4679	4.27785	4.72542	4.03137	3.43526	4.63525	5.60815	8.26478	6.1727	17.7714	2.37887	2.358	4.24107	3.11227	3.93471	8.36712	5.72293	4.08611	6.45483	3.35215	6.33627	5.95158	4.97977	5.77902	5.78569
mei-W68	FBgn0002716	0.264895	0.445442	0.567436	0.483233	0.193142	0.505625	0.333596	0.180737	0.274205	0.383949	0.161491	0.36751	0.258279	0.222445	0.453529	0.470483	0.454215	0.248969	0.106237	0.347484	0.041309	0.226011	0.105819	0.079953	0.406041	0.442569	0.101626	0.246887	0.228392	0.290303	0.394896	0.28363	0.674438	0.398689	0.250983	0.35329	0.484255	0.197289	0.303086	0.652535	0.49891	0.551032	0.351665	0.299838	0.428314	0.384158	0.587827	0.334898
Men	FBgn0002719	358.259	322.516	359.716	165.535	161.149	160.456	235.661	233.444	195.858	245.5	249.365	258.126	367.923	344.957	331.278	297.673	273.415	271.325	318.32	257.217	255.671	235.2	246.317	247.392	317.36	306.119	294.874	155.187	162.426	145.923	155.759	166.028	174.183	244.87	232.745	239.313	235.725	220.223	219.464	252.87	253.306	248.146	213.471	212.539	204.36	215.392	191.181	182.112
Met	FBgn0002723	16.6274	16.1533	17.5531	11.4825	13.8554	13.7508	15.1282	15.0762	16.3615	13.8162	17.7604	18.153	13.7387	15.1887	16.1056	13.2918	11.6271	13.8704	14.0004	14.6062	15.7047	12.4496	14.0907	13.9161	13.8375	14.0128	14.689	10.3266	12.0606	14.3852	13.142	14.1818	12.1691	13.366	13.481	14.8737	12.7223	12.0479	13.186	12.92	12.8909	12.4733	12.5673	11.2611	12.8163	10.9492	12.5634	11.5521
E(spl)malpha-BFM	FBgn0002732	7.67781	8.93081	10.394	3.40647	5.42935	5.48818	7.03612	7.19067	6.15565	8.43184	5.47424	6.69064	5.98456	7.8485	6.11142	6.03977	5.68346	7.29417	5.36147	7.76018	7.06348	6.26777	6.91553	5.71376	48.3686	45.1304	43.6226	37.5182	39.5244	28.69	42.992	45.9933	44.047	45.8213	45.2277	52.9792	36.3268	48.646	33.4457	44.5005	51.1662	40.6341	45.6203	47.1922	49.9246	46.0846	43.4244	39.3273
E(spl)mbeta-HLH	FBgn0002733	7.69938	6.4684	6.56712	5.03309	4.84204	5.52211	5.67001	6.28897	6.00232	7.38819	7.05761	6.44918	8.06276	6.8371	5.51512	4.14292	6.24996	5.47109	8.28339	8.09318	7.36854	7.15804	7.6929	5.6579	32.4838	28.0821	28.6363	22.141	26.9651	22.7855	27.3669	28.1822	27.7818	26.9339	30.9834	30.9829	28.4857	31.3967	30.3534	30.4582	32.0372	27.2003	29.3334	29.7616	29.1561	29.8237	31.7428	24.8798
E(spl)mdelta-HLH	FBgn0002734	0	0	0	0	0.110759	0	0	0	0	0	0.091701	0	0	0	0	0	0	0	0	0	0	0	0.081203	0	0	0	0	0	0	0.082603	0.091574	0	0.173789	0	0	0	0.070655	0.100884	0	0.095798	0	0.197823	0	0	0	0	0.134958	0
E(spl)mgamma-HLH	FBgn0002735	0.135699	0	0.096084	0.233025	0	0	0	0	0.193652	0.101679	0	0	0.284996	0.280983	0.238067	0.125218	0.099952	0.129159	0.093899	0	0.207104	0.169114	0.091815	0	0.987051	1.26394	0.607184	1.4491	0.50797	0.466834	0.518044	0.314416	0.885225	0.823236	1.18003	0.78385	1.04075	0.740957	0.861697	1.0877	0.905956	1.0083	1.52701	0.45106	0.509634	0.610026	1.29574	0.795287
mago	FBgn0002736	25.8685	24.1418	22.4146	27.9668	27.8929	30.1872	24.7904	22.9165	25.375	29.9881	34.2418	30.9251	27.8471	27.3436	29.4308	23.7386	26.0228	30.7405	23.2796	25.8479	26.381	32.6372	34.463	33.783	34.5126	31.1786	34.5085	38.1909	37.2402	36.5754	33.8522	35.9059	34.4016	36.8934	41.2158	38.1555	30.7723	33.1105	29.2026	34.0268	36.0786	34.4707	28.6827	31.4433	31.87	38.0326	38.2917	38.291
Mlc1	FBgn0002772	156.787	133.5	124.145	197.522	175.359	159.752	198.897	227.414	158.506	171.025	175.993	138.103	191.565	177.761	145.458	165.833	156.664	137.708	188.457	178.967	153.726	174.464	182.325	168.208	161.513	141.112	122.202	176.642	166.895	152.924	177.76	165.375	158.245	187.437	154.318	138.971	163.169	150.511	133.654	173.969	173.836	170.831	160.346	139.278	152.177	159.839	173.807	157.909
Mlc2	FBgn0002773	255.031	215.388	197.521	325.515	290.975	254.254	350.652	365.754	272.413	289.413	280.997	220.026	326.388	317.811	234.238	282.342	257.054	209.687	311.965	318.667	253.496	295.684	284.425	265.013	281.948	241.562	198.946	293.482	279.269	266.299	310.11	266.241	275.057	334.701	272.759	243.604	284.254	258.986	217.276	283.041	280.641	286.286	288.989	231.913	244.672	281.952	298.237	261.844
mle	FBgn0002774	16.2537	17.4042	16.4656	16.527	16.1235	15.6292	18.9851	19.2094	15.8861	20.7079	20.4292	22.3769	17.8995	17.0291	18.2097	17.6005	16.5616	16.8037	19.7395	19.6751	19.0657	17.461	17.9482	16.8809	18.7755	18.6303	18.5136	16.8046	17.6074	16.5442	19.4252	19.9078	19.9953	21.1963	20.7282	20.2569	18.0467	16.9385	15.2714	19.0162	19.6148	18.025	21.6577	18.7101	21.8335	19.525	19.8705	18.1788
msl-3	FBgn0002775	13.5849	13.8685	14.1586	14.0371	13.5352	14.4553	15.9108	13.4109	12.9199	17.1264	17.2628	14.8817	11.0302	13.01	11.4986	14.9393	15.7231	13.0366	12.9498	14.5882	13.1354	13.6154	12.5819	14.4122	15.6931	16.2591	15.7976	15.1008	16.3612	13.0262	16.6225	14.9889	19.0578	15.9074	16.9185	14.1972	13.9421	14.911	11.9784	15.3913	18.754	15.8492	16.5994	16.3415	14.5633	16.5915	14.9627	15.0416
mnd	FBgn0002778	18.6691	20.8484	18.9221	14.8548	15.7936	10.8716	23.9524	18.0096	23.5923	21.332	19.5213	18.1719	17.922	17.4708	21.5012	20.1392	15.6681	12.4676	24.9259	26.3954	21.6205	18.4773	16.6856	19.3822	14.8555	17.0474	15.401	13.2265	14.0798	12.6244	14.2624	19.0804	18.1519	13.4438	17.0599	16.5583	13.4361	15.0479	13.6503	17.2513	12.9268	16.3026	15.6616	15.8664	18.1734	17.1535	11.7548	15.9888
mod	FBgn0002780	86.8762	92.1627	83.4183	121.312	129.39	130.419	53.6233	56.647	63.7674	130.733	147.788	146.574	105.625	111.597	115.724	103.488	100.451	101.899	79.7753	91.6735	76.5511	174.574	174.012	179.3	123.364	129.093	130.944	165.345	160.643	157.405	106.147	114.396	114.31	155.203	157.352	163.672	130.113	148.777	130.714	139.639	147.17	136.821	119.711	116.814	122.385	153.624	165.707	165.037
mod(mdg4)	FBgn0002781	11.2121	11.1234	10.652	13.9997	14.4758	14.6599	10.7871	11.5891	12.0357	11.1114	12.3773	13.6226	11.4004	11.936	12.8545	14.1645	13.794	14.1511	11.5207	13.3856	12.8425	12.9955	12.2244	13.4484	12.9047	13.9628	13.9284	16.6493	17.2079	15.8584	12.8364	14.5166	13.2493	15.864	17.8148	15.7157	14.2283	14.2767	15.3197	16.6085	19.6876	18.5553	15.4091	14.9771	15.5963	15.5053	15.5331	16.1633
mor	FBgn0002783	20.6599	21.5863	19.7099	26.2426	26.0087	27.7456	26.8812	22.6827	22.3152	26.3943	25.462	25.0463	21.6077	21.2412	22.7791	29.9535	26.4291	28.2856	28.1682	25.6317	23.8933	26.6488	27.0755	22.6213	24.7239	26.4231	25.3725	29.4466	30.3716	25.1541	24.3811	30.1269	24.1141	27.5697	26.8567	25.4272	25.2211	25.9886	25.3108	30.6751	33.3098	31.7938	30.2619	27.2868	31.1454	29.3659	27.8781	29.0692
Rpn8	FBgn0002787	89.9223	95.8689	94.1733	93.9435	99.1634	98.0337	88.5152	79.9204	79.4363	103.314	100.213	94.0384	84.5517	88.172	88.897	111.012	113.045	101.133	84.2505	85.8189	87.2837	83.1612	85.6971	91.1486	122.724	122.347	118.439	122.717	126.638	121.282	111.221	118.686	125.18	126.049	129.425	139.44	113.568	116.174	109.518	132.561	133.963	135.165	118.495	121.642	124.013	116.282	126.135	124.15
Mp20	FBgn0002789	373.917	305.155	287.026	485.506	420.988	379.738	403.072	424.772	294.623	366.26	367.075	268.284	472.322	449.35	321.805	419.205	379.245	312.052	427.936	380.175	324.384	394.206	412.688	376.271	392.149	332.982	290.784	461.945	435.262	389.845	375.614	330.654	312.688	429.959	361.433	308.011	407.003	386.696	327.223	416.268	411.965	405.341	346.442	293.422	339.823	360.262	384.289	358.843
mr	FBgn0002791	7.04884	9.40361	8.27682	10.2177	8.35625	8.92547	11.097	10.4892	7.53042	13.3509	9.74907	9.15271	7.5898	7.30534	7.67988	9.82386	14.621	11.1138	6.66241	8.36232	8.38093	8.93078	7.28937	9.20567	9.45536	11.0944	8.52666	9.95564	9.16076	9.04236	9.83737	9.56649	17.0387	9.47977	11.2413	10.2124	8.85576	9.19614	8.54012	11.1557	9.84825	9.97393	7.8259	9.23289	11.4163	9.91048	10.9692	11.0328
ms(3)K81	FBgn0002838	0	0.404163	1.02819	1.11443	0	1.52581	5.47362	3.36311	0	2.49149	0	0	0	0	0	0.342177	5.58785	1.92654	0.51382	0	1.6598	0.115004	0.124534	1.34229	0	1.05892	0	0	0.975031	1.01349	1.40726	0.284264	5.08507	0	0	0.754914	0	0	0.580831	1.04587	0.137131	1.06856	0	1.38393	1.11159	1.38598	1.44252	0.649316
sa	FBgn0002842	0	1.4269	2.91262	0.879991	0.236685	1.7301	3.94696	4.21588	0	3.36152	0	0	0	0.088751	0.226025	0.118213	5.75816	4.02922	0.354548	0.103733	0.490648	0.319567	0.260363	1.42678	0	1.19395	0.246237	0.248615	1.15037	0.529591	1.27279	0.396311	8.73497	0.097333	0	0.847746	0	0.053893	0.896893	0.205224	0	0.634883	0	0.958503	0.866483	1.15223	1.22539	1.05195
Acp26Aa	FBgn0002855	0.128143	0.071178	6.90136	0.109727	0.118057	6.32817	0.18748	29.1705	0.274866	30.8503	0.878555	0	24.4	0	0.075174	14.0326	73.7306	57.3691	16.2688	32.4971	0	8.84639	0	0.094898	0.132788	22.8128	5.81378	0	0.095626	0.088052	18.4595	0.296516	46.9981	0	0	0	0.150828	0.806451	1.70819	5.62955	0.094854	16.1498	0.110536	0	0.09604	22.5091	0.215726	10.269
Acp26Ab	FBgn0002856	0.144496	0.478201	22.5418	0.78455	0.273291	23.8499	0.682035	45.8176	0.399208	47.7114	2.41659	0	38.9527	0.390368	0	26.1069	71.9636	91.4791	18.8438	64.9706	0.216483	22.6354	0.604035	0.210566	1.05387	46.5541	19.948	0.299066	0	0	26.6678	0.230085	37.8852	0	0.19517	0.241749	0.89382	2.85025	1.29837	11.4449	0	27.3872	0	0.754892	0	46.6125	0.165205	16.7582
Mst87F	FBgn0002862	0.43189	156.218	83.372	91.6881	0.201768	86.9225	317.023	311.59	0.605149	294.931	0.328648	1.57292	0.906308	0.589349	0.489927	28.057	372.801	190.281	33.2544	1.20263	40.1145	0.274534	1.03851	69.3627	0.30752	68.1227	0.831889	0.650346	62.1938	70.0968	143.604	68.0839	435.778	0.495345	0.290014	52.8803	0.195946	0	106.68	40.236	0.163884	64.3801	0.387736	99.2949	107.678	66.9191	77.6246	73.7969
Acp95EF	FBgn0002863	0	0	0	0	0	0	0	0	0	0	0	0	0	0	0	0	0	0	0	0	0	0	0	0	0	0	0	0	0	0	0	0	0	0	0	0	0	0	0	0	0	0	0	0	0	0	0	0
Mst98Ca	FBgn0002865	1.22393	78.6425	71.0792	81.2082	0.91355	66.3298	255.837	249.859	0.721774	209.318	0.34544	0.958979	0.380459	0.819146	0.216432	23.838	320.52	135.552	26.5081	0.958481	38.9301	0.111694	0.912239	50.1379	0.154257	55.3075	1.0996	0.690124	45.2343	52.0683	121.304	45.2584	323.031	0.27379	0.364412	41.4659	0.26334	0.075626	84.3376	31.3794	0.664001	49.6477	0.84502	67.5977	89.6948	53.5283	69.0516	53.4858
MtnA	FBgn0002868	12276.4	11488.6	11027	12194.8	13324.9	11681.7	8396.52	7314.99	9592.81	12106.9	13053.8	11391.2	9689.73	10041.6	11183.2	12030.2	12172.4	11875.2	9858.19	10076.4	9716.23	12608.3	13082.7	14391.3	6814.34	6083.97	5893.49	9066.43	8887.13	10415.3	5339.97	5339.31	5058.32	6234.02	7040.74	7470.64	6206.8	5737.02	6403.38	7820.21	7258.5	7891.66	5285.41	6229.68	5676.6	7594.16	6619.04	7151.44
MtnB	FBgn0002869	43.2965	53.3177	41.5376	153.258	171.153	180.571	142.233	99.5688	155.671	69.8264	64.0861	72.156	78.8115	66.4469	67.996	53.4517	76.9609	64.1239	49.0014	58.7814	82.7974	79.8066	79.6695	91.2939	61.3783	59.7166	75.7833	481.485	491.437	565.985	246.682	311.815	243.304	111.236	128.008	111.942	117.486	120.731	117.464	263.475	288.037	271.113	160.267	179.782	156.656	121.958	144.671	119.194
mu2	FBgn0002872	0.80574	1.02315	1.26968	1.58212	1.07741	1.20553	1.83863	1.24511	0.675493	1.49087	0.976741	0.7787	1.15803	0.99501	1.27924	2.31332	2.24563	1.42194	0.823737	0.895513	0.67888	1.33249	0.653824	1.89427	1.98172	2.20854	1.52298	1.74504	2.34138	2.23799	1.81366	1.79394	3.10632	1.82976	2.02431	1.73706	1.70999	1.80856	1.5801	2.14722	2.22464	2.42959	1.98461	2.07947	1.73672	2.43392	2.4111	2.01662
mud	FBgn0002873	1.08798	3.5689	4.48543	4.90657	0.661041	3.13343	12.6396	11.6788	0.614927	11.8199	0.582654	0.631064	1.02435	0.851612	0.52886	1.333	14.8829	5.58223	1.8491	0.99987	2.29866	1.03096	0.902351	2.27168	1.9008	5.04798	1.47335	2.04614	3.77314	4.38235	7.848	3.23306	22.6607	2.16832	2.46578	3.63126	1.98085	2.01326	3.6378	4.59751	2.81718	4.53438	2.64017	4.42077	5.83441	4.47039	5.84489	4.76164
mus101	FBgn0002878	1.00763	1.06086	0.835269	1.42152	1.24924	1.19987	1.65885	1.65461	0.785455	1.37518	1.13394	0.906263	1.42681	1.0702	1.05313	1.25883	2.12848	1.09891	1.22719	0.893252	1.14357	1.14575	0.734709	0.857761	1.65229	2.36956	1.46888	2.25848	2.00587	1.53037	2.0098	2.06955	2.62765	1.60312	2.05776	1.48082	1.77229	1.58996	1.46416	1.78962	2.53947	3.05795	2.10931	1.98158	2.16447	2.25155	2.21726	1.69049
mus201	FBgn0002887	4.62913	4.8687	4.67934	4.37442	3.79601	4.30082	5.56015	5.68949	3.62911	4.4281	5.08804	4.48824	4.33508	4.36503	4.41678	3.95322	5.54458	4.52574	4.38552	5.25854	3.49503	4.98598	5.19289	4.81118	5.23409	5.81676	4.7088	5.06396	5.05101	6.20844	5.41687	4.45297	6.15015	5.686	5.43081	5.85328	5.54449	4.81854	5.90489	5.82392	5.59073	6.29874	4.79019	5.21507	5.8699	5.89701	5.98496	5.40312
mus205	FBgn0002891	4.24148	5.34119	4.00239	4.62727	5.48954	5.01154	4.20965	3.63074	3.51887	3.71884	4.13232	4.45671	4.32636	4.29435	5.03222	5.63935	4.51475	5.32409	3.50714	4.42723	3.34143	4.51292	4.66032	4.80002	4.66005	4.94897	4.96061	5.42056	5.52612	4.25671	4.043	4.21073	4.78744	4.69632	4.95093	4.78407	4.52209	4.86826	4.08957	5.28118	5.53406	4.96386	4.76665	4.02928	4.09902	4.04105	5.03807	4.75617
mus301	FBgn0002899	0.172752	0.476027	0.548805	0.37786	0.384362	0.422077	1.10963	0.572699	0.231097	0.767983	0.438659	0.420437	0.398996	0.296582	0.52493	0.638647	0.679154	0.685239	0.101696	0.189655	0.211871	0.67492	0.356664	0.497785	1.5888	2.22242	1.60089	1.44932	1.90698	1.77521	1.41842	1.47127	2.34549	1.7031	2.13147	1.39368	1.66037	1.35894	1.78932	1.75652	1.82686	1.731	1.48005	2.06552	1.26712	1.65042	2.0998	2.55311
mus304	FBgn0002901	1.55461	2.14709	1.80901	2.63652	2.6695	3.74552	4.09748	3.68474	1.78933	4.92116	2.63975	2.24236	1.63546	1.74409	1.34225	2.03607	5.30428	3.12952	2.68818	2.00759	2.22901	3.1579	2.86321	2.96547	2.36516	2.67596	2.30407	2.96139	3.39222	3.08334	3.03218	3.33183	5.75822	4.44322	2.66166	3.53898	2.39736	2.36433	2.71612	4.52389	3.65824	3.14413	2.93009	3.57782	3.97712	4.097	4.45046	3.64458
mus308	FBgn0002905	0.747884	0.952275	0.823795	1.10379	0.848363	1.31573	1.33929	1.28475	0.383844	1.25665	0.783451	0.85129	0.720657	0.519658	0.787163	1.04272	1.38058	1.29404	0.927388	1.05705	1.13028	0.899837	0.794108	0.728674	1.38385	2.1368	1.39807	1.72293	1.47974	1.52592	1.62046	1.32891	2.39785	1.78906	1.6347	1.56416	1.30469	1.52827	1.42744	1.58599	1.74071	1.61139	1.67708	1.67553	1.71183	1.73214	1.76071	1.7858
Blm	FBgn0002906	0.736585	0.886008	1.66416	0.812936	1.20659	2.05326	3.80756	1.68934	0.678626	2.38264	0.874779	0.609099	0.588068	1.07948	0.949942	1.1944	1.96208	1.35791	1.16096	0.487019	1.1295	1.19156	1.17036	0.819346	1.85842	2.35116	1.69042	2.038	2.41692	1.87224	2.54601	1.58817	5.91943	1.88304	2.01279	2.22653	1.84628	1.65252	1.79847	2.56386	3.15494	2.57956	2.22434	2.09351	2.52928	2.66856	1.84805	2.54956
mus312	FBgn0002909	0	0	0	0	0	0	0	0	0	0	0	0	0	0	0	0	0	0	0	0	0	0	0	0	0	0	0	0	0	0	0	0	0	0	0	0	0	0	0	0	0	0	0	0	0	0	0	0
Myb	FBgn0002914	0.214935	0.169233	0.122872	0.177	0.078279	0.1891	0.267891	0.116848	0.257017	0.277929	0.196511	0.167191	0.358175	0.24122	0.159332	0.075679	0.061053	0.363439	0.171375	0.070683	0.23622	0.182754	0.199905	0.29385	0.184553	0.327108	0.220314	0.039757	0.061287	0.206986	0.095607	0.164559	0.121061	0.161648	0.058623	0.252712	0.085389	0.159556	0.082185	0.032888	0.217295	0.2732	0.035406	0.069205	0.031544	0.185635	0.118932	0.073981
na	FBgn0002917	0.16467	0.075628	0.20395	0.052567	0.080007	0.113199	0.216715	0.220563	0.034889	0.300457	0.150223	0.143502	0.029843	0.093234	0.071317	0.018469	0.136474	0.082909	0.07121	0.072964	0.125508	0.052711	0.072474	0.08668	0.076144	0.235544	0.071419	0.019625	0.105737	0.094129	0.253467	0.136611	0.363844	0.214786	0.094737	0.19456	0.030203	0.098001	0.057114	0.049327	0.078608	0.185124	0.035104	0.08692	0.096972	0.091307	0.083998	0.126027
Atpalpha	FBgn0002921	711.326	814.53	749.152	547.857	571.118	542.021	464.226	419.673	464.563	413.337	390.284	403.461	825.024	818.776	852.962	597.555	478.627	501.789	547.876	519.569	454.986	495.659	508.559	571.062	557.944	583.323	609.244	449.609	472.284	460.633	304.641	377.157	328.733	289.258	339.913	344.331	582.814	574.546	623.697	458.363	434.594	453.847	358.318	355.225	381.116	384.714	311.253	365.824
nau	FBgn0002922	0	0	0	0	0	0	0	0.053566	0	0.057206	0	0	0	0.054226	0	0	0	0	0	0	0	0	0	0	0	0	0	0	0	0	0.058568	0	0	0	0	0	0	0	0	0	0	0	0	0	0	0	0.04339	0.089964
ncd	FBgn0002924	2.15001	1.64476	1.60144	1.77425	1.20816	1.57676	3.90849	3.05004	1.66951	4.1521	1.91706	2.51916	1.01743	0.833681	1.04228	1.65547	4.16576	1.46118	1.09616	1.99163	1.36166	1.16804	1.21636	1.69892	3.95396	4.37547	3.45582	3.73175	5.58952	3.45607	5.2314	3.67577	6.57912	4.50754	4.54267	4.63689	3.99316	4.23021	4.136	5.11888	4.26512	5.09887	3.47392	3.94511	4.93624	5.14802	4.8385	5.56583
ndl	FBgn0002926	0	0.024699	0	0.03424	0.019577	0.031666	0.098699	0.057521	0	0.043984	0	0	0	0	0	0	0.14818	0.060877	0	0	0	0	0	0	0	0	0	0	0	0	0.03096	0	0.044464	0	0.046502	0.0191	0.011804	0	0	0.016076	0.015381	0.016438	0	0.016999	0	0	0.02347	0
nec	FBgn0002930	4.78716	10.1604	7.34456	4.4705	4.14051	3.87953	7.57863	7.53145	4.85173	7.87724	6.79536	5.45346	9.03679	4.68716	4.58083	8.67441	6.11296	4.06213	6.11679	6.56111	3.78637	4.30153	4.3973	3.66581	3.15679	5.54496	5.41287	2.61955	3.34864	4.54408	4.99573	3.63577	5.20576	5.23356	4.46797	3.26634	3.47852	4.1626	5.19245	9.09912	5.43242	5.72937	4.47993	3.03619	5.9353	5.83774	5.61679	3.54316
net	FBgn0002931	2.21071	3.63946	2.29927	4.39466	2.53769	2.365	4.35984	3.76382	2.13612	3.84166	4.03496	2.89949	2.01555	2.36748	1.66655	2.71782	3.98125	2.4629	3.7978	4.38397	3.35946	2.22998	3.999	3.21005	2.34924	2.01567	2.1635	2.29184	2.51282	1.86861	3.29805	2.33772	3.43803	2.95793	3.94931	3.63686	1.90393	2.37255	3.43406	2.81793	1.26594	2.62285	3.53644	2.69384	3.49136	2.81305	3.18079	2.25922
neur	FBgn0002932	11.3098	10.4465	12.3054	11.8384	12.3331	12.1999	18.5694	17.9476	17.7623	12.9304	13.2996	14.997	8.38324	9.18136	10.4018	12.601	12.6378	12.4716	14.9982	16.8087	15.5349	12.0368	10.3064	12.1387	18.6771	18.4183	18.3457	16.8846	20.4425	17.2139	20.8886	25.1423	22.2396	20.6904	20.5523	19.9654	16.6266	16.5437	17.2767	20.5338	22.587	20.2211	22.6445	19.5413	22.5421	16.6805	19.7884	16.171
ng1	FBgn0002933	0	0	0	0	0	0	0	0	0	0	0	0	0	0	0	0	0	0	0	0	0	0	0	0	0	0	0	0	0	0	0.215494	0	0	0	0	0	0	0	0	0	0	0	0	0	0	0	0	0
ninaA	FBgn0002936	0	0	0	0	0	0	0	0	0	0	0	0	0	0	0	0	0	0	0	0	0	0	0	0	0	0	0	0	0	0	0	0	0	0	0	0	0	0	0	0	0	0	0	0	0	0	0	0
ninaB	FBgn0002937	0.055982	0	0.079925	0	0.05104	0	0.117807	0.076476	0	0.040657	0.127986	0	0	0.078301	0	0.049824	0.040059	0.05263	0	0	0	0	0.037295	0	0	0	0	0	0.040305	0	0.041784	0.085623	0.158556	0.042138	0	0	0	0	0	0	0	0.044868	0	0	0	0.040668	0.031077	0
ninaC	FBgn0002938	0.013592	0	0.038871	0.065927	0	0.019956	0.201049	0.146444	0.021034	0.379996	0	0.065247	0	0.095874	0.017294	0	0.151927	0.025587	0.071204	0	0.02182	0.016386	0	0.021103	0	0.129287	0	0.024638	0.037954	0.076309	0.257928	0.020977	0.435135	0.143098	0.01908	0.07052	0	0.011107	0.070052	0.020518	0.039036	0.063468	0.043976	0.064981	0.039913	0.114874	0.104541	0
ninaD	FBgn0002939	75.6292	65.7177	47.1561	326.668	374.266	330.617	59.8376	69.015	65.5503	120.545	145.472	127.347	133.486	125.968	173.717	238.95	232.877	206.884	144.016	151.609	134.734	241.506	235.325	228.372	11.3216	8.95793	17.225	96.5133	74.0741	76.2926	6.52184	15.0525	5.99457	15.1265	13.7353	16.7535	62.5738	40.4039	63.3239	30.1103	33.5436	38.9461	31.14	35.4139	32.1682	67.0492	47.9561	52.3439
ninaE	FBgn0002940	0.075127	0	0	0	0.068666	0.055414	0.053427	0.206579	0	0.496212	0.171764	0.171433	0	0.104702	0	0	0.054213	0	0	0.061286	0	0.092169	0.351702	0	0.025378	0	0.095925	0.070936	0.164089	0	0	0.115014	0.053545	0.509746	0	0	0	0.06249	0.047651	0	0	0.060767	0	0	0	0.055102	0	0
slou	FBgn0002941	0	0	0.033204	0	0	0	0	0	0	0.201022	0	0	0	0	0	0	0.033081	0	0	0	0	0.028263	0	0	0.015402	0	0	0	0	0	0.034528	0	0.163891	0	0	0	0.013222	0	0	0	0.0336	0	0	0	0	0	0	0
nkd	FBgn0002945	7.60963	7.51359	6.61003	8.38924	9.34613	8.18245	6.62261	7.32474	5.80667	7.18295	7.34074	7.1662	7.76388	6.83795	8.06019	9.79115	7.22811	6.90521	7.51949	8.06869	8.0597	7.0702	7.06024	7.99333	5.88389	5.36565	5.10233	6.51291	5.87288	5.87211	5.74149	5.30577	4.57949	5.41173	5.74735	4.65491	4.82273	4.77087	4.77586	6.30006	6.00795	6.37015	4.65752	4.42494	5.13558	5.62498	5.27126	4.64639
nod	FBgn0002948	0.47599	0.477831	0.608341	0.373243	0.639113	0.5515	0.699223	0.819565	0.594329	0.615929	0.458165	0.774164	0.6974	0.701689	0.614355	0.577131	1.17944	0.564982	0.601869	0.53442	0.626128	0.762663	1.20018	0.643762	1.51585	1.84561	1.21794	1.95733	1.32923	0.961801	1.08155	0.958152	1.16798	2.41267	1.5286	1.00411	1.52874	1.05641	1.17909	1.57872	1.59558	1.28045	1.53517	1.17338	1.76666	1.77683	1.5	1.15111
nos	FBgn0002962	0	0.233197	0	0.34467	0	0.038162	0.472439	0.248215	0	0.451802	0.039618	0.040103	0	0.03639	0	0	0.631119	0.097721	0	0	0.162242	0.031674	0.034607	0.117753	0.017311	0.144689	0.099742	0	0.074657	0	0.387341	0.039764	0.441052	0	0.035206	0.130084	0.029684	0.043011	0.198321	0.039999	0	0	0	0.168069	0.114611	0.037674	0.28836	0.238969
numb	FBgn0002973	79.1029	87.2866	77.4336	56.0656	53.4932	48.5512	59.743	48.8907	53.468	81.7398	76.1745	75.4728	69.5938	73.7686	76.4798	60.0207	47.8239	46.0959	56.7673	50.2706	47.7298	60.4718	67.7933	71.1078	76.3095	77.0392	75.774	54.6171	59.7963	53.8767	47.6259	51.046	54.8036	59.0745	69.4757	68.5253	72.127	69.6605	67.645	61.2424	51.407	57.1735	50.5315	48.6931	50.5609	66.0267	51.5778	63.7462
odd	FBgn0002985	36.2644	32.3219	30.2432	69.8074	81.2216	67.4453	43.1717	41.4486	46.2033	33.8366	31.1637	35.3565	54.7397	48.9444	46.6792	59.1916	55.2846	57.1612	51.6177	47.062	45.8264	51.9226	54.7903	52.3997	28.2046	26.7885	25.9193	52.1917	51.0308	48.3734	31.7092	32.7902	25.9319	27.0929	26.5646	27.3812	43.8177	36.9535	40.0249	43.673	40.354	39.4811	44.0054	43.7738	39.571	38.5334	34.399	35.7533
okr	FBgn0002989	1.41735	1.93713	2.18137	1.6169	1.74722	1.56681	1.90387	1.66006	1.07471	2.57066	1.79429	1.83061	1.06009	1.46808	1.37295	1.57493	2.13781	2.21229	1.47843	1.89991	1.23184	1.90747	1.68063	1.72158	2.13294	2.08257	2.37442	3.14775	3.26605	1.94917	1.94064	2.77099	2.76426	2.19757	2.73416	2.67204	2.1048	2.66251	2.97314	2.50341	2.8979	2.56508	2.44376	2.35271	3.07239	3.36035	2.72737	3.1526
opa	FBgn0003002	0.535661	0.964081	1.19427	0.846856	0.936411	0.973956	1.33506	1.16477	0.672685	1.56979	0.914186	1.33355	1.16038	1.23244	0.873736	1.50864	0.547711	1.04666	0.968007	1.12744	1.07661	0.988945	0.854038	1.0091	1.23105	0.829957	0.439269	0.871821	0.702512	0.854906	1.0483	0.656198	0.573206	0.870167	0.672156	0.431926	1.20375	0.918957	0.464281	0.819556	0.773599	0.987147	1.02345	0.586369	0.50312	0.863493	0.545358	0.589993
or	FBgn0003008	18.2542	20.5041	21.7006	18.3407	15.2582	23.0241	17.0696	22.5564	22.3561	23.9204	24.8953	23.869	17.4307	22.7166	18.0098	20.279	20.6984	17.2096	19.5739	21.8656	22.3249	21.03	18.9754	22.3278	18.2054	22.322	23.5512	18.9699	22.8085	19.4005	22.0108	22.6036	27.0238	22.5116	25.2491	23.7178	19.21	20.6458	19.7093	17.277	17.0793	16.9842	15.7249	21.8199	22.0253	21.7436	21.4082	23.2888
ord	FBgn0003009	0	0.598091	0.585777	0.780609	0.031069	0.575602	1.70324	1.77855	0	1.42994	0	0.053767	0	0	0	0.05942	2.43053	0.834178	0.180236	0	0.405842	0	0	0.444929	0	0.351431	0.021943	0	0.361588	0.331344	1.13108	0.209697	2.91685	0	0	0.232118	0.00960936	0	0.655532	0.25947	0	0.430017	0.055763	0.164085	0.600931	0.413735	0.564903	0.430452
ort	FBgn0003011	0	0	0	0	0	0.041226	0.078747	0.115011	0	0	0	0	0	0	0	0	0.040163	0	0	0	0	0	0	0	0	0	0	0	0	0	0.041892	0	0.119225	0	0	0.093412	0	0	0	0	0	0	0	0	0	0	0	0.096817
osk	FBgn0003015	0	0	0	0	0	0.288542	0.030304	0	0	0	0	0	0	0	0	0	0.031067	0.041076	0	0	0	0	0	0	0	0	0	0	0	0	0	0	0	0	0	0	0	0	0	0	0	0.034758	0	0	0	0	0	0
osp	FBgn0003016	6.08761	6.81567	5.55917	6.73127	6.4584	5.5292	7.93831	6.61588	7.17544	9.28171	7.85768	6.62829	6.11344	5.86533	5.89548	7.23402	5.98613	5.95158	7.35679	7.88401	6.117	6.39532	7.34108	8.15868	6.26501	6.50095	5.78182	5.71501	6.11754	6.60764	5.79142	6.57996	6.54948	5.86888	6.97085	6.12025	5.9486	5.36737	6.21855	7.01375	5.96446	7.52877	5.90409	5.29133	6.41373	7.55195	6.99128	6.73959
otu	FBgn0003023	0.341009	0.363153	0.379175	0.497022	0.344865	0.472127	0.46902	0.205494	0.171213	0.486953	0.375217	0.622885	0.341206	0.372613	0.329945	0.265234	0.375221	0.462759	0.150501	0.280831	0.298896	0.252621	0.377123	0.491569	0.534801	0.417622	0.510578	0.627683	0.591222	0.340113	0.223907	0.203331	0.638422	0.455842	0.363854	0.320111	0.364002	0.249478	0.411371	0.173302	0.43704	0.479326	0.279592	0.790899	0.25012	0.379882	0.293025	0.304109
ovo	FBgn0003028	0.12467	0.324794	0.242981	0.145042	0.206457	0.150156	0.194642	0.820499	0.304736	0.280231	0.224066	0.332114	0.26235	0.208433	0.264093	0.344392	0.235293	0.256639	0.353452	0.263473	0.239905	0.163371	0.254479	0.107064	0.179292	0.213274	0.162003	0.223406	0.046903	0.193722	0.213043	0.193645	0.329128	0.426367	0.09738	0.059995	0.237513	0.211807	0.206023	0.186968	0.308516	0.209056	0.18157	0.125766	0.183438	0.267839	0.260392	0.221113
SP	FBgn0003034	0.370999	0.41082	42.5651	0.644259	0	31.5636	0.557946	80.9268	0.507092	98.7648	9.23976	0	76.227	0	0	40.3081	128.162	134.032	24.2153	119.287	0	33.5689	0	0	0.768689	69.3309	20.8349	0	0	0	48.267	0	84.3374	0	0	0.596546	0.850994	4.38527	1.42597	14.6416	0	38.6344	0	0.607345	0	64.6175	0.810741	50.247
pbl	FBgn0003041	2.65066	2.78208	2.53903	4.23436	2.63864	3.01111	4.75928	4.48004	2.13064	4.31119	3.51737	2.05443	3.9552	3.66768	2.13378	4.13073	4.97121	2.65581	3.73911	3.37356	2.69046	3.91662	2.84958	2.88651	7.53474	7.09974	6.41717	7.20262	7.12925	5.75216	9.24597	8.67564	10.4913	7.08989	7.08368	6.34715	7.21902	7.25816	7.04264	8.12947	7.9647	7.21758	8.43261	7.73237	7.99706	7.52147	7.59736	6.78163
Pc	FBgn0003042	5.76013	5.45591	5.12915	4.00342	6.13407	5.81852	5.14903	4.8601	5.88003	6.20162	6.49847	6.20427	5.27527	5.69248	5.07657	6.53862	5.33543	4.68623	4.62555	5.40153	5.02541	5.89029	5.8068	5.31535	5.02282	5.33704	5.29593	5.47267	5.11252	4.5477	5.97584	5.68414	5.24855	5.85345	5.68113	5.53941	5.43159	5.38082	5.01187	4.7518	5.63035	4.53969	6.1937	5.07392	6.11769	5.95442	5.33588	5.55667
Pcl	FBgn0003044	9.88224	9.69848	11.48	10.7147	10.7801	11.244	11.9819	10.3786	10.2681	11.9842	12.0826	13.7051	10.9423	10.3306	10.5394	12.3005	13.4259	12.5257	12.6153	12.3238	13.0531	11.4115	11.7186	11.5857	11.3292	13.3679	11.2468	11.5608	12.5979	12.464	11.1645	11.1146	14.3389	11.9306	12.3819	12.5939	11.3536	11.2854	12.132	13.8888	11.8646	14.2679	13.0187	12.5871	13.5989	12.2036	11.2675	12.6406
Pcp	FBgn0003046	0	0.199657	0	0	0	0.27388	0.13505	0.255413	0.127224	0.819985	0.548819	0.132475	0.378403	0.123589	0.10357	0.168893	0.269103	0	0.380391	0.144248	0	0	0	0	0.1902	0.130688	0	0	0	0.125095	0.277915	0	0.396374	0.274581	0.483004	0	0.215658	0.076172	0.114744	0.147451	0	0.301422	0.318395	0.303614	0	0.136833	0.407057	0.106848
pcx	FBgn0003048	7.7059	8.47216	7.56905	8.82197	9.24111	9.76301	8.55493	7.48753	6.48853	8.79571	9.59997	9.20438	7.81473	7.63965	7.96499	9.8312	8.88821	8.18822	9.11544	9.08088	7.91558	8.7897	8.8048	8.45231	12.5011	12.2344	11.9105	13.0683	12.9461	11.6853	11.5471	12.5797	12.6517	13.6236	14.2599	12.7852	12.5244	11.8708	12.477	14.365	15.2932	15.0993	13.266	11.7917	15.1583	12.5278	13.0163	13.2526
peb	FBgn0003053	67.8265	68.0225	66.7962	69.9393	82.296	81.4422	74.4424	65.2395	78.5999	81.3456	95.6389	105.271	75.1142	73.6301	82.3645	79.0219	71.0019	87.2566	97.309	103.104	100.261	92.0263	92.1332	91.6967	102.866	103.838	96.7962	109.675	112.75	99.572	106.694	123.987	100.826	115.291	124.458	119.713	108.267	105.034	107.962	110.972	129.718	122.164	143.725	124.45	141.645	113.117	120.21	117.579
CG10598	FBgn0003057	0	0	0	0	0	0	0	0	0	0	0	0	0	0	0	0	0	0	0	0	0	0	0	0	0	0	0	0	0	0	0	0	0	0	0	0	0	0	0	0	0	0	0	0	0	0	0	0
CG9757	FBgn0003060	0	0	0	0.253174	0	0	0.216758	0	0	0	0	0	0	0	0	0	0.21708	0	0	0	0	0	0	0	0	0	0	0	0	0.101249	0	0	0	0	0	0	0	0	0	0	0	0	0	0	0	0	0	0
Fib	FBgn0003062	36.1569	38.0629	37.9557	48.2591	54.1918	60.4034	28.392	30.2706	25.5439	78.0723	87.8798	76.3652	42.0105	38.0883	38.4996	45.0001	53.0793	47.7338	41.7071	39.2543	37.2844	90.2093	85.3322	88.7896	69.2256	83.8302	69.6192	91.7755	98.5985	78.2264	63.9211	68.881	67.0493	79.7361	87.5878	93.109	75.4292	75.9896	70.4229	77.6227	86.5891	82.395	75.8068	72.9308	80.0771	97.9695	98.4414	94.5955
CG2150	FBgn0003065	0.05143	0.34344	0.438516	0.174511	0.75517	0.993442	0	0	0.148229	0.152599	0	0	0.143951	0.356752	0.48818	0.187479	0.224908	0.097344	0.070283	0.083457	0.078944	0	0	0.07648	0.035184	0.218983	0.262694	0.885855	0.075903	0.704151	0.155837	0.237035	0.073906	0	0	0.169719	0.270084	0.214941	0.391412	0.568387	0.302384	0.420254	0.087677	0.169216	0	0.152494	0	0.119574
Pepck1	FBgn0003067	0	0	0	0	0	0	0	0	0	0	0	0	0	0	0	0	0	0	0	0	0	0	0	0	0	0	0	0	0	0	0	0	0	0	0	0	0	0	0	0	0	0	0	0	0	0	0	0
per	FBgn0003068	3.83924	3.5333	3.88683	4.02036	3.52173	2.99576	13.0064	11.3841	10.5493	18.5195	19.667	21.2819	4.48713	4.02297	4.27828	4.11721	3.5152	3.92771	11.5541	10.9085	11.135	16.9941	14.6662	15.0546	6.22633	5.79243	5.26189	7.33873	7.96283	5.47809	11.4894	13.8939	11.5619	17.8046	18.6109	17.1419	6.33544	6.09173	5.14457	7.14396	7.79562	8.01204	14.4367	13.2788	14.5552	20.9757	18.315	20.1176
Pfk	FBgn0003071	59.2826	66.4506	61.8737	39.3768	34.2667	38.6376	61.779	62.5992	38.1856	73.8818	62.9735	64.9883	48.8752	50.6262	48.8338	53.9752	67.7178	54.5667	45.2824	43.3507	44.5087	43.1897	44.0113	46.1025	70.8784	74.2352	62.7569	36.7632	42.1319	37.2138	48.2446	46.2501	70.4599	57.6401	55.4722	59.1389	52.0876	48.0578	50.5998	50.8983	49.4367	52.9952	43.3535	47.3134	54.8267	53.787	51.9671	49.2502
Pgi	FBgn0003074	350.646	311.234	312.816	273.177	269.047	265.904	242.082	226.823	216.858	351.121	367.141	374.015	329.492	336.967	309.974	580.513	502.362	520.45	302.98	248.973	236.904	259.27	261.96	274.515	360.071	375.151	335.572	221.807	223.507	211.462	170.529	189.008	189.192	283.871	275.59	287.123	252.954	226.715	233.566	377.893	376.64	364.958	202.684	208.989	213.321	226.291	203.408	199.267
Pgm	FBgn0003076	330.489	347.016	322.076	178.061	172.875	157.27	337.518	271.888	332.682	401.521	356.471	352.843	231.835	235.891	245.865	305.675	242.117	206.378	318.609	309.147	290.099	218.139	227.61	268.466	234.621	246.289	255.762	132.061	138.82	140.743	191.597	236.031	209.464	220.387	245.575	260.283	164.413	162.523	180.576	232.062	173.476	208.375	179.897	191.332	198.149	219.574	149.007	173.537
Raf	FBgn0003079	12.3613	12.446	11.5845	10.2137	12.8433	10.5836	11.4027	10.5367	10.5597	12.3477	12.8036	12.375	13.4209	11.6074	12.4633	13.2715	10.56	12.8743	12.811	12.6578	11.4737	11.6022	11.1828	11.1477	13.3854	12.9859	12.1844	12.8103	12.0432	10.4587	10.9362	11.5643	10.8579	12.8834	12.4702	12.4807	13.1981	11.7368	11.4368	12.5125	12.4894	11.3579	12.4156	12.8335	12.0498	11.9289	12.3297	12.0857
phr	FBgn0003082	22.693	20.7441	17.3034	18.42	19.1144	17.202	20.3502	18.3915	21.7226	23.8553	26.3488	22.8477	18.4919	22.0207	17.8495	21.1653	18.7542	16.835	19.1882	20.8429	19.4039	20.2651	20.4096	22.2711	23.5819	19.8108	19.5904	18.3703	23.9582	17.3765	20.1029	20.602	21.2338	25.5743	24.3805	23.5378	19.5565	19.8065	18.1118	23.0038	21.7351	21.6008	21.8038	20.2633	21.7205	22.2515	21.7929	20.7801
Pig1	FBgn0003086	0	0.104872	0	0.165687	0	0	0	0	0	0	0	0	0	0	0	0	0	0	0	0	0	0	0	0	0	0	0	0	0	0.131728	0	0.147768	0	0	0	0	0	0	0	0	0	0.158797	0	0	0.144567	0	0	0
pim	FBgn0003087	0.688563	3.33853	2.66235	2.24883	0.576434	2.80785	7.95631	7.24979	0.268761	4.58255	0.476865	1.30853	0.438193	0.952001	1.02949	0.690487	8.45583	3.33023	1.20799	0.910483	1.72252	0.700243	0.845373	1.57679	2.37581	5.27656	1.83976	2.41978	3.7322	3.0094	4.38634	2.41286	8.32548	2.18126	1.92599	3.30484	2.09779	2.10011	5.16485	3.39534	2.5926	4.73945	1.94118	3.83686	3.74998	3.36568	3.86251	3.87832
pip	FBgn0003089	0.00952257	0.011033	0	0.045043	0.017372	0.042254	0.024538	0.03808	0.031048	0.038267	0	0	0	0	0.012619	0.015714	0.03903	0.018039	0	0.015877	0.015817	0	0	0.030576	0.023548	0.075628	0.037438	0.067189	0.051676	0.041585	0.095116	0.014935	0.104409	0.014345	0.098249	0.034588	0.077621	0.092109	0.062523	0.056661	0.054436	0.057526	0.090366	0.089949	0.042209	0.025989	0.093207	0
pk	FBgn0003090	1.27504	1.48541	1.12426	2.75391	2.64757	2.55876	1.53538	1.80768	1.62865	1.20144	1.46831	1.25424	1.15498	1.56643	1.33497	2.89094	1.91869	3.77466	1.86252	1.99653	2.12493	1.16066	1.40148	0.653799	1.493	1.60709	1.5147	2.10004	2.30983	2.9396	2.02185	1.5331	1.51904	1.68522	0.983548	1.0865	1.72081	1.31912	1.775	2.38142	2.49417	2.68464	2.48905	1.6082	2.11992	1.63002	1.61872	1.36694
Pkc53E	FBgn0003091	3.13491	2.95861	3.00069	1.94739	2.02973	1.69533	2.40899	2.66522	1.9559	3.52813	3.1142	3.32598	2.67922	3.27681	2.77872	2.37841	2.04917	2.32192	2.4359	3.21485	1.96304	3.23945	3.64337	2.49044	1.89294	2.22374	2.05238	1.44745	1.0782	1.34721	1.85417	1.45906	1.18535	1.87422	1.75508	1.88918	1.70028	1.79892	1.62452	1.72055	1.18608	1.58901	1.2921	0.897965	1.5989	2.02773	1.55532	1.60909
Pkc98E	FBgn0003093	29.5515	30.9143	31.2454	24.947	24.6748	25.2829	30.5826	28.3665	33.7541	29.1175	32.9203	36.173	27.5172	26.9527	30.5	27.4925	23.9881	27.2727	29.3277	32.8802	30.5473	27.2859	28.1952	29.8881	27.782	28.6583	29.0734	25.2704	26.926	28.29	27.8993	29.5854	26.1817	29.4681	32.0793	32.5348	24.638	24.8687	27.4042	31.0529	29.32	29.2247	28.5945	26.7573	29.0051	25.2688	24.4791	26.8979
plu	FBgn0003114	0	0.121203	0.153798	0	0	0.16853	0	0.157011	0	0.503492	0	0	0	0	0	0	0.165531	0	0	0	0	0	0	0	0	0	0	0	0	0	0	0.172007	0	0	0	0	0	0	0	0	0	0.370541	0	0	0	0	0	0
pn	FBgn0003116	16.9417	15.7447	15.1648	12.2711	12.3839	10.5825	17.1278	17.2692	15.9486	19.4451	22.2687	20.8631	13.3361	14.5786	14.0545	15.3951	14.027	12.63	16.9658	18.1385	17.5805	15.8134	16.3667	17.3479	13.6696	16.1741	14.8409	13.538	13.5648	13.2429	16.4737	16.5068	18.1124	16.8617	16.7422	17.9722	14.4806	14.5097	14.0979	14.5701	13.9643	14.603	13.8262	15.7872	16.0302	17.6192	16.2718	19.2178
pnr	FBgn0003117	0.01577	0.017861	0.112752	0	0.057405	0	0	0.021306	0	0.022282	0.048033	0	0.10876	0	0	0	0.044337	0	0.020761	0	0	0.01906	0	0.048548	0.04099	0.021576	0.020303	0	0.044378	0.021945	0.09263	0	0.110218	0.047428	0.131253	0.026947	0.035398	0.077596	0.020227	0.023916	0.068057	0.02474	0.051355	0	0.046271	0.067195	0.052123	0.072298
pnt	FBgn0003118	15.3245	14.836	14.6604	14.7656	16.7412	14.2713	17.9096	17.0921	16.8242	15.4148	16.2943	15.9451	16.9865	14.8196	13.9558	14.4955	11.6421	12.6183	17.8523	18.5814	17.8308	15.3508	15.676	13.6412	26.7461	26.6789	25.0488	25.7006	26.505	23.8314	28.1791	33.0317	26.0759	30.7922	27.8946	27.688	27.3147	24.0869	25.8468	26.6443	29.2952	28.0204	33.5004	25.3546	32.2441	28.2152	29.1661	28.3622
polo	FBgn0003124	0.465985	4.62324	3.51165	4.25389	0.308551	3.88213	15.9157	12.5479	0.411928	12.2255	0.451853	0.428679	0.382288	0.445788	0.392842	1.22974	18.7033	7.68044	2.19457	0.627023	2.4622	0.411555	0.562777	2.83291	4.36195	7.0006	4.28869	6.22604	8.81278	8.22058	10.7364	6.84431	26.5659	6.18059	6.06982	6.72829	4.18133	5.62425	7.91181	7.12717	6.57574	8.40897	3.90578	7.49963	8.7344	7.16107	10.5463	7.75167
Poxm	FBgn0003129	0.0481	0.270003	0.206152	0.238556	0.131446	0.105857	0.46894	2.22744	0.178661	1.11115	0.43982	0.409472	0.167281	0.64023	0.295469	0.12764	0.411245	0.768279	0.44887	0.039486	0.188078	0.087799	0.287917	0.109195	0.047891	0.233724	0.061559	0.178688	0.103306	0.231008	0.357656	0.47839	1.18816	0.687518	0.065311	0.16088	0.068492	0.099364	0.244853	0.40612	0.382698	0.153444	0	0.116427	0.105964	0.312853	0.666329	0.027616
Poxn	FBgn0003130	1.04879	0.72848	0.677728	0.537334	0.728047	0.623003	0.627174	0.612654	0.370317	0.577754	0.761144	1.08048	0.938414	0.909287	0.765586	0.752177	0.74806	0.422366	0.699852	0.573698	0.468129	0.577724	0.930433	0.830497	0.630865	0.277658	0.127794	0.185789	0.21483	0.342413	0.520401	0.114609	0.458597	0.713944	0.474082	0.417074	0.355995	0.144523	0.222359	0.307019	0.397589	0.398807	0.372173	0.403281	0.403544	0.397549	0.332245	0.229472
Pp1-13C	FBgn0003132	0.09513	6.70289	5.24806	5.44801	0	6.34489	16.8693	16.5908	0.046524	20.8214	0	0	0	0.088575	0	1.07762	23.4085	9.90517	2.1734	0.103733	3.19854	0.038774	0	2.90553	0	3.86059	0.162039	0	3.25699	4.07534	8.6409	3.58947	30.2138	0	0.042721	2.94693	0	0	6.0787	2.99526	0.046085	3.82718	0.158893	5.50859	6.68003	3.05321	5.60614	4.78455
Pp1alpha-96A	FBgn0003134	41.3744	46.021	42.1921	35.3903	39.4042	35.8501	44.2025	46.8474	40.9945	46.6786	45.0023	48.2996	40.3529	39.2598	40.5947	41.3975	38.435	35.4977	42.3887	48.7457	41.3895	39.4844	41.6498	43.1697	36.5041	40.8738	39.6937	37.6401	37.5364	38.5781	37.7736	37.8688	38.5784	42.9218	40.226	41.3827	36.1714	34.4444	38.7343	40.1666	39.4796	40.2927	37.9472	37.0321	40.7019	39.5025	40.5865	36.8678
Ppn	FBgn0003137	7.20587	6.48417	6.89057	9.7639	8.19065	7.34486	9.46007	9.39627	6.9533	7.60817	6.99343	6.21372	9.76428	9.30548	7.47589	9.11348	5.77989	4.67672	7.30311	8.38316	7.12699	8.27035	7.06527	6.02456	16.6607	14.34	11.4104	18.9516	16.9127	11.6262	16.4555	13.759	13.9842	15.905	13.4719	12.2652	16.2681	14.1203	11.4217	14.6324	14.9786	15.2446	18.0595	11.1185	15.6257	14.9386	13.7686	13.0071
PpV	FBgn0003139	41.9198	37.7038	36.1325	44.5861	50.7339	46.2854	35.6555	36.3691	34.7216	41.8857	44.8786	42.8667	46.9051	42.703	41.5073	48.2873	40.734	41.0245	38.1752	43.886	39.9895	51.0249	46.118	43.4139	47.8276	49.0458	43.7901	53.4744	51.5389	46.7625	43.832	45.4978	43.7469	51.0965	48.3926	49.7001	49.0906	47.7887	49.1619	49.382	50.263	53.5989	44.1353	44.8614	44.5076	51.6784	50.2877	50.5055
PpY-55A	FBgn0003140	0.051196	1.93738	1.96444	4.34216	0	1.44516	8.72588	7.16796	0	7.51809	0	0.154045	0.071647	0.071031	0	0.186591	8.954	4.45713	0.629558	0	1.25748	0	0	2.20801	0	1.01713	0	0	1.51083	1.40182	3.17975	1.25835	9.5628	0	0	1.0137	0.029868	0	2.53258	0.88892	0	2.426	0	1.76842	2.66634	0.986545	2.1189	2.38033
pr	FBgn0003141	37.3331	40.8892	41.6119	42.1311	37.0654	41.4894	35.187	35.8907	40.5627	39.848	44.237	39.9615	37.3171	38.2563	38.6219	42.1693	37.4203	39.0863	36.1875	41.5323	38.5048	39.2614	37.5167	38.1493	33.8287	39.9624	39.9665	39.9587	40.277	43.5177	37.9172	39.5424	37.7631	38.8872	40.8074	42.4873	33.8979	37.4493	39.8434	39.3317	34.2184	38.3399	31.6372	36.0727	35.2345	41.4224	37.9598	39.9541
prd	FBgn0003145	0.023054	0.129498	1.25174	0.038059	0	0.473415	0.38449	2.76093	0	2.19289	0	0	1.69868	0	0	1.66915	2.36235	3.37872	0.982308	2.34804	0.036108	0.784967	0	0	0.045824	2.14167	0.796942	0	0.131825	0.063325	1.74657	0.035283	3.18615	0	0	0.038614	0	0.171332	0.029354	0.353468	0.033329	1.24845	0.03807	0	0.203086	1.2643	0.102143	0.952688
Prm	FBgn0003149	65.182	55.6354	55.7331	84.6117	77.2132	63.9004	93.3505	93.7807	67.7246	79.9204	77.7529	60.4849	82.4469	80.1101	55.9719	79.8373	64.8989	55.336	85.9107	77.1345	62.5379	76.3921	74.0634	68.7771	81.8292	70.7404	55.193	86.144	81.129	68.5563	85.7738	68.2188	69.1868	91.8051	75.128	68.6828	75.7463	63.4233	56.6139	79.2152	77.5654	78.3463	84.413	58.7841	72.0521	78.8219	74.1142	67.1933
CG2841	FBgn0003159	61.0229	62.2062	56.8356	69.0352	68.4092	71.0202	72.2604	63.5746	56.8278	89.6618	86.5865	92.5412	69.0452	64.4513	68.4196	76.3037	66.267	69.2623	67.637	66.607	61.1548	85.8829	84.5587	84.6671	61.464	58.7215	55.07	70.0077	68.4308	62.4816	51.1184	54.7859	60.9373	79.748	79.0458	73.4584	64.741	63.4361	63.7676	65.5855	67.6325	65.4383	59.3006	56.6996	57.168	80.7661	78.0231	77.8404
Pu	FBgn0003162	1.06906	1.19748	0.722969	1.4024	1.28253	1.52928	0.868524	5.15052	0.539352	1.10353	2.44412	2.20644	1.56855	2.16411	1.30376	1.70296	1.4094	0.793483	1.24328	1.79763	1.18252	1.20142	1.72442	0.720583	1.1089	1.53024	1.22274	1.99714	1.33708	1.80988	1.89008	1.85027	0.916439	3.6	2.09077	0.889614	1.41693	2.14379	1.07239	2.47352	2.12158	1.39822	1.91822	0.911034	1.20003	1.71705	3.12375	0.808883
pum	FBgn0003165	22.9928	25.1646	24.5363	22.8227	24.1644	25.6136	23.9563	24.2483	26.8105	24.955	30.702	34.6813	22.8701	24.7743	28.4024	27.2642	21.6925	25.1753	23.4432	32.3056	26.9234	27.6366	29.8278	31.0192	22.2771	21.1654	26.0854	24.9382	27.0509	27.338	24.1879	27.3151	24.814	28.8381	31.9572	31.4045	20.4355	21.0908	24.4537	26.5663	25.9476	25.1586	24.1912	22.9813	24.8562	25.5956	27.3079	26.6645
put	FBgn0003169	37.202	33.5205	29.3764	26.7196	26.1382	22.6039	37.4977	34.9528	35.9991	44.1588	40.2003	39.2885	24.1698	25.2265	25.5794	27.7378	22.9951	25.0733	32.3609	33.9235	30.1203	32.722	33.1433	32.839	35.3539	32.8895	32.7112	25.7771	27.4756	26.2525	32.7237	36.1655	34.4163	40.4438	46.0709	39.439	27.1207	29.4735	27.8342	30.6266	29.9135	28.4453	31.7825	32.2572	32.5945	37.2632	33.9667	35.8216
pwn	FBgn0003174	0.013017	0.044499	0.055835	0.041996	0.023698	0.057361	0.017438	0.052539	0.020236	0.126907	0.118862	0.104521	0	0.036749	0.049869	0.044507	0.108903	0.122578	0.085093	0	0.020959	0.062719	0.017216	0	0.075095	0	0.016837	0.070614	0.054382	0.073299	0.075852	0.040231	0.072372	0.097895	0.220174	0.113026	0.057911	0.063745	0.083991	0.098105	0.056045	0.020207	0	0.08288	0.152951	0.127992	0.042868	0.119395
px	FBgn0003175	36.9014	38.9778	36.5973	29.7562	33.7521	31.857	37.8302	34.7881	35.2396	32.8989	37.4221	40.3809	39.3843	37.5653	39.2959	34.9136	29.4539	34.3364	42.159	43.0772	39.2014	33.4857	32.7223	31.0921	34.2999	33.801	34.8685	28.6356	31.3902	27.8521	28.5034	34.5986	26.3976	30.2997	33.7393	32.023	35.4417	32.4877	33.5991	32.7888	31.9584	32.5237	34.5676	31.9505	34.672	29.6509	28.8644	29.4201
qua	FBgn0003187	0.227328	4.4839	4.25043	3.71625	0.159139	2.97376	12.3996	12.4047	0.158901	12.0583	0.426193	0.302509	0.314387	0.4672	0.284136	1.6152	15.1244	6.47422	1.57058	0.72083	2.85161	0.211706	0.301462	2.03541	0.205766	3.00284	0.381986	0.192486	2.47208	2.44633	5.92695	2.09365	19.4339	0.368136	0.337339	2.01821	0.315297	0.373636	3.6467	1.99493	0.302241	3.33488	0.457419	3.92418	5.15562	2.74549	4.05234	3.8486
r	FBgn0003189	4.15137	3.39012	3.23964	9.76168	11.0789	11.537	5.51197	7.27489	4.17663	8.83574	8.81155	9.33561	2.90028	2.48568	2.16587	9.64373	10.8	10.645	5.41469	5.35509	4.20999	11.8538	11.4573	9.7592	11.4682	12.1093	8.87389	15.2112	18.4682	11.7706	13.0243	12.2213	13.8435	12.9452	14.7493	10.8472	11.9798	10.3524	9.95968	16.6442	17.7813	18.3731	16.7859	12.7118	15.5464	18.6141	17.7089	15.9882
ras	FBgn0003204	65.2738	62.6448	59.4471	36.0616	38.9331	37.9607	41.3119	40.6981	44.1765	70.4493	78.4262	77.4833	44.8651	46.8963	42.0552	56.1346	45.6784	52.1717	49.2263	47.9502	45.4235	53.4668	54.9596	49.0652	60.7807	57.1603	53.9323	41.5154	42.7697	36.4991	40.5109	43.0498	37.2049	61.9133	61.338	55.9713	44.2741	43.1676	38.1712	49.2442	49.5978	50.8621	51.5418	42.1482	49.7172	54.718	48.6375	49.6407
Ras85D	FBgn0003205	52.7171	48.6772	47.187	52.4904	55.0702	51.6098	51.826	52.403	53.6327	58.218	57.5142	56.3729	49.6878	46.5438	47.6637	53.8605	49.474	49.7904	51.157	56.4723	52.0246	52.8289	50.8657	50.4478	84.7783	85.896	79.7134	80.7291	86.374	75.2847	80.615	84.8614	85.4353	94.0986	94.6698	88.3633	75.8837	79.878	75.1257	87.5283	89.7693	88.5008	85.3859	82.3361	84.7229	85.9099	87.9428	83.3157
Ras64B	FBgn0003206	37.789	36.7643	33.7555	41.7973	35.2055	34.2183	44.1726	49.552	32.9841	45.434	42.3849	33.6984	41.3745	39.8943	33.0174	44.8535	38.6756	33.6582	43.4646	43.6997	36.6178	38.3478	39.8431	36.8307	45.0046	45.5994	37.4828	42.6038	43.1925	38.5516	46.3208	41.3822	43.4516	52.9176	41.2658	40.293	44.611	40.4891	38.5954	45.2944	42.4136	45.3146	46.5279	39.4296	45.7969	45.2465	45.9084	42.0936
raw	FBgn0003209	24.7885	23.4861	20.9889	19.9619	21.2954	19.1651	45.3444	46.2232	41.7566	22.8721	24.7451	22.2498	20.2256	16.8563	17.3102	20.8342	16.8247	16.8944	31.4549	32.1119	26.5559	20.718	19.0892	16.4212	40.1928	35.0374	33.4221	27.6696	29.1738	23.6585	49.7978	57.8011	47.8721	43.5447	40.222	37.7669	33.3753	32.5743	30.6119	29.2961	33.8473	33.8676	49.0424	44.6034	49.6852	31.8681	33.1382	34.3868
rb	FBgn0003210	14.7612	16.1164	15.2993	15.0475	15.2147	15.2655	14.8356	14.4738	14.2608	15.0877	13.9825	17.3199	16.5097	16.5704	16.4691	16.577	15.5359	15.9743	15.4829	14.4259	14.5522	14.8172	15.745	14.8481	17.403	17.0031	16.3565	15.0547	17.0658	17.3276	15.756	16.5236	17.4321	18.2362	17.2572	16.9617	16.3193	15.448	14.5819	17.6836	18.5721	16.7495	15.9604	16.12	15.7654	17.8481	18.5913	16.0918
rdgB	FBgn0003218	19.2721	21.9918	18.77	13.9729	10.809	11.9179	28.8636	26.8791	23.5997	28.2075	18.6832	19.9391	14.0846	17.0695	16.4526	17.7968	18.555	14.6552	22.0823	21.0072	18.9255	13.0266	13.9928	16.2236	16.4116	19.7039	16.6653	10.5661	12.0766	11.3066	17.6602	19.6948	24.9343	16.2773	17.705	16.5448	12.5475	12.4051	14.6716	14.9067	12.2357	15.8641	14.7661	15.8976	18.5219	14.0459	11.4217	14.5973
rec	FBgn0003227	0.082014	0.055673	0.070362	0.160477	0.149267	0.240508	0.223628	0.133066	0	0.162633	0.12491	0.233065	0.090593	0.069248	0.020585	0.655139	0.138547	0.215846	0.086486	0.108281	0.052098	0.1587	0.108697	0.075591	0.320512	0.516987	0.379814	0.360104	0.57804	0.113912	0.313558	0.30246	0.527873	0.172654	0.340382	0.41928	0.239701	0.484648	0.168135	0.498074	0.236066	0.464028	0.320995	0.603875	0.601529	0.373471	0.488233	0.639197
ref(2)P	FBgn0003231	309.009	294.152	292.279	250.811	232.635	224.312	397.381	402.558	397.484	344.925	330.763	345.466	243.106	237.221	230.147	300.436	269.31	274.83	374.384	381.228	328.794	242.486	246.838	243.717	545.032	521.245	476.755	415.715	475.532	385.939	607.902	593.171	583.546	565.417	596.202	524.639	456.63	466.647	426.749	509.456	526.344	536.757	645.48	559.849	619.108	458.462	467.905	432.056
Rh2	FBgn0003248	0	0	0	0	0	0	0	0.120774	0	0.645548	0	0	0	0	0	0	0.126885	0	0	0.142419	0	0.16158	0	0	0.059474	0	0	0	0.064111	0	0	0	0.438225	0	0	0.216801	0.025388	0	0.055491	0	0	0.071124	0	0	0	0	0	0.10135
Rh3	FBgn0003249	0	0	0	0	0	0	0	0.0592	0	0.126553	0	0	0	0	0	0	0	0	0	0	0	0	0	0	0	0	0	0	0	0	0	0	0	0.064773	0	0	0	0	0.054429	0	0	0	0	0	0	0.06323	0	0.049684
Rh4	FBgn0003250	0	0.394871	0.378188	0.597735	0.243349	0.131113	0.317481	1.10059	0	0.653699	0	0	0	0.061584	0	0.080237	0.770902	1.33815	0	0	0.068198	0	0	0.198145	0	0.250284	0.056543	0	0.259708	0.121103	0.401065	0.203716	0.697265	0	0	0.219425	0.051417	0.036931	0.056169	0	0	0.216063	0.074976	0.290107	0	0.130642	0.395568	0.205227
rib	FBgn0003254	0.090225	1.17671	0.451558	0.561867	0.027369	0.617648	2.79199	2.47611	0.046097	1.31312	0.114487	0.071635	0.020712	0.021185	0.094922	0.155852	3.29155	0.961641	0.177886	0.024849	0.239915	0	0.059744	0.232052	0.526046	0.533822	0.135652	0.0274	0.506603	0.251726	1.21231	0.486113	2.81297	0.022613	0.460498	0.593061	0.016842	0.049274	0.347626	0.296031	0	0.141209	0.024436	0.360339	0.63987	0.575229	1.19186	0.413634
rk	FBgn0003255	0.068279	0.077671	0.117156	0.088333	0.049716	0.080192	0.073478	0.128749	0.042243	0.076382	0.083146	0.109211	0.056247	0.154103	0.121577	0.093728	0.133584	0.205645	0.089435	0.180796	0.197238	0.082318	0.126483	0.063585	0.087865	0.1856	0.035279	0.148557	0.038141	0.095801	0.059812	0.021072	0.076039	0.164301	0.019161	0.023606	0.068517	0.04464	0.052775	0.020617	0.03922	0.127563	0.088381	0.043528	0.060146	0.134683	0.075027	0.093923
rl	FBgn0003256	34.6046	33.959	27.8294	31.9432	27.0587	28.3264	33.4292	34.4443	37.3255	39.3159	41.2432	43.2723	28.7775	28.3601	30.7261	31.6381	28.1193	28.8996	35.5976	40.6275	34.3893	30.7575	33.691	34.8733	37.6113	38.2836	39.6832	32.3164	31.2874	32.9572	38.636	40.258	40.144	48.053	49.6748	44.5822	32.9874	34.5347	35.4006	35.4567	36.1438	34.3636	38.6891	37.713	40.6572	36.5421	36.6957	35.8927
r-l	FBgn0003257	4.99645	6.12249	5.31694	39.1662	42.9286	43.3286	10.3959	9.78492	12.0074	20.1383	22.5311	23.233	10.6376	9.05032	9.3173	31.0625	24.7481	29.0266	13.4016	13.2631	10.5716	53.1103	50.4552	50.4032	13.8332	16.3514	14.3572	40.7786	38.9467	36.4414	18.3396	17.1381	16.0544	20.2556	21.0255	21.4751	19.217	17.399	17.8365	31.0593	31.6695	33.0888	19.6033	23.0986	19.5805	40.666	38.6272	39.0568
Rm62	FBgn0003261	288.329	281.744	266.022	217.43	211.765	216.839	265.347	256.229	251.201	327.641	375.883	375.204	250.86	241.941	229.364	269.679	225.317	242.892	285.852	290.2	260.639	265.987	268.47	253.24	286.526	273.593	245.503	231.576	243.623	209.766	245.587	258.875	227.871	292.785	284.791	280.582	243.828	227.956	230.91	259.542	262.223	266.841	282.73	254.377	275.769	257.918	247.199	245.703
ro	FBgn0003267	0	0.1614	0.1374	0	0.177182	0	0.069571	0.200576	0.069774	0.14304	0	0.145674	0.067598	0	0	0	0.281103	0	0	0.392446	0	0	0.259563	0	0.032966	0.068435	0	0	0.21329	0	0.073076	0.222464	0.27722	0.218973	0	0.079738	0.028128	0.080682	0.061274	0	0	0	0	0.079321	0.071776	0.071467	0.107999	0
rod	FBgn0003268	0.560997	0.585192	0.627649	0.646808	0.666235	0.860635	1.16914	0.999298	0.477579	0.911695	0.760734	0.729009	0.58334	0.603114	0.532715	0.850111	1.52545	0.965468	0.667854	0.444891	0.690654	0.660236	0.693151	0.34348	1.52356	1.68009	1.35932	1.58146	1.67434	1.19066	1.78853	1.90765	2.50311	2.27499	1.74819	1.51418	1.62849	1.83784	1.40444	1.99915	2.29104	2.29975	1.66774	1.49202	1.6312	1.97811	1.9116	1.9163
amos	FBgn0003270	0	0	0	0	0	0	0	0	0	0	0	0	0	0	0	0	0	0	0	0	0	0	0	0	0.056404	0	0	0	0	0.111576	0	0	0	0	0	0	0	0	0.10262	0	0	0	0.141333	0	0	0	0	0
RpLP2	FBgn0003274	3737.16	3718.22	3663.14	3078.45	3093.56	3126.14	3097.61	3229.15	3532.78	3511.51	3686.14	3493.19	3362.6	3294.88	3231.44	3245.04	3274.64	3200.86	3353.21	3235.87	3374.95	3338.96	3341.39	3084.05	4049.45	3839.42	3918.09	3594.43	3365.59	3636.84	3629.16	3503.25	3415.62	3863.11	3619.85	3818.96	3588.62	3515.2	3199.39	3593.59	3597.22	3579.56	3574.17	3699.27	3401.98	3681	3623.56	3634.83
RpII18	FBgn0003275	59.9727	79.786	72.6503	89.7203	80.931	105.26	81.2189	82.4043	62.2334	114.625	89.0308	92.2461	64.0994	66.793	71.1822	75.9682	110.504	97.8086	82.6121	66.0316	80.2998	93.5715	88.0134	103.442	78.8529	77.4055	79.7593	98.9085	99.1643	99.7652	87.0964	85.0181	116.138	94.1576	86.9819	98.0695	77.3377	96.2428	102.256	93.0348	89.8148	98.5413	79.2788	98.1417	86.4741	99.0766	98.1406	106.704
RpII215	FBgn0003277	17.8923	17.7193	16.2159	19.317	18.7252	18.9113	20.0454	20.1771	18.4179	19.6726	22.6456	21.2254	18.2548	16.1012	15.9572	24.5291	19.2403	20.1514	21.7677	20.7566	18.0978	21.0137	19.814	18.5102	24.5971	25.0008	21.6904	23.0178	24.3618	17.8059	23.7516	24.1834	21.9993	25.0702	24.7292	22.4393	24.3413	22.6618	21.4903	26.5096	25.7707	27.2802	28.731	23.7123	27.025	25.126	24.737	24.3694
RpI135	FBgn0003278	5.52081	4.98774	5.21835	7.3294	7.17799	8.4696	3.09709	3.52916	3.59918	12.132	12.0709	12.3123	6.09438	5.3101	6.14923	8.01143	7.33549	7.58243	5.48301	5.83301	4.81024	13.9558	10.9258	12.8389	8.45078	8.78392	7.27701	11.531	10.3151	7.91182	6.92995	7.51179	6.33062	12.1911	11.8212	11.3937	8.14777	8.37318	8.43928	10.0297	10.6	10.4567	8.32118	7.32811	7.90993	11.1233	11.2412	11.7965
RpL4	FBgn0003279	2666.39	2582.66	2621.57	2164.59	2247.56	2186.39	2268.94	2285.76	2411.1	2473.59	2683.12	2604.89	2501.75	2399.56	2332.62	2577.03	2155.52	2493.24	2494.61	2437.78	2281.58	2439.34	2387.03	2355.73	2460.2	2372.4	2243.03	2224.36	2353.07	1971.38	2063.28	2142.68	1873.08	2253.44	2167.54	2143.65	2276.27	2159.5	2210.7	2233.48	2209.34	2339.05	2300.87	2110.31	2284.49	2209.84	2047.47	2077.93
rst	FBgn0003285	0.049814	0.12794	0.267066	0.080158	0.15873	0.164731	0.116308	0.150635	0	0.086376	0.132643	0.140557	0.102212	0.105544	0.111773	0.084849	0.121288	0.070401	0.162523	0.103211	0.060352	0.089931	0.214034	0.136181	0.159055	0.117888	0.096776	0.134754	0.103766	0.105545	0.235333	0.057819	0.069135	0.20607	0.176342	0.065181	0.082903	0.111661	0.128797	0.149943	0.142908	0.096385	0.140406	0.217786	0.182998	0.174399	0.095601	0.142816
rt	FBgn0003292	0.019644	0.088536	0.028082	0	0	0.057596	0.027074	0.026653	0	0.168619	0.02993	0.030697	0.081706	0.055172	0.073163	0	0.139114	0.036909	0.026037	0	0.061895	0.095308	0	0.02994	0.064598	0.081295	0.025198	0.03621	0	0.054191	0.087158	0	0.082817	0.029543	0.0269	0	0.011115	0.048535	0.075224	0.029981	0.028337	0.062215	0.161276	0.031566	0	0.112712	0.043428	0.045055
ru	FBgn0003295	0	0.037206	0	0	0	0.049006	0	0	0	0	0	0	0	0	0	0	0.047871	0	0	0	0	0	0	0.049941	0.022384	0.046643	0	0	0	0	0	0	0.14195	0.100302	0.044798	0	0.114886	0.055275	0	0	0.04842	0.160936	0.055697	0.054102	0.04907	0.145908	0.111096	0.076729
run	FBgn0003300	0	0.045635	0.028965	0	0	0	0	0	0.060786	0.058067	0.030875	0	0.02811	0	0.050228	0	0.028728	0	0.026882	0	0	0	0.026908	0	0.013347	0	0	0	0	0	0	0	0.085488	0.121904	0.055413	0	0	0.033395	0.077554	0	0	0	0.066619	0	0	0	0	0.023241
rut	FBgn0003301	59.0844	51.2897	52.5566	15.0787	13.2788	15.1912	8.51369	9.41852	7.50091	29.0743	37.6541	38.0251	49.8029	49.5914	48.96	27.1735	19.8913	27.2332	11.9708	10.3919	10.3794	8.68702	10.4379	7.84492	38.8172	34.0843	33.0797	12.0805	11.3309	10.4504	6.82063	6.59249	5.34335	23.2006	16.7991	16.9349	30.8464	26.5097	25.9069	16.2864	17.9386	15.9513	9.29282	7.08188	8.14311	6.63086	7.29256	5.48119
rux	FBgn0003302	4.56631	7.04851	6.85178	6.30933	2.83468	7.10836	16.4751	14.8841	5.39093	20.763	3.97705	4.39076	4.44607	3.80281	4.25443	5.15377	19.0527	11.0747	5.08175	4.58378	6.35229	4.20899	4.09512	5.78573	5.13958	6.60802	4.32034	2.70356	6.1945	6.96483	8.35173	6.18337	25.6801	4.79777	5.19559	6.19958	3.54035	4.04054	7.85998	5.28836	3.21652	6.41409	4.53911	7.52702	7.90301	5.63688	7.27531	6.88424
ry	FBgn0003308	52.1062	56.3888	48.2683	35.4977	38.6138	35.7338	26.639	24.0233	25.9014	50.6155	50.4184	53.7896	47.8312	49.8197	53.4961	47.2747	34.7255	34.8603	39.0874	37.7507	35.7189	58.981	62.1356	60.9617	36.5626	37.3731	34.8121	20.0704	21.8134	22.2041	17.4163	19.2333	14.918	28.9747	31.8147	30.2378	29.1822	26.4246	26.9246	24.974	21.433	25.439	23.2569	22.639	22.693	36.7967	29.4115	34.2602
S	FBgn0003310	7.16235	7.09404	7.96556	7.88833	7.4462	8.48395	9.40742	8.25934	6.85201	9.54403	8.88415	9.29583	8.2875	6.16245	6.93068	8.1825	8.14397	7.17331	8.78534	8.47679	7.58486	6.21365	7.28014	7.87676	13.0653	12.044	9.46264	11.7598	12.6696	10.6218	12.9562	12.0145	13.2835	11.8843	12.1808	10.7428	11.2594	10.4577	10.6037	12.7194	13.7373	13.1457	12.1434	11.978	14.0182	13.099	12.0484	12.3548
sad	FBgn0003312	0.067472	0.075408	0.24057	0.056386	0	0.149036	0.572909	0.323881	0.098747	0.197336	0.205685	0.154569	0.141315	0	0.081616	0	0.388299	0.063514	0.363398	0.055131	0.209086	0.0413	0	0.050601	0.136189	0.189168	0.215439	0.317233	0.440269	0.138327	0.202341	0.103233	1.05537	0.203334	0.045392	0.167752	0.252391	0.224137	0.256884	0.471158	0.63814	0.217575	0.621276	0.438815	0.397959	0.147947	0.037539	0.350022
sala	FBgn0003313	0	0	0	0	0	0	0	0	0	0	0	0	0	0	0	0	0	0	0	0	0	0	0	0	0	0	0	0	0	0	0	0	0	0	0	0	0	0	0	0	0	0	0	0	0	0	0	0
sax	FBgn0003317	18.4519	19.0007	17.5797	15.5473	16.6222	16.3058	22.3311	20.5039	21.2119	21.5284	19.8791	20.0397	18.0305	17.5605	17.5076	17.856	17.4184	16.1208	20.0806	20.1859	16.6222	16.7283	17.0163	17.1793	23.9753	23.7255	20.7492	20.0955	21.485	18.631	25.1321	25.6028	25.931	27.0971	28.0379	24.7239	21.5534	23.0079	22.3683	22.954	23.8419	22.3764	24.3175	21.6092	24.1592	23.9306	24.6167	22.6049
Sb	FBgn0003319	0.048785	0.055206	0.069758	0.026507	0	0.071534	0.044316	0	0	0.046042	0.099067	0	0.067346	0	0.061258	0	0.022885	0	0	0	0	0.058992	0	0.024991	0.021173	0.044553	0	0.029739	0.022914	0	0.023905	0	0.022749	0.024453	0	0	0	0.026689	0.020841	0	0	0.025548	0	0.026025	0	0.069395	0.035849	0
sbr	FBgn0003321	32.9869	32.8332	32.2833	31.3452	27.5246	30.3208	38.3663	36.6897	34.0196	39.7602	37.0376	36.8516	30.6784	32.2768	30.2015	32.0577	33.5035	33.2594	37.0355	36.2651	34.7081	32.8727	33.4774	31.55	32.4666	34.299	30.6466	31.2554	31.8106	28.2865	35.0708	33.0807	36.8538	36.0616	33.9336	32.4147	29.6856	29.908	30.3174	30.7233	30.7931	31.2447	34.5452	32.5113	37.7968	31.7235	31.2222	30.2589
sca	FBgn0003326	0.017473	0.019737	0	0.085688	0	0.025615	0.047834	0.023654	0.026464	0	0	0.05496	0	0.07371	0.04368	0.0609	0.123261	0	0	0.086431	0.027664	0.042307	0	0	0.079952	0.048005	0.089808	0.064109	0.0988	0.09681	0.051496	0.107282	0.122434	0.131372	0.09631	0.088972	0.00984483	0.086153	0.04471	0	0.050333	0.082614	0.05713	0.084021	0	0.099752	0.019281	0.080115
Sce	FBgn0003330	10.7518	11.1354	9.86387	13.572	11.8812	11.8738	12.3941	10.8019	11.4865	12.1034	12.4973	12.7541	11.2434	11.7459	11.7177	14.4977	12.3466	14.2177	14.3838	12.8666	11.5284	11.8221	11.9551	12.6661	15.486	15.7291	14.8141	19.2307	14.3772	14.5864	17.2796	14.095	14.0129	14.2901	15.783	14.7121	16.4063	15.5127	14.3741	17.2505	15.8586	15.4053	17.9671	15.7117	19.3796	16.014	16.1648	16.8912
Scm	FBgn0003334	14.679	15.7585	14.4671	16.9112	17.9014	18.2638	17.5154	16.7335	13.1893	17.1149	17.3554	17.14	15.5779	15.0998	14.0402	18.0713	16.8419	17.8343	17.5628	16.5309	15.4535	18.1573	16.2909	16.7054	17.8481	17.2138	15.6155	16.5461	18.5269	14.5984	15.8596	16.2067	16.877	16.9351	16.6011	15.4497	16.6201	16.9524	15.7224	18.087	18.5981	19.4306	17.3733	17.6067	18.1503	17.3578	17.0814	16.1972
Scr	FBgn0003339	0.030478	0.017275	0.021791	0.049541	0	0	0.041344	0.041147	0.02333	0.021482	0.069614	0	0.10499	0.128787	0	0.158073	0.06418	0	0.100194	0.025176	0.048589	0.036815	0	0	0.029642	0.124912	0	0	0	0.042486	0.067045	0	0.021281	0.022915	0.021191	0.026104	0.042694	0.049949	0	0	0	0.071598	0.123884	0.024352	0	0.021605	0.050337	0
sd	FBgn0003345	22.5191	22.3513	22.9491	20.7951	20.2657	21.3062	24.9113	24.0195	27.1216	19.5369	21.1473	23.3802	19.6569	18.4876	22.2442	22.1326	19.7552	21.0147	22.1694	26.5812	25.1084	20.5841	21.0721	21.0789	27.1113	24.8087	27.7893	24.8422	25.3032	24.6177	27.806	31.0364	29.1121	29.7712	29.965	28.9502	24.2781	25.4666	25.5272	27.1215	27.7788	25.5902	28.5004	26.7731	29.5145	24.1988	25.9642	25.9645
RanGAP	FBgn0003346	4.15552	5.60482	4.95222	9.0788	9.15273	10.8145	6.94354	6.91779	5.061	9.81438	7.0715	7.43943	5.50145	5.67571	5.12232	8.72555	11.8628	10.2539	4.97042	5.72997	4.65684	8.91242	9.12795	9.62912	14.0291	16.203	14.7079	17.4161	18.1816	15.6905	15.9091	14.2349	17.6912	18.07	16.4105	17.6164	13.7616	16.2565	14.2014	20.0338	18.2719	19.8012	13.4351	14.5402	16.8947	19.0896	20.4984	20.6495
sei	FBgn0003353	0.431113	0.706583	0.308141	0.675587	0.820513	0.833099	0.945122	0.664665	0.647958	1.00911	0.567274	0.459392	0.706346	0.743022	0.291975	0.824414	1.24886	0.846822	0.649285	0.193567	0.339619	0.522888	0.988524	0.836344	1.09535	1.43258	1.33226	0.794601	1.28045	0.865004	0.637548	1.1713	1.29421	1.06094	0.99297	1.48745	0.92022	1.08125	1.07562	1.01677	1.44158	1.17908	1.06172	1.13353	0.747464	1.26477	0.931374	0.988766
Jon99Cii	FBgn0003356	5543.16	5582.74	6354.29	6746.21	7329.44	6665.77	8793.91	9173.52	9312.78	5528.68	5877.99	6278.36	8368.67	8165.99	7085.18	7818.83	6700.18	7441.35	8823.59	7510.83	8642.39	8217.97	8129.61	7171.01	2996.73	2546.34	2909.33	2902.25	2575.91	3228.23	4578.74	4076.84	3278.8	2997.93	2895.44	2602.12	4014.65	3688.03	3605.82	3071	3437.53	3098.81	4316.34	3936.63	4037.56	3034.73	2788.95	3577.56
Jon99Ciii	FBgn0003357	2663.63	2596.68	3180.13	3128.5	3558.92	3287.76	4171.07	4104.7	4446.59	2516.7	2791.65	3107.22	3882.08	3802.22	3586.29	3603.72	3116.09	3778.55	4297.77	3520.43	4272.73	3878.52	3802.05	3445.12	1400.2	1119.08	1376.87	1414.36	1268.28	1603.64	2216.07	1889.9	1568.91	1387.87	1339.93	1229.4	1817.09	1738.87	1793.73	1434.54	1588.63	1464.39	1957.77	1881.88	1843.95	1419.52	1306.83	1601.04
Jon99Ci	FBgn0003358	2457.48	2179.62	2402.99	2736.07	2990.74	2944.19	3089.21	2949.32	3201.42	1493.97	1702.2	1855.33	3048.39	3007.32	3068.37	2696.43	2681.41	2617.23	3539.31	2877.48	3738.45	3385.79	3241.11	2889.38	1179.18	923.717	1095.45	1192.77	945.906	1500.68	1787.73	1540.62	1211.41	913.002	857.404	860.435	1540.41	1313.51	1280.43	1280.34	1413.74	1138.63	1764.57	1736.68	1443.41	1456.66	1295.21	1424.87
sesB	FBgn0003360	1187.69	1224.68	1116.04	1552.37	1582.79	1438.79	1227.23	1151.52	1308.02	922.016	942.6	888.357	1583.83	1498.01	1524.33	1096.29	953.432	897.224	1134.82	1151.02	1077.02	1376.82	1295.49	1340.01	1267.25	1305.38	1286.8	1483.47	1501.43	1434.21	1262.96	1339.58	1235.31	1049.79	1083.86	1003.62	1552.38	1558.63	1546.67	1142.31	1140.57	1150.75	1179.31	1211.57	1193.53	1384.57	1340.13	1325.08
sev	FBgn0003366	0.24795	0.470819	0.508361	0.618619	0.058933	0.397172	0.835161	2.42454	0.13743	0.86841	0.770281	0.353079	0.2781	0.534259	0.210559	0.597267	0.66929	0.529398	0.516969	0.286717	0.564464	0.362191	0.711552	0.170548	0.25098	0.519708	0.168452	0.038487	0.355458	0.447655	0.528283	0.318893	1.21976	1.02225	0.21765	0.325661	0.308041	0.271018	0.589511	0.532421	0.432178	0.445499	0.361527	0.170603	0.762088	0.417724	0.683084	0.358979
sgg	FBgn0003371	37.4654	44.5082	37.5972	36.0971	36.7326	34.4306	42.0122	41.3213	40.3283	34.906	33.8406	36.9116	37.9498	38.0497	39.4742	38.4176	35.7775	33.2905	41.6501	43.9466	37.7493	31.5024	34.7337	36.6004	39.9923	40.188	37.7755	34.9964	38.698	36.2802	38.828	42.8142	42.5375	33.8933	39.9454	36.0904	38.6204	37.7236	40.6438	40.9181	42.2504	42.3771	41.1504	37.4073	46.685	37.6369	35.7103	36.507
Sgs1	FBgn0003372	0	0.019168	0	0	0	0	0	0	0	0	0	0.026716	0	0	0	0	0.023899	0	0	0	0.05377	0	0	0.026006	0.011066	0	0	0.062135	0	0.047034	0	0.026041	0	0	0	0.057668	0.00954302	0.041779	0	0	0.024414	0	0	0	0.049745	0.048336	0.018703	0.019436
Sgs3	FBgn0003373	0	0	0	0	0	0	0	0	0	0	0	0	0	0	0	0	0	0	0	0	0	0	0	0	0	0	0	0	0	0	0	0	0	0	0	0.179771	0	0	0	0.086267	0	0	0	0	0	0	0	0
Sgs4	FBgn0003374	0	0	0	0	0	0.096591	0	0	0	0	0	0	0	0	0	0	0	0	0	0	0	0	0	0.095563	0	0	0.082472	0	0	0.088694	0	0.09956	0	0	0	0	0	0	0	0.206259	0	0	0.222743	0.107027	0.193502	0.289484	0	0
Sgs5	FBgn0003375	0	0	0	0	0	0	0	0	0	0	0	0	0	0	0	0	0	0	0	0	0	0	0	0	0	0	0	0	0	0	0	0	0	0	0	0	0	0	0	0	0	0	0	0	0	0	0	0
Sgs7	FBgn0003377	0	0	0	0	0	0	0	0	0	0	0	0	0	0	0	0	0	0	0	0	0	0	0	0	0	0	0	0	0	0	0	0	0	0	0	0	0	0	0.333103	0	0	0	0	0	0	0	0	0
Sgs8	FBgn0003378	0	0.258272	0	0	0	0	0	0	0	0	0	0	0	0	0	0.428563	0	0	0	0	0	0	0	0	0	0	0	0	0	0	0	0	0.66191	0	0	0	0.26705	0	0	0	0	0	0	0	0	0	0	0
Sh	FBgn0003380	2.18894	2.50341	1.84957	1.58588	2.24085	1.8646	2.76253	2.64491	2.36878	1.71807	2.38594	2.16057	2.11929	2.41189	2.52147	1.55558	1.65018	1.8842	2.43788	3.29993	2.65782	2.04052	1.83458	2.4855	1.80466	1.7697	1.83309	1.47398	1.48703	2.16633	2.39475	2.62821	1.98507	2.49059	1.95339	1.95429	1.59828	1.67553	1.97677	1.72908	1.58217	1.58069	2.39382	2.30133	2.1418	1.57809	1.75905	1.42797
sha	FBgn0003382	0.100942	0.129558	0.234514	0.467331	0.275682	0.704571	0.084277	0.10178	0.118105	0.385535	0.2112	0.40639	0.414474	0.196008	0.1939	0.344253	0.404039	0.427903	0.296561	0.230005	0.101811	0.182278	0.083416	0.078766	0.371072	0.290294	0.245029	0.227735	0.403352	0.302673	0.16518	0.156145	0.157675	0.246738	0.356834	0.109911	0.308214	0.380689	0.391272	0.436969	0.416341	0.254127	0.345717	0.240806	0.333689	0.22992	0.304513	0.390657
Shaw	FBgn0003386	10.0534	7.29696	6.82889	11.461	7.75281	6.90279	9.89674	9.14642	6.62288	10.4879	9.93453	6.35272	11.4004	10.3307	6.66825	10.199	8.29474	7.79844	10.2375	10.6484	7.68643	10.9197	9.37844	8.14432	11.4925	9.16367	7.28981	10.1152	9.63932	7.56277	8.47675	7.47037	8.79723	13.2638	10.1392	8.49176	9.1922	7.44004	5.81019	9.71519	10.3445	10.5679	8.11657	6.95693	8.60874	10.4974	9.9848	9.534
shd	FBgn0003388	1.04859	0.896792	0.779333	0.586693	0.687353	0.399736	1.71133	0.940157	0.470872	0.662136	0.351512	0.293984	0.960662	0.85343	0.466992	0.553193	1.36911	0.985037	0.724084	1.06933	0.296603	0.381957	0.417869	0.765244	0.373572	0.550853	0.241905	0.426311	0.209095	0.433059	0.714702	0.321196	0.619804	0.252344	0.200413	0.176314	0.3211	0.121037	0.615017	0.513068	0.363339	0.632533	0.241612	0.404942	0.369294	0.331758	0.487231	0.288698
shf	FBgn0003390	12.129	12.5517	10.6934	19.3177	19.2259	18.8876	18.6628	21.9299	16.6375	6.2831	5.0789	4.27665	22.6558	20.4177	22.5032	13.256	11.0224	12.5453	18.702	14.705	17.8174	13.132	12.0579	10.5986	7.68605	8.68512	8.1715	11.6505	13.2327	13.3445	14.8847	12.2351	9.56837	7.83199	7.26493	5.68999	14.4532	13.1145	13.7443	11.5774	11.7303	12.0298	14.6646	11.5905	12.8704	11.3934	9.71288	9.87036
shg	FBgn0003391	15.6727	17.297	15.3645	20.7754	20.5541	20.8727	18.4929	17.723	14.321	22.3755	23.5277	23.3993	16.6569	16.4679	16.0687	21.3345	18.1014	18.936	19.9606	21.5044	18.9489	22.1829	22.1134	21.0901	37.3362	36.8437	33.3899	39.527	42.2456	32.4624	35.2366	38.2824	35.4903	41.4076	40.1671	37.8794	36.7921	36.8173	35.9386	41.8677	45.6059	44.3139	42.205	34.6858	40.544	41.1198	43.0358	38.795
shi	FBgn0003392	29.5154	30.4516	29.5577	30.988	30.614	30.9935	41.5077	35.1906	32.9218	36.8115	32.9183	33.0285	29.2555	31.2105	30.04	29.2917	32.8945	31.2659	34.2865	36.5168	33.1459	31.0481	30.5651	31.0186	41.1248	42.5167	36.6756	38.8648	39.1358	37.0327	46.1017	48.1863	51.9323	43.416	43.3949	43.439	40.0136	38.7417	37.8857	44.3456	45.8519	44.8337	47.8692	41.8348	49.3654	41.3535	43.1968	41.6227
shn	FBgn0003396	23.524	24.6133	21.6489	29.6479	30.5934	29.5752	20.4139	20.7048	19.9163	21.3895	21.4349	22.9852	30.3516	29.6296	28.7591	29.7253	23.4293	27.1387	26.4929	26.4712	23.7033	26.2019	27.293	26.2561	25.7699	25.1666	23.4876	29.8299	29.2781	28.9998	24.5926	27.751	25.199	25.034	27.4582	24.4501	28.2979	27.6472	29.0696	30.2367	30.2469	30.3366	29.2293	27.0142	28.1663	23.7512	26.3895	24.5176
shu	FBgn0003401	0	0.236302	0.201071	0.177039	0.064408	0.41563	0.549964	0.145206	0.103019	0.206545	0.107478	0	0.049245	0	0.042563	0.633151	0.609473	0.79683	0.237688	0.057578	0.054569	0	0.094229	0.105658	2.11476	2.42474	2.02607	1.66042	2.20203	1.54175	2.06389	1.72654	2.76008	2.86948	2.18036	2.62763	1.86918	2.4025	2.01307	3.23294	1.79709	1.93537	1.24163	1.89373	2.13301	2.37413	2.70835	1.95224
sina	FBgn0003410	14.9307	17.1106	18.1616	16.1393	14.0929	14.9292	20.852	22.8248	14.561	18.7137	15.1257	17.2656	13.9557	14.5769	15.0125	16.0943	23.353	18.9855	15.5615	15.3051	16.2276	13.0932	15.193	15.7895	15.4053	17.2558	13.4159	15.5055	17.2393	16.9521	19.6071	16.9652	24.4158	16.6187	16.4782	19.2327	14.2562	14.1627	17.1717	18.9106	16.1395	17.9061	17.0463	17.3461	20.4597	17.4349	16.7874	16.5351
sisA	FBgn0003411	0.97872	0.361715	0.34548	0.141409	0.90669	0.369931	0.485158	1.03531	0.92481	1.10831	0.496845	0.481813	0.799295	0.336409	0.377419	1.21582	0.969281	0.780191	1.25441	0.785647	0.495951	0.5117	0.110945	0.962188	0.342295	0.353251	0.313229	0.320398	0.370642	0.112823	0.501231	0.253237	0.119069	0	0.109202	0.134807	0.43685	0.275124	0.207484	0	0.853617	0.271503	0.428931	0.41007	0.123521	0.369691	0.27577	0.096277
skd	FBgn0003415	14.7332	14.7935	14.3717	12.7018	14.8664	14.5502	13.8709	12.8882	13.1107	13.0316	14.1561	16.1837	13.9381	14.4789	15.2565	14.7152	12.2578	13.7808	14.6593	15.1868	14.0377	12.3586	12.6239	12.2204	14.0436	14.7274	12.5677	14.6223	14.7678	13.9082	12.254	14.2105	12.7494	13.2	14.9571	12.9565	13.0321	13.1363	14.5114	15.1893	15.8729	15.0576	14.8418	13.2148	14.0583	12.8067	12.8812	12.7054
sl	FBgn0003416	12.9274	11.8055	10.2142	13.6	14.2069	13.3422	12.8944	11.9247	11.3136	13.7549	14.0881	12.1358	13.3083	13.8088	12.4629	13.6052	11.4048	11.6617	12.9035	13.447	12.4463	14.6372	13.2747	13.8445	13.8888	14.2428	12.8554	15.3895	14.4842	13.4817	12.589	14.4406	12.7434	14.4584	14.6646	12.8461	14.2126	13.1212	13.4206	15.0346	15.4667	14.4234	14.7183	14.1298	13.6906	14.5182	13.3977	14.094
slgA	FBgn0003423	1.63951	6.21791	6.39581	5.78075	2.95497	4.64514	10.136	13.486	3.59349	11.882	3.29682	2.89553	3.84313	2.26324	1.78141	3.5319	12.7809	5.77609	4.08753	3.44279	3.44315	2.48212	2.7207	3.6978	2.28714	4.13939	1.92593	2.87908	3.02483	3.96304	7.03786	4.1605	13.7313	3.06374	2.25068	2.90834	2.62708	2.36313	4.69448	3.42868	1.9694	4.52172	2.59271	4.53219	4.95043	4.43316	4.92855	3.35678
slo	FBgn0003429	5.56708	6.2892	5.431	3.78149	4.84392	4.04052	7.66578	6.8796	8.76756	6.07015	6.58036	6.55464	5.61774	6.16001	5.32683	5.36197	5.83994	6.84576	6.74424	8.57271	7.63748	5.33831	6.16437	5.09431	2.61774	1.86094	2.48764	1.54355	2.08128	2.50006	3.39351	3.06834	3.5392	2.68655	2.65713	3.06174	2.17948	1.71714	2.15735	2.27799	2.71864	3.31262	2.47099	3.12115	3.34217	1.8526	1.47276	1.94984
slp1	FBgn0003430	0	0.046691	0.238487	0	0.076637	0	0.059866	0.115446	0.060783	0.061686	0.06382	0.063452	0.1171	0	0.050162	0.302771	0.242521	0.316049	0	0	0	0.051492	0.168303	0	0.056817	0	0.26729	0.079418	0.306197	0.228921	0.31555	0	0.119689	0.315924	0.05615	0.069188	0.21835	0.139543	0.106212	0	0.061213	0.135938	0	0.273843	0.061994	0.061642	0.09343	0.145355
sm	FBgn0003435	4.99412	16.9551	16.2173	17.1843	4.86607	13.5263	40.49	40.6132	4.47279	35.9809	5.55747	5.79567	5.19587	5.04095	4.9716	7.53597	53.5994	21.8486	8.86601	5.38185	11.9079	5.65725	4.83394	12.1862	3.66778	13.0294	4.2961	4.44376	10.8428	12.6023	23.7435	10.9312	60.0912	5.30011	4.74064	12.1695	3.80596	3.66489	13.8354	8.74087	4.2584	10.6062	4.55708	13.3925	18.2577	10.7718	16.7903	14.5414
smo	FBgn0003444	4.05911	3.94492	3.78938	4.40737	4.915	4.37741	3.87026	3.1764	3.43991	3.97296	3.93435	3.51709	4.12483	3.37448	3.78349	4.02475	3.89921	3.78339	3.91623	3.90186	3.61869	4.01801	3.84662	3.86076	4.18974	3.81895	3.36468	4.11605	4.68626	3.79358	3.55443	2.98862	3.26409	4.16163	5.05135	3.59626	3.9253	3.38811	3.90934	4.45949	4.12904	3.98462	3.53175	3.51888	3.32151	4.53997	4.06948	4.38333
sn	FBgn0003447	4.43919	5.48957	6.559	4.35199	4.59815	4.81941	4.21038	6.59567	3.10947	6.38549	6.14039	5.18185	6.19902	5.55931	5.22791	5.03328	5.06815	5.33991	3.95704	6.45674	5.36716	6.57256	5.49579	3.66008	3.75186	4.96107	4.45885	3.86022	3.76459	3.82454	5.04599	3.98801	4.3273	5.80979	4.00464	2.98464	4.08019	3.10216	3.56004	4.83965	3.29312	3.0522	4.10877	2.98111	3.78719	5.34278	4.71841	4.25903
sna	FBgn0003448	0	0.079951	0	0	0	0	0	0.196616	0	0	0.054555	0	0	0	0	0	0	0	0	0	0	0	0	0	1.42404	1.05541	0.731293	0.472253	0.31211	0.391281	0.752406	0.986013	1.42697	1.02506	1.01023	1.00749	0.80478	1.07101	0.999058	0.6679	0.729984	0.693773	0.720702	0.524512	0.739602	0.629054	0.757243	0.702091
snf	FBgn0003449	43.3226	44.8169	46.0744	51.8371	46.2293	50.5476	47.7274	49.0637	43.982	52.7582	55.4667	53.7512	43.4165	41.0598	41.8182	48.7482	54.5504	49.4397	41.6855	50.4994	45.0522	50.3354	45.1339	46.7952	58.2945	65.2443	60.9938	73.7782	67.5312	61.4335	66.2559	61.7454	69.4835	68.3108	74.0549	69.4406	58.6533	65.7948	64.0332	66.5224	64.7607	64.8672	57.1805	56.4025	61.6207	56.7294	67.8478	62.8056
snk	FBgn0003450	0.124728	0.231818	0.473626	0	0.152176	0.061455	0.356532	0.401129	0.241473	0.428643	0.316842	0	0.058133	0.462911	0.348763	0.075136	0.361128	0.156892	0.39456	0.203166	0.064109	0.051119	0.556976	0	0.084599	0.351776	0.424639	0.078833	0.121576	0.227294	0.25061	0	0.178231	0	0.278785	0.137406	0.264922	0.173175	0.210922	0.39015	0.06077	0.202418	0.210573	0.203889	0	0.367145	0.09276	0.384816
stwl	FBgn0003459	5.65517	5.29181	5.39097	7.27344	6.977	5.50559	7.71369	6.22827	5.6806	7.02992	6.27227	6.21613	5.17891	4.54953	5.30028	6.64336	7.61683	6.64193	6.19462	6.61745	6.67841	6.50995	5.75074	6.21605	6.61007	6.80652	6.09713	6.22101	6.53183	5.59773	6.60719	5.87024	7.3742	7.31277	6.65584	6.9	6.25911	6.50882	5.72881	6.65513	5.811	6.66133	6.68143	6.84077	7.04135	7.13365	6.31811	6.51776
so	FBgn0003460	1.36706	1.63731	1.50517	0.850147	1.4694	0.986027	2.67485	2.19477	0.835517	2.0646	1.74172	1.42669	1.86858	1.41411	0.856517	1.93684	2.13522	1.89482	1.69957	1.28903	1.4405	1.49821	1.25114	0.917861	1.60166	1.80072	1.40637	0.622782	1.2481	1.04717	1.69659	1.235	2.11624	1.6182	0.976334	0.601245	1.159	0.943381	1.08478	1.27031	1.03635	1.53339	1.88554	1.04721	1.5133	1.38933	1.09185	1.49177
Sod1	FBgn0003462	1802	1710.14	1797.42	1680.95	1708.5	1677.54	1359.25	1373.44	1517.44	1578.41	1603.92	1607.2	1762.49	1792.49	1781.49	1573.09	1512.7	1507.22	1722.16	1489.43	1699.07	1826.7	1837.36	1801.12	1597.29	1507.69	1577.63	1568.28	1443.92	1543.72	1379.11	1465.3	1268.22	1466.66	1491.68	1487.33	1515.93	1537.85	1487.46	1393.39	1404.78	1398.9	1469.88	1526.57	1439.98	1522.35	1516.18	1515.57
sog	FBgn0003463	11.0859	12.7195	13.5918	9.81492	10.2048	9.98362	8.49086	13.4789	8.62145	9.52296	11.2443	11.9362	11.6069	10.3556	11.2834	12.1319	10.1712	11.6005	9.30256	9.21085	10.5894	8.34714	9.17056	7.82849	9.44756	9.42183	9.92631	8.06747	9.52155	9.12155	7.71221	7.56028	7.89156	10.1793	8.31536	7.55038	7.99476	8.04439	8.32674	8.41058	8.73872	8.68306	7.00934	7.6217	8.63233	6.67424	7.28339	6.39937
sol	FBgn0003464	29.1274	28.151	28.6659	16.3904	15.475	16.2281	29.0121	26.5199	24.5864	30.8389	34.8522	34.7852	23.0372	22.3441	23.8388	24.5452	21.2416	20.4857	26.2218	27.109	27.3763	22.4923	22.9563	20.1787	33.1891	30.8473	27.9294	18.8968	20.3747	18.2981	27.975	30.8105	26.9436	31.5381	32.5816	31.6846	25.6796	22.3419	22.0841	26.5055	25.4014	25.0805	30.1937	25.8545	28.4795	26.8864	26.7443	25.4559
spir	FBgn0003475	32.3654	33.6854	32.2318	35.9176	33.4568	34.866	49.0439	49.9938	37.8622	48.3658	42.7615	45.4387	28.7308	27.8522	28.7224	37.7038	46.616	40.6409	38.0553	41.7049	39.1853	34.5004	37.5038	35.7031	31.8987	35.6393	30.6426	34.5752	36.9979	35.2999	41.4248	40.1978	50.668	40.0869	41.439	40.9694	32.2205	31.0995	34.6241	37.71	37.5656	39.5821	40.5352	39.3384	45.3907	38.2734	43.1161	40.7083
spn-A	FBgn0003479	9.66238	9.67628	8.23776	9.54196	9.05301	10.9423	11.3023	10.0215	8.96465	12.8838	12.0798	12.3882	9.59125	9.84378	10.1598	13.5552	11.5631	11.3522	10.2874	9.92497	8.84383	8.93788	9.13707	9.82672	14.2633	13.5273	12.1085	13.1241	13.3847	10.593	9.61143	12.4943	13.3849	11.9659	11.9338	11.7651	10.5992	12.2909	11.4071	13.968	14.3425	16.1499	12.9684	11.158	13.2035	12.9399	13.9203	15.8894
spn-B	FBgn0003480	1.89809	1.34648	1.71944	2.10851	1.10576	1.40395	1.1118	1.30931	2.06426	1.71761	3.41893	2.74266	1.38757	1.26015	0.774133	2.02987	1.50051	1.14006	1.52256	0.702236	1.6616	1.6987	1.90825	1.48042	2.05112	1.82695	1.21163	2.29379	0.947547	2.12289	1.56157	1.58694	1.7893	1.8231	1.96614	2.49405	1.62624	1.40232	1.0942	1.95956	1.13598	1.12145	1.75067	1.48238	1.98124	2.03419	1.78138	2.2476
spn-D	FBgn0003482	0.237348	0.26384	0.336728	0	0.109173	0.177113	0.259244	0.41322	0.085082	0.176955	0.090413	0.266345	0.498413	0.328478	0.279608	0.652934	0.695555	1.23876	0.163177	0.096009	0	0.589054	0.400178	0.616051	0.6127	0.25385	0.682251	1.02927	0.529167	0.244261	0.361	0.913881	0.599437	1.07809	0.714443	0.68522	0.731035	0.54692	0.451808	0.755014	0.876097	0.584815	0.713422	0.686705	0.354805	0.353749	0.532125	0.346256
spn-E	FBgn0003483	0.150085	0.187239	0.214613	0.292557	0.218531	0.50638	0.874502	0.891262	0.023008	0.887694	0.045706	0.095342	0.124027	0.021144	0.094752	0.077766	1.09498	0.45167	0.13808	0.17361	0.359217	0.018124	0.139131	0.416931	0.340254	0.860589	0.406188	0.382825	0.653035	0.502534	0.659935	0.646927	1.5294	0.473955	0.605937	0.694961	0.437018	0.491768	0.616843	0.749969	0.560997	0.493229	0.414572	0.527452	0.594595	0.574059	1.09039	0.670859
spo	FBgn0003486	0.049396	0.027716	0.176405	0.32693	0.270013	0.289945	0.034443	0.067313	0.073292	0.035698	0.112921	0	0	0.103782	0.272737	0.174966	0.105663	0.046414	0.329511	0.081072	0	0.060136	0.032862	0.037349	0.114887	0.068632	0.18961	0.04592	0.035398	0.10162	0.110263	0.075573	0.069764	0.074327	0	0.123798	0.112633	0.204166	0.125687	0.303559	0.107228	0.118289	0.122652	0.119632	0.181404	0.142926	0.136902	0.085101
spz	FBgn0003495	0.439415	1.3624	0.553752	0.685318	0.565311	0.720939	1.40892	2.1153	0.420945	1.27259	1.22122	0.478628	0.647863	0.470421	0.569641	1.05486	1.07035	0.534413	0.759666	1.01754	0.524393	0.755813	0.619366	0.507463	1.39394	1.5104	0.33061	1.15532	0.779301	1.34606	0.962743	0.869872	2.19252	1.55599	1.01537	1.33684	1.06239	1.32569	1.38048	1.07368	0.935838	0.661241	1.41426	0.960815	1.32949	0.749082	0.946145	1.57413
sr	FBgn0003499	0.118996	0.111875	0.139127	0.396702	0.433662	0.255051	0.099475	0.202767	0.15506	0.118211	0.098677	0	0.073454	0.091899	0.08448	0.181691	0.208994	0.061292	0.140232	0.107883	0.176944	0.220682	0.071405	0.051324	0.265573	0.275316	0.056337	0.386317	0.178398	0.123872	0.29631	0.20207	0.194078	0.195386	0.093554	0.019213	0.285407	0.184256	0.183064	0.356231	0.37174	0.165624	0.345585	0.136973	0.223031	0.209655	0.153652	0.161473
Btk29A	FBgn0003502	4.23184	5.16152	4.29521	6.44297	5.8559	6.18288	4.83673	5.31281	4.81113	6.16075	6.11812	6.58166	5.53329	6.34768	5.36764	7.03008	5.60703	6.05397	5.60344	6.11652	5.13041	6.70121	7.06411	7.00609	5.40407	6.15344	5.89839	7.06656	6.97302	7.14504	4.67394	5.41529	5.64185	5.81318	6.70036	7.42704	6.04291	5.57498	6.50676	7.39672	6.77696	7.26433	5.81827	5.75817	5.47976	7.9708	6.32349	6.80239
srp	FBgn0003507	4.70606	4.65198	4.36614	5.12195	6.85859	5.37765	4.23827	4.12765	3.30307	4.68263	5.61332	5.87264	7.21469	5.74593	5.56339	7.03697	5.4231	5.22736	5.39559	5.25331	4.8901	7.31093	6.15514	5.14049	3.24941	4.01775	4.03337	4.33037	5.01183	5.57666	3.66158	2.85854	3.67665	4.13554	4.70703	4.72183	4.0907	4.11247	3.6656	5.56218	5.06646	3.77954	4.03622	3.26281	3.47493	4.60965	4.54352	4.54657
Sry-alpha	FBgn0003510	0	0	0	0	0	0	0	0	0	0	0	0	0	0	0	0	0	0	0	0	0	0	0	0	0	0	0	0	0	0	0	0	0	0	0	0	0	0	0	0	0	0	0	0	0	0	0	0
Sry-beta	FBgn0003511	0	0	0	0	0	0	0	0	0	0	0	0	0	0	0	0	0	0	0	0	0	0	0	0	0	0	0	0	0	0	0	0	0	0	0	0	0	0	0	0	0	0	0	0	0	0	0	0
Sry-delta	FBgn0003512	16.2405	15.369	13.8511	16.6445	16.7173	18.1055	19.1178	18.8401	18.3104	19.4952	18.9328	21.9858	15.3118	14.1345	15.2141	21.4104	17.1613	18.9075	21.5965	18.1185	21.3305	17.1892	16.1565	14.4803	19.4361	19.2157	19.7999	18.0124	20.8051	15.4449	22.5724	22.4462	20.9089	20.7105	18.9536	19.5875	18.9709	18.971	16.3923	21.6559	21.7834	23.3588	23.1777	17.2434	22.2365	20.4456	17.7994	20.9918
ss	FBgn0003513	0.055953	0.063598	0	0.022648	0	0.082125	0.245095	0.150804	0.021584	0.215573	0.063884	0.111656	0.038444	0	0	0.048089	0.136981	0.157952	0.018339	0.023141	0	0.033743	0	0.043356	0.00901648	0.019035	0.018057	0.076185	0.039122	0.117578	0.040888	0.021571	0.370251	0.105184	0.058757	0.072386	0.015615	0.011439	0	0.021135	0.100465	0.021808	0.090633	0.133844	0.225865	0.059212	0.046134	0.032068
sqh	FBgn0003514	150.365	142.779	142.691	135.584	137.167	134.846	158.537	156.605	161.377	145.39	152.561	160.34	133.64	131.951	130.197	143.269	139.027	136.782	157.787	164.335	153.675	129.863	140.161	133.634	337.042	344.248	333.497	319.509	339.016	302.052	339.79	344.56	335.891	367.055	380.181	348.322	321.134	340.599	301.65	333.716	349.686	346.348	357.609	376.634	360.433	338.519	364.147	357.536
st	FBgn0003515	73.3333	81.223	69.1788	59.8061	56.9879	49.229	104.66	80.5035	109.506	85.402	62.5489	67.0062	58.0292	63.1542	72.2258	82.9133	61.9744	48.951	95.1531	97.1317	83.6844	60.5716	61.7884	78.1015	53.8207	58.7344	60.3547	45.1072	55.2093	52.5419	57.7771	79.5489	77.2217	37.4512	53.428	56.983	48.0278	47.9632	51.3542	64.7421	46.428	66.5228	50.0996	60.6506	60.9865	59.3125	38.1456	53.362
sta	FBgn0003517	2649.5	2525.17	2461.03	2064.04	2102.94	2085.94	2056.13	2032.61	2247.64	2278.02	2489.58	2453.49	2457.42	2379.01	2320.65	2210.28	1988.2	2134.32	2222.46	2192.44	2134.43	2453.8	2418.26	2333.32	2495.76	2382.7	2368.91	2191.39	2254.96	2037.13	2055.13	2079.23	1917.67	2368.06	2273.76	2215.67	2330.06	2264.48	2152.63	2150.57	2183.43	2225.54	2195.71	2124.72	2152.15	2305.31	2182.45	2241.25
stau	FBgn0003520	19.8961	19.4561	18.8225	17.7045	16.6639	17.8386	22.2947	20.5323	21.224	23.0992	22.9955	23.6339	18.0559	17.6224	18.6536	19.0216	18.4166	19.7303	20.2552	23.8225	19.6297	17.5703	18.9935	19.6005	19.5841	20.6273	19.6009	20.7436	18.4808	19.8303	21.6181	20.6709	20.212	23.0697	22.8249	21.4269	17.5398	17.122	18.3668	21.6105	21.6941	21.0509	21.279	19.6722	21.5961	20.0342	19.9687	18.274
stg	FBgn0003525	0.186306	0.116502	0	0.17025	0.037691	0.242803	0.085833	0.028114	0.093028	0.11876	0.094626	0.032263	0.086184	0.348631	0.128132	0.145525	0.440505	0.155569	0.109917	0.034055	0.162729	0.150777	0.219956	0.15744	1.07826	1.23004	0.928731	1.95002	2.7112	1.19733	0.797193	1.68054	1.31061	2.05489	1.75317	2.01998	1.43152	1.45043	1.31999	2.37304	2.00207	1.97072	1.29405	0.865801	1.06313	1.84482	1.87761	1.75716
stil	FBgn0003527	0	1.88721	1.60644	2.35367	0	1.37424	5.19628	3.49061	0.074049	3.27777	0	0	0	0.071286	0	0.187301	4.11942	3.5984	0.4213	0	0.709863	0	0	0.458467	0	0.802182	0	0	0.606642	1.1256	2.33536	0.710446	6.79294	0	0	0.593475	0.029981	0.042948	1.56421	0.567842	0	1.34354	0	0.676226	1.68228	0.914101	2.35667	0.657041
sub	FBgn0003545	0.099814	1.48393	0.784178	1.4043	0.04547	1.02538	4.42174	3.80929	0.037006	4.83509	0.11409	0.115687	0.104193	0.069896	0	0.353702	5.12578	3.28271	0.333018	0.04095	0.779674	0.151922	0.132823	1.2826	1.22761	2.6358	1.05355	1.34597	2.75494	2.42942	3.12011	1.67973	7.01493	1.38932	1.65814	2.79246	1.12411	1.71238	2.50771	1.72571	1.91426	2.70989	1.36362	1.41045	3.1527	1.95016	3.76272	3.3536
Su(dx)	FBgn0003557	96.6914	99.7445	90.8534	86.4417	93.1476	85.3177	86.7633	78.9345	81.8367	101.998	115.805	113.647	104.84	109.463	108.706	89.1551	75.8677	81.9556	94.6529	94.978	86.6882	105.638	105.942	109.706	122.786	122.467	116.465	102.747	106.783	94.8043	97.4034	111.841	95.2542	123.713	131.36	125.678	128.305	120.908	124.611	113.143	109.215	114.306	115.923	106.729	111.545	129.435	124.97	125.646
su(f)	FBgn0003559	17.6678	15.3717	14.7554	14.9519	16.2763	14.5522	18.7484	18.4716	18.719	20.7187	21.486	19.8706	15.8452	16.1062	14.4064	18.2658	17.0044	17.0308	19.9793	21.2947	18.1683	19.1085	17.3094	19.1731	19.1323	18.6526	18.1796	18.9235	19.3374	17.1583	19.1524	18.8966	18.9884	21.2401	23.031	20.9218	17.5277	16.4529	15.5175	18.6092	19.4797	21.9847	19.9961	18.8741	20.0144	20.6712	20.6376	20.6051
su(Hw)	FBgn0003567	12.3406	14.1143	11.7882	17.7918	19.2391	15.9672	11.2038	11.3362	9.84383	14.8945	15.2571	15.6464	14.5513	14.8091	15.2695	16.8205	15.8342	15.4605	11.3467	12.5292	10.8057	16.6136	16.4632	17.8688	22.0074	23.4591	21.1121	23.2854	24.8782	22.9685	21.3375	20.5826	23.4484	27.1635	26.0889	23.7976	21.5132	22.7621	21.6128	23.9558	24.608	22.8263	23.2362	22.2572	22.8761	25.093	25.113	23.6189
su(sable)	FBgn0003575	18.2424	18.3425	17.7704	17.3215	17.7954	18.4677	17.8904	16.0626	15.6732	19.3953	20.6558	21.2427	19.185	18.6252	18.2093	19.7465	16.3817	17.9406	16.5283	17.9366	15.6704	19.2244	18.4311	17.7593	20.3292	20.5367	19.1616	19.2169	21.6853	18.746	18.8443	20.9566	18.415	21.154	21.3577	20.3961	20.0953	17.7697	17.5818	21.9553	19.8824	22.3533	21.7185	18.1905	20.29	21.6815	20.6731	20.1089
Su(var)3-7	FBgn0003598	7.4925	8.07432	6.37523	8.60976	7.33738	7.04455	7.3059	7.56606	6.51642	7.71376	8.19719	7.49374	7.14881	6.96825	6.66264	9.0709	8.11652	8.1749	7.79244	8.41005	6.81677	8.30087	7.56082	7.07814	8.13628	8.24504	7.55407	7.48059	8.97236	7.25547	6.52105	7.44299	7.80273	8.14009	8.14463	7.80122	7.55147	7.40005	6.48671	9.51809	8.80007	9.46985	8.26695	7.38589	8.13264	8.36997	7.66013	8.44093
Su(var)205	FBgn0003607	89.1906	90.1257	87.3583	106.18	108.803	111.098	93.4144	91.7157	95.5178	106.669	107.187	116.54	85.9472	90.2415	92.6988	98.5537	104.094	98.8959	93.3692	110.126	98.0672	100.828	105.703	114.443	106.677	108.308	106.951	116.377	129.658	129.677	110.782	116.961	119.521	137.385	134.444	144.895	102.108	112.14	118.403	125.26	120.176	120.628	107.315	115.4	115.581	122.631	129.562	129.975
Su(var)2-10	FBgn0003612	13.3539	15.9466	14.9332	18.5893	16.2042	16.4772	20.3953	18.3304	14.9193	18.0763	17.2894	17.6021	14.792	15.2456	14.7914	18.4674	19.2962	17.6105	17.2203	17.0824	15.8687	16.2671	15.5047	16.4962	15.1676	17.9361	16.3649	17.5271	19.4528	18.2257	17.2166	15.4368	19.33	18.8378	19.6833	18.647	16.244	15.8047	18.4991	18.9165	20.0063	19.7063	18.0417	17.0721	19.8507	17.8564	17.9811	18.3477
su(w[a])	FBgn0003638	43.5264	47.1874	45.3751	44.8907	47.726	45.0896	45.4876	41.6439	43.3726	52.7338	55.3699	55.5814	46.8769	47.1569	46.3073	50.3145	44.8756	54.2497	48.3047	55.5048	43.6307	51.8084	53.2525	48.3294	44.4335	49.2749	43.8161	45.4144	45.3439	44.1755	38.1633	40.6554	37.6184	45.5412	47.3782	50.7073	40.4612	39.8748	38.8115	44.0095	44.1486	44.0917	41.1361	35.5525	41.7256	44.4203	40.4294	43.6649
svp	FBgn0003651	0.852968	1.48704	1.3911	1.0117	0.921955	0.724135	1.57444	1.7582	1.03331	1.07877	0.953397	0.918477	0.895803	1.12838	0.900211	1.66636	1.45113	0.853197	1.2383	1.015	0.706977	0.963656	1.04022	0.973795	0.368045	0.814105	0.792429	0.410243	0.724848	1.12383	0.816345	0.987865	1.2421	0.801801	0.599768	0.600372	0.601087	0.56601	1.46063	1.26662	0.765318	0.890945	0.667717	0.551916	0.978538	1.18122	1.08318	0.702832
sw	FBgn0003654	15.8894	13.9126	14.6419	16.7473	16.1291	13.6735	19.2056	17.8833	16.2495	18.5169	17.3853	17.6264	14.1709	15.7522	13.0605	20.2351	15.9365	14.6711	19.3262	18.5308	15.896	15.8458	15.4313	13.9831	21.5314	20.9456	19.9094	19.7706	19.7442	15.2063	22.8313	24.7721	22.0237	23.3102	20.9673	18.8265	21.5555	19.0488	20.2354	21.897	22.4122	26.4786	24.9629	22.0865	25.6242	22.1975	19.9717	21.3916
swa	FBgn0003655	0.476726	0.200096	0.255152	0.0496	0.271771	0.350416	0.503077	0.326044	0.219149	0.520542	0.227069	0.320021	0.540226	0.208221	0.18121	0.21266	0.469883	0.280214	0.079936	0.097555	0.324185	0.181958	0.198646	0.044825	0.299257	0.291357	0.114225	0	0.172012	0.081516	0.267268	0.091145	0.380265	0.179467	0.603	0.297096	0.153741	0.148198	0	0.046043	0.259519	0.287131	0.099305	0.241524	0.263135	0.130138	0.364161	0.342902
sws	FBgn0003656	38.2795	40.8856	43.1354	27.9568	24.6538	29.3241	42.6217	38.2151	25.8167	49.693	38.7571	42.6677	38.7757	39.1783	40.7451	29.9663	41.3038	30.8892	32.0878	28.3768	30.9557	30.7616	32.1885	32.3729	37.8559	38.9569	36.1565	26.592	26.5204	26.8855	27.3202	26.403	41.681	36.9789	37.9817	37.6147	33.5482	32.5452	35.1863	31.6906	31.3791	33.1986	28.351	31.594	31.8611	32.5005	31.4626	31.5233
Syb	FBgn0003660	306.858	307.479	302.818	267.014	278.604	282.987	301.832	299.236	334.688	303.38	317.092	341.193	273.894	284.142	298.734	269.451	264.674	264.639	310.834	342.019	331.093	291.33	296.928	321.221	464.842	477.571	483.527	417.753	419.18	425.756	471.743	482.851	464.787	506.762	538.654	518.052	445.107	481.195	458.787	465.49	490.766	447.75	457.439	484.685	469.112	466.105	504.633	498.011
CCT1	FBgn0003676	62.5601	66.231	59.2302	94.0862	89.3067	92.4378	71.8868	65.8998	73.2838	89.1086	90.4913	87.4402	67.9849	68.9921	61.2956	84.9643	81.8076	84.8207	80.7057	81.9005	78.9221	104.391	104.226	103.71	137.898	138.487	133.978	158.124	166.058	145.028	148.152	156.755	148.322	160.515	152.343	145.052	141.897	140.964	128.366	148.182	159.901	157.574	168.678	160.457	169.315	163.778	161.575	163.268
term	FBgn0003683	0	0	0	0	0.074286	0	0	0	0	0	0.061885	0	0	0	0	0	0	0	0	0.066162	0	0	0	0	0	0.057217	0	0	0	0	0.183452	0	0	0	0	0	0.070506	0.101436	0.051498	0.063442	0	0.065843	0.068479	0.066329	0	0.119423	0.090562	0
Tbp	FBgn0003687	11.8798	11.0841	11.5195	14.5806	11.8209	12.7979	11.4619	11.1039	9.36297	13.1382	12.0054	11.9246	12.7011	12.3943	11.124	15.0332	11.3529	12.35	11.2177	12.4726	13.264	13.7177	15.4047	14.0014	13.3308	13.6709	12.8039	14.3031	14.4325	14.1211	11.8151	13.3928	13.2353	16.2413	14.2521	12.3007	12.3311	13.8123	13.0468	13.6179	13.7897	14.1959	14.0457	13.0294	13.1996	13.8896	14.4593	15.897
thr	FBgn0003701	0.167601	0.639092	0.435745	0.544867	0.166386	0.514023	1.21945	1.04907	0.06998	1.18134	0.255214	0.36258	0.125968	0.107307	0.07687	0.105365	1.39034	0.601758	0.32057	0.10069	0.291492	0.110427	0.181624	0.540388	0.997774	1.58196	1.04037	1.38901	1.28411	0.849589	1.05021	1.0317	2.76611	1.30597	1.33482	1.20061	1.05865	1.23604	1.03672	1.33876	1.16115	1.50331	0.792732	1.48522	1.27424	1.36091	1.67764	1.34462
tipE	FBgn0003710	0.099249	0.187105	0.118262	0.134908	0.060212	0.242535	0.338465	0.469748	0.176088	0.750139	0.125969	0.130507	0.068535	0.16293	0.145233	0.172435	0.326109	0.155473	0.174482	0.327549	0.105033	0.140056	0.109624	0.330197	0.129353	0.181403	0.063828	0.060548	0.046652	0.091865	0.26764	0.127071	0.671351	0.124367	0.1601	0.169036	0.139505	0.190101	0.063571	0.075362	0.119044	0.026007	0.296833	0.317789	0.145586	0.164842	0.109428	0.20855
tko	FBgn0003714	19.3988	23.033	22.5862	24.1338	26.5775	24.5347	18.9745	18.652	24.5187	23.0928	22.2187	23.2036	22.7718	23.547	25.3837	20.7874	17.3137	19.0182	19.4899	18.662	22.1847	28.8407	25.6952	31.3797	23.9092	26.8519	28.9217	32.1098	31.234	29.1123	24.776	28.1524	26.1575	27.1072	27.7109	30.5528	28.2461	30.1552	27.8806	26.4303	20.8194	24.7266	27.7692	28.6966	25.5631	29.3835	31.8976	34.0962
tkv	FBgn0003716	75.3628	70.5464	66.263	73.8779	67.0633	73.3117	66.4135	64.4223	61.2575	73.6111	83.5284	84.4636	68.1078	65.9776	65.2443	70.5936	61.4325	71.2524	74.2742	78.5156	69.8155	75.7354	75.0995	72.5467	89.0331	86.8369	84.8222	91.7791	101.351	84.2712	86.32	90.5068	77.1248	97.8791	101.985	93.1088	85.7975	83.7658	79.5719	96.8091	98.6419	93.8675	94.6432	87.4725	91.1725	97.1941	95.8544	93.9303
tld	FBgn0003719	0.115304	0.108313	0.302199	0	0	0	0.079358	0.104253	0.028919	0.466856	0.087836	0.06013	0.079896	0.080981	0.071661	0.100964	0	0	0.05091	0.094938	0.060603	0.046602	0	0	0.088376	0.132449	0.073974	0	0	0	0.113612	0	0.323908	0.0289	0.210752	0.064895	0.076058	0.031641	0	0.146555	0.166278	0.091217	0.157645	0.030866	0.084575	0.027541	0.063707	0
tll	FBgn0003720	0	0	0	0	0	0	0	0	0	0	0	0	0	0	0	0	0	0	0	0	0	0	0	0	0	0	0	0	0	0	0	0	0	0	0	0	0	0	0	0	0	0	0	0	0	0	0	0
Tm1	FBgn0003721	108.032	105.631	99.0786	120.967	122.911	116.572	116.379	121.797	131.133	100.462	117.909	114.423	118.987	122.269	121.214	106.905	100.744	101.779	114.835	133.122	123.153	116.936	119.389	120.936	178.855	182.251	179.828	180.686	180.593	176.464	190.435	206.703	181.582	205.467	220.201	207.565	181.789	188.732	188.5	175.167	186.616	175.229	189.004	183.975	196.733	172.065	193.456	190.926
Egfr	FBgn0003731	7.73865	9.08465	8.58133	7.66986	8.58477	7.9693	9.50004	8.70092	6.46061	8.50376	8.73917	8.15886	10.444	8.90224	8.31794	9.71235	7.59369	8.29253	10.0417	9.98131	8.2798	9.99321	9.09382	8.15359	15.2929	15.386	13.0106	13.5641	15.3076	11.4868	12.3505	14.8402	11.739	15.2776	15.2137	12.1332	15.2041	14.2031	14.2261	16.3575	18.285	17.4208	15.566	12.3182	16.2603	16.4435	15.7415	14.703
tor	FBgn0003733	0.040675	0.114496	0.17442	0.100295	0.185138	0.089449	0.224656	0.110447	0.030497	0.116577	0.030988	0.06345	0.169289	0.057097	0.151203	0.071426	0.028836	0.03821	0.134915	0.033465	0.031996	0.074044	0.243066	0.216688	0.026796	0.112349	0.130376	0.225234	0.115728	0.084066	0.120432	0	0.40043	0.367046	0.194621	0.102731	0.172815	0.117315	0.155664	0.093208	0.176101	0.25798	0.234046	0.163517	0.02984	0.058425	0.089962	0.186611
tra	FBgn0003741	15.7684	17.1789	16.4757	16.074	16.3022	19.4686	14.2918	17.4564	16.2714	16.6265	16.1967	17.7173	14.6849	13.0629	13.7393	17.5433	19.34	14.7569	21.3938	15.3777	19.5133	12.7387	14.511	19.7763	17.0914	14.5469	17.4843	24.3887	20.1132	20.4382	17.3764	21.4865	17.5517	20.3134	21.1961	19.5855	18.702	18.4347	18.9325	19.9105	20.6562	25.1478	17.8548	20.4926	20.5909	18.1506	19.8479	17.3354
tra2	FBgn0003742	15.4989	19.7633	16.6402	20.8287	17.9725	18.4111	20.4265	19.1463	15.7162	25.577	20.9493	19.6782	19.6384	17.2847	17.3619	18.1492	26.2442	18.8353	17.7421	17.5321	17.1331	19.8348	19.4745	19.9992	20.4981	21.8858	20.1715	21.9678	23.0536	19.8991	20.4444	24.1078	25.9442	22.4188	23.32	23.9833	20.6014	21.279	21.818	20.4444	21.9683	20.3555	19.7183	22.0631	20.8292	21.5851	22.9845	24.9332
trc	FBgn0003744	32.0249	29.7346	27.7064	33.2861	32.2362	32.4395	34.9056	34.2801	29.9878	32.6586	32.3538	30.1511	30.1171	28.902	30.2144	31.3634	30.7206	30.8362	32.5832	32.0119	31.4151	31.3631	30.4918	31.5081	41.7944	41.3082	37.747	41.4595	42.1332	37.5496	43.0767	42.6338	40.2449	44.2318	44.7341	39.4131	42.1556	43.2178	41.3925	45.2049	44.7653	44.4771	45.6728	42.8981	45.4109	39.9458	42.8326	38.7651
Gr5a	FBgn0003747	0	0	0	0.067285	0	0	0	0.055116	0	0.058877	0	0	0	0	0	0	0	0.150975	0.054194	0	0	0	0	0	0	0	0	0	0	0	0.060262	0	0.057143	0	0	0.132342	0	0	0.050768	0	0.058453	0	0	0.065362	0.059204	0	0	0
Treh	FBgn0003748	346.145	302.263	307.004	245.813	259.272	276.613	517.452	519.591	545.292	318.035	369.415	410.352	217.856	230.619	236.282	311.396	284.523	304.373	448.793	455.211	456.367	258.417	251.459	264.789	413.143	415.294	408.008	328.246	348.088	354.234	535.32	560.897	433.366	472.074	443.138	458.723	330.495	314.835	300.491	390.11	409.861	392.649	497.874	464.273	521.673	355.107	373.242	345.709
trk	FBgn0003751	0.915568	0.312718	0.697767	0.363486	0.390088	0.423131	0.621979	0.296139	0.602223	0.528488	1.28744	0.418667	0.39444	0.777173	0.739784	0.911525	0.31175	0.670964	0.585944	0.681042	0.537017	0.790954	0.190796	0.520679	0.537675	0.404264	0.180117	1.09635	0.105688	0.679041	0.107673	0.653332	0.3067	0.748098	0.471151	0	0.457812	0.414449	0.447342	0.452691	0.31392	0.698816	0.488862	1.28959	0	1.05703	0.474999	0.826603
trp	FBgn0003861	0	0.0185	0	0	0.059517	0.047949	0.156009	0.066317	0.049775	0.254702	0	0	0.022574	0	0	0	0.04603	0	0.021551	0	0.02597	0	0	0.025121	0	0	0	0	0.069134	0.045426	0.120202	0.025126	0.274513	0	0	0	0.00918872	0	0.020952	0.049644	0	0	0.026661	0.07851	0.023985	0	0	0.01874
trx	FBgn0003862	13.9657	14.6961	13.3996	12.4557	12.3646	11.5286	16.159	15.4092	13.6498	15.901	15.9072	17.2371	13.1009	12.0435	11.7358	13.7079	11.7714	13.4297	15.4178	17.9694	14.2813	12.1562	13.8163	11.8776	14.1745	14.6936	12.7476	12.3488	13.9468	12.5083	14.0396	13.8481	12.7278	16.4766	16.1142	13.9899	12.7408	11.6164	12.4467	14.4935	14.3249	14.7632	14.5595	11.4577	13.9598	12.345	13.4857	12.9887
alphaTry	FBgn0003863	30822.4	27842	29487.1	30374.3	29929.4	30186.6	29041.1	30064.6	32456.9	20836.2	21157	21973.9	30032.7	28410.3	26307.9	28825.8	25626.5	29886.7	30991.8	26447.8	30340	26015	25323.1	23078	21424.2	19266	20622.4	21307.2	19982.7	22355.5	24675.2	23395.6	17912.4	18565	16493.4	16789.5	22596.3	21539.6	21044.8	20249.6	20091.7	19801.6	24922.9	22679.5	22302	18160.3	18502	18740.3
tsg	FBgn0003865	0	0	0	0	0	0	0	0	0	0	0	0	0	0	0	0	0	0	0	0	0	0	0	0	0	0	0	0	0	0	0	0	0	0	0	0	0	0	0	0	0	0	0	0	0	0	0	0
tsh	FBgn0003866	8.72539	7.80367	6.77067	7.56776	7.31713	6.83701	9.19507	7.23324	8.15447	8.82277	8.52454	8.73057	9.16466	9.31472	9.19876	7.78818	6.99616	7.42201	8.68652	9.0066	6.86925	7.4791	8.53751	8.36829	7.21036	7.19358	7.12047	7.83702	6.74763	6.52564	5.32335	6.64851	6.46267	4.94837	6.6166	6.61781	7.49295	7.65825	6.59925	7.23566	5.90751	7.75616	6.40913	6.37329	7.34112	6.515	5.93246	5.75107
tsl	FBgn0003867	1.02546	2.06644	1.00369	0.584965	1.22916	1.4211	1.27696	2.36368	0.948872	1.4494	1.16108	1.43951	1.47083	1.26971	0.998624	1.5151	1.00764	0.991859	0.824937	1.1994	0.865658	0.500841	0.703067	0.573255	6.11677	6.50461	7.86324	4.98815	5.24024	5.09084	5.73581	5.82561	7.84963	7.58789	8.85846	7.84244	5.07033	5.60915	5.0985	7.55699	6.20789	6.81977	6.78258	6.36257	6.07934	6.09653	7.32316	5.967
ttk	FBgn0003870	18.3626	20.7134	19.2744	20.7689	21.2598	22.4155	15.974	17.7139	15.6097	18.9476	19.6043	21.4521	20.4727	20.6999	22.1002	22.5324	20.0948	21.0734	20.5137	20.183	18.7838	20.4099	21.4819	21.0598	23.5799	24.557	23.6384	26.7566	27.3948	25.3049	21.3985	23.7797	22.7624	24.3772	26.0769	23.9304	23.2158	23.9739	24.7591	27.3582	29.0825	27.2018	25.7725	23.2008	25.4562	24.646	24.5344	23.3915
tub	FBgn0003882	25.9641	23.3811	23.7756	25.5396	22.1231	22.6832	23.5324	20.2035	20.393	24.8284	28.5026	28.2705	21.9802	22.1912	21.9356	26.0907	22.9416	21.5682	23.9627	24.0266	23.09	24.8597	25.3374	24.6511	26.4571	26.8415	25.3149	23.5506	21.4503	26.0303	23.1147	28.1432	23.0313	29.1998	30.4491	28.7775	23.5816	24.4127	21.4234	25.1929	26.0606	27.3414	25.7677	26.6231	24.8321	27.4947	27.1501	26.4635
alphaTub84B	FBgn0003884	427.08	466.988	450.547	663.362	646.227	668.971	773.397	745.522	613.423	630.729	543.658	549.92	455.038	457.608	430.029	592.064	731.057	592.735	595.894	579.6	573.584	638.365	598.544	612.525	918.462	970.076	839.374	1056.13	1148.96	901.575	1222.81	1195.3	1313.86	1099.54	1069.43	1084.02	970.75	925.641	849.486	1052.64	1129.99	1133.95	1266.7	1143.19	1243.21	1130.7	1172.29	1181
alphaTub84D	FBgn0003885	40.2281	49.0613	48.1299	62.0999	49.005	55.7575	85.2372	76.7515	42.7377	64.3193	46.3108	44.7217	42.4694	38.8054	36.3712	48.1247	85.6866	56.3566	46.5312	41.6713	44.2757	49.3368	47.9393	51.4438	56.1527	63.6591	54.3135	62.726	65.5629	60.6706	73.849	66.8752	93.6226	59.8501	59.0851	60.7664	58.2336	55.5792	61.0386	59.3856	55.5063	68.2153	64.5526	62.734	72.5573	71.5755	70.8769	67.1188
alphaTub85E	FBgn0003886	0	0.938743	1.08955	2.43834	0	1.86179	4.89805	5.04823	0	9.48921	0	0	0	0	0	0.413221	6.40394	2.59434	0.826951	0	0.708751	0	0.05115	1.20091	0.051694	1.18323	0	0	0.557083	0.888112	3.62229	1.52198	16.7924	0.057653	0	1.20158	0.022087	0	1.74588	0.476783	0	1.05199	0.192962	1.49654	1.41245	0.785598	1.66161	1.23658
betaTub60D	FBgn0003888	22.444	24.697	25.9154	25.8011	24.8566	23.8568	45.393	35.7422	34.8431	39.1738	26.9019	28.059	19.663	20.0699	21.3393	29.0855	28.7557	23.1561	35.2833	32.0256	27.8239	22.9448	26.8024	29.0321	142.408	144.431	127.676	122.962	131.705	96.2537	201.367	226.91	239.071	172.459	178.233	176.981	141.737	138.098	126.02	149.49	166.73	155.919	248.569	193.465	249.587	153.88	152.09	177.091
betaTub85D	FBgn0003889	0.846114	64.1473	63.8314	71.0612	0.594078	52.6379	223.217	210.944	0.667742	185.362	0.148807	1.09487	0.317976	0.499798	0.157711	16.547	275.069	109.085	22.6288	0.744922	33.6619	0.079624	0.738499	40.2055	0.174919	45.2542	0.415693	0.73344	37.4165	45.7317	104.627	45.7517	332.353	0.049026	0.306732	37.0822	0.355442	0.081036	59.1936	27.8914	0.425866	46.6986	0.816119	58.7875	76.4461	43.9521	62.5465	50.0198
betaTub97EF	FBgn0003890	178.361	172.084	163.292	165.62	172.736	171.777	177.906	160.323	180.884	191.199	203.162	207.037	167.181	159.029	164.898	172.84	145.59	157.928	189.588	174.908	173.885	209.865	197.032	192.211	190.169	185.372	177.77	166.561	182.414	150.559	175.312	191.973	157.06	200.012	205.281	197.354	179.777	173.121	168.835	173.929	176.082	177.442	208.038	187.858	201.162	210.444	196.994	202.733
tud	FBgn0003891	103.191	101.246	99.899	90.6008	88.2638	84.4762	104.99	99.908	93.7415	107.629	112.511	116.927	97.587	99.5491	98.7996	102.225	82.0177	85.4388	107.368	110.185	97.3562	103.845	102.842	107.628	84.9773	84.9029	83.0114	78.0706	79.1527	74.6114	79.5661	84.4034	74.3902	91.1342	91.9083	92.4259	77.2511	71.9534	72.9812	84.8435	77.6282	81.0755	79.9002	76.7094	78.7279	82.0513	76.7086	78.6202
ptc	FBgn0003892	23.0777	21.9067	24.0418	22.0869	21.8738	23.1497	19.4825	19.8157	15.8671	12.0131	14.5046	17.8451	23.8095	24.3114	22.5603	26.7211	21.3407	25.9626	22.9434	17.7549	18.8722	15.6327	15.648	13.929	19.4085	17.7417	15.4756	16.7272	16.3899	15.4615	14.7069	13.695	9.66847	13.6652	12.5975	10.1218	17.8117	14.7896	13.2878	18.7602	19.1622	17.6447	17.276	13.6825	15.2752	12.3161	11.2504	11.5407
tup	FBgn0003896	3.04977	3.56843	4.19316	3.76189	3.00584	2.93312	1.47153	5.27011	2.16169	3.05518	4.3506	4.46484	3.3388	3.43756	3.45073	3.98231	2.7228	2.88334	1.77595	3.42226	3.70455	3.67493	3.89353	2.48802	1.86422	2.81256	2.91574	2.72013	2.42735	2.70714	3.10171	1.93535	1.50101	3.44718	2.1824	2.0324	2.29629	2.28727	2.20723	1.8375	1.54092	1.59888	3.06074	1.77879	1.59586	2.31165	3.52084	2.29435
twi	FBgn0003900	0.025617	1.78138	1.68306	1.10337	0.373488	1.39129	4.00826	3.87765	0.18971	1.7799	0	0.039544	0.428	0.1076	0.031377	1.18137	3.83982	1.78145	0.786898	0.084047	0.679801	0	0.034098	0.386969	0.034098	0.641363	0.163839	0.047693	0.735314	0.87778	1.94601	0.979684	3.3674	0.115653	0.104129	0.555757	0.043858	0.084753	0.814449	0.5122	0.037094	0.900818	0.08492	0.86926	1.27986	0.964809	1.16488	1.41277
snRNA:U1:21D	FBgn0003916	0	0	0	0	0	0	0	0	0	0	0	0	0	0	0	0	0	0	0	0	0	0	0	0	0	0	0	0	0	0	0	0	0	0	0	0	0	0	0	0	0	0	0	0	0	0	0	0
snRNA:U2:14B	FBgn0003920	0	0	0	0	0	0	0	0	0	0	0	0	0	0	0	0	0	0	0	0	0	0	0	0	0	0	0	0	0	0	0	0	0	0	0	0	0	0	0	0	0.64791	0	0	0	0	0	0	0
snRNA:U2:38ABa	FBgn0003922	0	0	0	0	0	0	1.2932	0	0	0	0	0	0	0	0	0	0	0.817162	0	0	0	0	0	0	0	0	0	0	0	0.575341	0	0	0	0	0.566258	0	0	0.362915	0	0.67855	0	0	0	0	0	0	0	0
snRNA:U2:38ABb	FBgn0003923	0	0	0	0	0	0	0	0	0	0	0	0	0	0	0	0	0	0	0	0	0	0	0	0	0	0	0	0	0	0	0	0	0	0	0	0	0	0	0	0	0	0	0	0	0	0	0	0
snRNA:U3	FBgn0003926	0	0	0	0	0	0	0	0	0	0	0	0	0	0	0	0	0	0	0	0	0	0	0	0	0	0	0	0	0	0	0	0	0	0	0	0	0	0	0	0	0	0	0	0	0	0	0	0
snRNA:U4:39B	FBgn0003930	0	0	0	0	0	0	0	0	0	0.895588	0	0	0	0	0	0	0	0	0	0	0	0.658366	0	0	0	0.846167	0	0	0	0	0	0	0.81681	0	0	0	0	0	1.47193	0.907518	0	0	0	0	1.72898	0	0	0
snRNA:U4:38AB	FBgn0003931	0	0	0	0	0	0	0	0	0	0	0	0	0	0	0	0	0	0	0	0	0	0	0	0	0	0	0	0	0	0	0	0	0	0	0	0	0	0	0	0	0	0	0	0	0	0	0	0
snRNA:U5:14B	FBgn0003933	0	0	0	0	0	0	0	0	0	0	0	0	0	0	0	0	0	0	0	0	0	0	0	0	0	0	0	0	0	0	0	0	0	0	0	0	0	0	0	0	0	0	0	0	0	0	0	0
snRNA:U5:23D	FBgn0003934	0	0	0	0	0	0	0	0	0	0	0	0	0	0	0	0	0	0	0	0	0	0	0	0	0	0	0	0	0	0	0	0	0	0	0	0	0	0	0	0	0	0	0	0	0	0	0	0
snRNA:U5:34A	FBgn0003935	0	0	0	0	0	0	0	0	0	0	0	0	0	0	0	0	0	0	0	0	0	0	0	0	0	0	0	0	0	0	0	0	0	0	0	0	0	0	0	0	0	0	0	0	0	0	0	0
snRNA:U5:35D	FBgn0003936	0	0	0	0	0	0	0	0	0	0	0	0	0	0	0	0	0	0	0	0	0	0	0	0	0	0	0	0	0	0	0	0	0	0	0	0	0	0	0	0	0	0	0	0	0	0	0	0
snRNA:U5:63BC	FBgn0003938	0	0	0	0	0	0	0	0	0	0	0	0	0	0	0	0	0	0	0	0	0	0	0	0	0	0	0	0	0	0	0	0	0	0	0	0	0	0	0	0	0	0	0	0	0	0	0	0
RpL40	FBgn0003941	3900.22	3802.86	3935.33	3158.76	3197.74	3333.46	2961.7	2986.54	3309.39	3574.58	3834.75	3865.67	3401.32	3653.83	3704.5	3341.26	3009.86	3343.17	3168.8	3405.63	3442.21	3438.64	3546.1	3550.03	3571.96	3416.24	3586.5	3327.68	3297.07	3253.71	3020.6	3072.82	2908.88	3441.69	3461.23	3719.91	3236.1	3340.13	3343.56	3155.74	3152.34	3096.46	3075.66	3131.82	3019.8	3198.02	3161.87	3221.28
RpS27A	FBgn0003942	3993.64	3938.94	3901.02	3396.44	3342.93	3442.55	3155.9	3192.03	3364.15	3647.24	3776.11	3724.56	3662.59	3756.03	3834.02	3433.98	3309.24	3349.28	3443.5	3415.6	3443.16	3658.46	3668.1	3672.48	3991.13	3968.91	4151.79	3798.8	3751.25	3854.71	3532.79	3632.31	3489.41	3853.96	3899.66	4080.09	3788.35	3902.41	3929.67	3738.33	3710.39	3554.99	3520.68	3644.95	3485.48	3711.69	3723.07	3667.15
Ubi-p63E	FBgn0003943	101.014	127.435	118.245	135.043	108.515	132.321	234.4	242.561	126.591	179.826	107.486	105.683	126.478	92.6152	99.0434	142.83	209.963	151.608	135.417	116.917	168.068	106.624	120.932	143.66	183.551	224.723	191.855	171.304	190.734	154.939	266.408	272.725	324.116	205.232	208.688	189.689	179.47	182.154	216.711	200.643	220.013	238.407	201.467	220.828	247.456	224.949	287.191	217.354
Ubx	FBgn0003944	1.75772	2.13472	2.07926	1.63972	1.71587	1.99176	2.00079	1.4036	1.41328	2.01109	2.43355	2.14793	2.20482	2.72179	1.98873	2.65981	1.93271	1.98286	1.97829	1.8203	2.08364	1.75785	1.67268	2.33498	1.44443	1.81556	1.64531	1.45997	1.79977	2.15549	1.80761	1.74422	1.47466	1.82615	1.74947	1.8004	1.54313	1.35009	1.5161	2.98177	2.52888	2.408	1.35365	1.38038	2.13316	1.74869	1.58476	1.48344
unc	FBgn0003950	0.014797	0.184682	0.063477	0.384339	0	0.217087	0.821238	0.519088	0.045425	1.12414	0.135182	0.023524	0.040743	0.062551	0.037406	0.0766	1.01671	0.194844	0.077754	0.048915	0.165409	0.10719	0.078374	0.022855	0.086181	0.141323	0.038152	0.188587	0.186787	0.206604	0.325143	0.091147	1.83764	0.267023	0.082491	0.177836	0.107649	0.08482	0.247168	0.111984	0.085078	0.231396	0.144172	0.330816	0.412557	0.523651	0.439679	0.356152
Uro	FBgn0003961	113.068	170.763	144.204	133.594	148.108	121.054	83.18	39.0003	64.2756	23.8772	22.9326	20.337	135.48	155.544	165.314	68.2972	69.9731	48.2736	78.1147	60.0935	56.1252	36.0053	41.5555	43.4769	100.367	102.82	112.24	83.2732	93.2506	97.5299	50.5237	73.1323	80.3801	13.9105	30.8964	28.05	124.147	146.056	141.233	71.526	41.1425	60.732	51.4301	55.6931	51.6682	42.5964	26.5745	41.5257
ush	FBgn0003963	1.02841	1.21694	1.14533	1.09416	1.50264	1.4245	1.57313	1.38073	1.37076	1.53654	1.12787	1.49049	0.718405	1.16622	1.03133	1.50178	1.61038	1.44295	1.47992	1.70589	1.20155	1.43806	1.09041	1.40553	1.23249	1.2421	1.00806	2.00038	1.97076	1.88129	1.26619	1.24175	1.65716	1.61917	1.70104	1.97015	1.38312	1.27524	1.40928	1.49158	1.86872	1.77191	1.26837	1.48112	1.31857	1.71968	1.42804	1.74208
usp	FBgn0003964	23.8899	23.0156	22.9426	24.3173	24.1029	22.7706	27.843	24.6633	23.0053	25.2131	26.0468	27.3474	23.7258	20.4198	21.2052	27.0836	22.2145	24.6354	28.204	26.1985	25.0334	22.7529	23.6471	22.4763	30.4962	28.2371	25.5974	28.3086	30.071	27.5834	26.3742	31.2269	27.9848	29.2847	31.399	27.8036	28.9805	27.8412	27.5927	33.3037	34.7595	34.3422	33.822	29.7158	32.058	28.5938	28.1574	29.0788
v	FBgn0003965	2.47512	2.24692	1.82594	0.619388	1.25982	0.47531	2.36977	0.69672	0.397924	2.84474	1.39714	0.969278	0.96179	0.637028	0.656192	1.33044	1.26461	0.952573	1.3719	2.16155	1.19897	0.903744	1.23011	0.409857	0.873853	1.10199	0.936307	0.349074	1.00942	0.564138	0.415428	0.492137	0.722261	0.761384	1.59655	0.227028	0.665934	0.535376	1.16261	1.43965	1.34318	1.49239	0.544003	0.676218	0.816061	1.55667	1.68946	0.371968
vap	FBgn0003969	10.7293	10.0983	10.2355	10.8871	10.0323	9.20021	11.2204	11.9533	11.8192	11.5938	11.2788	10.6525	9.59042	10.8235	9.03591	11.4759	11.5832	11.2705	12.0747	12.4381	10.8065	10.2063	9.89366	9.6394	26.1768	25.1785	24.1554	26.5789	25.5417	22.294	25.2257	28.9252	28.4636	26.9678	25.9823	23.4269	26.5142	26.7179	21.597	26.478	28.6292	26.6038	29.5607	28.5964	30.4798	24.085	25.0204	24.9853
vg	FBgn0003975	0	0.021157	0.026819	0.030748	0	0.0275	0	0.02543	0.028274	0	0.057158	0	0	0	0.070048	0	0	0	0.02483	0.030901	0.088826	0	0.049785	0	0.012309	0.077509	0	0	0.053198	0	0.027706	0	0.158004	0.056421	0	0	0.010597	0	0.023965	0.028592	0.054087	0.059305	0.09225	0.030115	0	0.053714	0	0.021508
vir	FBgn0003977	6.0166	6.10543	6.03088	7.7409	8.10339	7.54581	8.00388	7.29293	6.70257	7.85288	7.44318	8.1288	6.61249	6.31993	6.14994	9.77236	7.52116	7.79845	8.52386	7.69423	7.16963	8.49326	6.96457	7.57864	8.22341	8.59245	7.61599	7.20361	9.16799	7.98159	7.48097	7.65942	7.53394	8.46584	8.72287	7.41945	8.0779	7.32766	7.6993	8.83315	9.78549	9.11564	10.0436	7.84563	9.00846	9.66511	8.29381	8.84178
vls	FBgn0003978	6.11761	6.96861	5.19646	7.24789	7.94676	8.18271	6.16197	7.00189	6.14424	10.1181	8.21047	8.48323	5.17298	6.66266	5.77444	9.35747	8.61719	8.27992	6.83128	7.64732	6.39311	6.86306	8.57601	10.955	10.0389	12.0724	11.4825	11.5587	11.9289	10.6133	11.9295	11.3437	14.3864	14.1327	13.5785	14.3972	11.5928	12.1117	11.3484	11.5412	14.2467	10.9985	12.5376	11.0746	11.5139	14.8288	13.2064	12.7015
Vm26Aa	FBgn0003979	0	0	0	0	0	0	0	0	0	0	0	0	0.120536	0	0	0	0	0	0	0	0	0	0	0	0.181247	0	0.330844	0	0	0	0	0	0	0	0	0	0.102778	0.145409	0	0.140375	0	0	0	0	0.130759	0	0	0
Vm26Ab	FBgn0003980	0	0	0.147647	0	0	0	0	0	0	0	0	0.306661	0	0	0	0	0.158337	0	0	0	0.158839	0	0	0	0	0	0	0	0	0	0.163106	0	0.310544	0	0	0	0	0	0	0.348768	0	0	0	0.17868	0	0	0	0
Vm34Ca	FBgn0003983	0	0	0	0	0.284429	0	0	0	0	0.468828	0	0	0	0	0	0	0	0	0	0	0	0	0	0	0	0	0	0	0	0	0	0	0	0	0	0	0	0	0	0	0	0	0	0	0	0	0.343666	0
vn	FBgn0003984	2.68345	2.22876	2.3062	2.61052	2.37901	2.3878	2.84707	2.4542	1.61	3.3294	2.51871	2.13188	2.75066	2.76472	1.99535	3.41614	2.10012	2.06728	2.91588	2.87542	2.09502	2.34755	2.24484	2.15555	4.59552	4.29354	3.3928	4.11311	4.47037	2.90335	3.45361	3.62415	3.98937	3.722	4.63575	3.81537	3.25066	4.16076	3.06096	4.9988	3.9142	4.70222	4.0753	3.14806	3.75547	3.88306	3.62218	3.26718
w	FBgn0003996	0.025965	0.058234	0.259586	0.172133	0	0.114354	0.39928	0.425019	0	0.564086	0	0	0	0	0	0	0.667462	0.292827	0.138767	0	0.040516	0	0	0.078416	0	0.03613	0	0	0.074569	0	0.116067	0.039719	0.697521	0	0	0.259882	0	0	0.033016	0.079904	0	0.041521	0	0.083937	0.076319	0.18815	0.316831	0.208858
hid	FBgn0003997	2.99684	3.44558	2.68118	3.00545	3.13856	2.6756	5.66826	5.54822	5.16376	4.20261	3.28954	3.72217	2.03537	2.09637	2.43403	3.52205	2.90111	3.33584	3.24626	3.89474	3.93106	2.39007	3.48434	3.36579	6.74725	4.75303	4.00445	4.20007	4.39373	3.71718	6.5779	7.27796	7.17205	6.16796	5.99097	6.06887	3.91776	4.64642	4.56695	5.11229	6.70014	5.76785	5.3011	6.51505	7.51485	5.31817	4.98498	4.77819
wbl	FBgn0004003	0.362645	1.31323	1.3545	0.765393	0.4983	1.74552	0.910917	2.81796	0.328079	1.87489	0.621792	0.068498	1.90229	0.378067	0.432864	1.3974	3.55329	2.91141	0.863053	2.87544	1.18604	1.56371	0.912239	0.337857	0.894692	2.0508	0.752361	1.55278	0.997815	1.23972	2.39597	0.834257	3.18097	1.02671	0.668089	0.44909	0.52668	0.264692	1.89716	0.640396	0.2656	1.47541	0.99866	0.668549	0.5379	1.9404	0.506243	0.840641
y	FBgn0004034	0	0	0	0	0	0	0	0	0	0.086102	0	0	0	0	0	0	0.12719	0	0	0	0	0	0	0	0	0	0	0	0	0	0	0	0.041937	0	0	0	0.016954	0	0	0	0	0.047495	0	0	0.043532	0	0	0.034037
Yp1	FBgn0004045	0.333306	0.082694	0	0.12418	2.09835	0.218475	0	0.0509	0.054004	0.162994	0	0	0	0	0.044611	0.266527	0.106853	0	0.250065	0.241741	0.057254	0.227109	1.48574	0	0.050013	0	0	0.069898	0	0.050605	0.111306	0.056691	0	0.055835	0.049747	0.245152	0.10687	0.061596	0.093964	0.230647	0.05399	0.299419	0.186678	0.120706	0.054695	0.2172	0.082509	0
Yp3	FBgn0004047	2.37508	2.97897	4.30415	5.40931	9.43213	6.56481	2.71895	8.26654	2.91815	3.4671	4.79423	4.32152	1.971	3.85447	3.34625	5.51358	4.61115	3.92606	3.40884	3.09679	5.22811	4.90683	5.35456	2.45804	2.13374	2.24648	3.97703	3.13295	3.57682	2.98374	4.18198	3.38776	2.73527	3.77118	2.72345	3.19502	3.09836	2.31728	2.15938	3.38097	3.49919	2.73846	3.05705	2.65827	3.7359	3.79419	4.74712	3.43855
yrt	FBgn0004049	17.4021	16.4843	15.8574	15.7692	17.6428	16.9242	20.6446	18.936	20.4848	18.3661	20.1232	20.9879	15.9301	16.2938	16.1188	17.9317	17.6053	19.8621	21.04	20.8271	18.5519	16.5665	17.4434	17.7532	21.2429	21.2051	19.6548	19.8402	23.8547	21.1688	23.1253	24.0025	24.7472	23.3228	24.6631	23.2701	20.6301	20.7118	22.3299	22.7097	23.3773	24.7736	25.7157	23.8776	25.9633	22.5381	21.8659	22.1845
z	FBgn0004050	14.2233	15.9978	14.9518	11.792	11.6125	12.0036	14.965	16.1295	12.6937	17.0938	14.4627	15.1013	12.8028	12.1318	12.7766	13.8792	14.8064	14.0785	13.2184	15.4664	13.6577	11.3149	12.6222	13.1436	16.2538	17.1653	15.0086	14.75	14.1953	14.5922	15.1346	16.1961	18.6959	16.819	16.1865	15.4792	16.0751	15.0718	14.9248	15.367	17.2352	15.9281	16.8291	16.0781	16.3817	16.6326	16.4724	15.9761
Z600	FBgn0004052	0	0	0	0	0	0	0	0.502158	0	0	0	0	0	0	0	0	0.530173	1.00603	0	0	0	0	0.238345	0	0	0	0.657933	0	0	0.244115	0	0	0.258493	0	0	0	0	0.146238	0.436658	0.293603	0	0.591737	0	0	0.271057	0.269013	0.584297	0.209668
zen	FBgn0004053	0	0	0	0	0	0	0.067995	0	0	0	0	0	0	0	0	0	0	0.178702	0	0	0	0	0	0	0	0	0	0	0	0	0	0	0	0	0	0	0	0	0.119905	0	0	0	0	0	0	0	0.052821	0
zen2	FBgn0004054	0	0	0	0	0	0	0	0	0	0	0	0	0	0	0	0	0	0	0	0	0	0	0	0	0	0	0	0	0	0	0	0	0	0	0	0	0	0	0	0	0	0	0	0	0	0	0	0
uzip	FBgn0004055	1.72751	1.63789	1.8585	2.46841	2.54524	2.65359	2.35569	3.82637	1.27656	3.00675	2.40558	1.66206	1.84023	2.12999	1.94046	2.14318	3.10394	2.38148	1.97372	2.14494	1.67194	2.06947	2.76935	2.0974	1.62915	2.20977	1.79891	1.5654	2.01796	2.17059	1.83886	1.76961	2.83176	2.52345	2.16187	2.01825	1.97915	2.07964	2.74028	2.57309	1.98905	2.3275	1.95888	1.55388	2.63061	2.01379	3.04726	2.43256
Zw	FBgn0004057	106.011	94.6739	96.8424	66.7088	74.6817	72.7276	49.181	54.3115	46.3677	106.343	112.5	116.742	98.0117	102.993	96.8943	159.928	138.988	151.198	78.6591	56.1401	60.4709	67.9367	73.2752	75.4509	109.744	107.305	101.575	69.5831	63.8189	61.3992	39.0766	44.9065	44.0759	87.4421	77.9929	78.7394	76.348	69.6815	65.9923	114.776	114.261	107.377	50.1131	58.2582	57.148	53.6485	54.7778	51.0135
Prosalpha4	FBgn0004066	77.696	68.0889	70.511	121.726	117.999	110.718	69.5924	71.4708	70.7753	85.8836	85.3546	77.186	80.8873	76.9999	77.5213	110.544	98.3269	101.354	89.5223	81.433	85.0401	90.5123	81.9815	90.2955	139.552	144.877	136.703	158.642	156.147	147.826	134.122	132.869	139.707	152.32	155.08	145.925	133.443	148.385	121.907	158.884	162.897	156.539	142.968	141.005	144.381	148.525	166.038	154.22
Dhfr	FBgn0004087	13.9737	18.2294	12.9147	15.2457	18.0444	15.5631	9.50668	11.5203	9.54243	18.8632	22.4868	18.6884	14.3865	14.8803	16.2874	10.9212	14.0905	13.6514	12.0242	16.244	10.7234	16.6823	18.1837	17.4484	18.3074	14.986	18.182	22.2935	16.5792	22.1241	15.4553	15.9176	19.1186	13.8663	19.6838	19.3585	15.2597	19.6259	16.1627	18.9517	18.6984	20.6444	16.3663	17.76	18.0355	17.3751	16.381	16.4162
bs	FBgn0004101	5.49195	5.05908	5.12987	5.17612	5.13228	4.74338	5.07513	5.09904	5.8929	4.88006	4.85536	5.46933	5.26368	4.93037	5.61766	5.62909	5.54749	4.94333	6.05042	6.27141	5.84755	5.06182	5.51259	4.88041	6.43818	6.60609	6.49037	6.18151	6.50107	6.37024	5.68724	6.70704	6.79764	6.99327	6.81173	6.66744	6.07997	6.66087	6.29825	6.68077	7.19361	7.08672	7.02356	6.93082	8.49227	6.60293	6.38483	6.31143
oc	FBgn0004102	0	0.081009	0.04079	0.069344	0	0.167449	0.462084	0.346126	0	0.060037	0	0	0	0.020108	0.036156	0	0.479277	0.187867	0.056138	0.023588	0.045654	0	0	0.022078	0.00920659	0.019427	0.018403	0	0.019966	0.059872	0.208628	0.087936	0.278339	0	0.019938	0.098248	0	0	0.091738	0	0	0.089043	0	0.022757	0.146538	0.181335	0.188233	0.09809
Pp1-87B	FBgn0004103	207.676	204.98	199.478	200.704	199.742	193.841	200.214	191.244	198.382	215.875	234.719	239.018	203.399	201.186	204.737	200.169	191.184	194.422	203.342	222.554	200.894	211.85	209.447	220.91	282.32	282.978	288.501	280.889	287.208	254.174	275.659	306.144	284.212	311.124	326.578	301.165	280.802	286.202	279.918	283.361	295.241	285.118	296.595	294.739	301.059	279.377	294.426	291.572
Cdk1	FBgn0004106	0.839492	2.36525	1.2713	2.28668	0.925778	2.3343	3.98042	3.50091	0.804134	5.24638	0.255847	0.251769	0.626729	1.08548	0.661283	0.409502	4.33682	4.34982	0.767541	0.815993	1.11484	0.693301	0.753919	1.74502	5.80236	7.64656	5.1468	6.99056	7.7131	6.59775	9.17828	7.49087	11.2067	6.5204	8.68657	8.1248	6.28972	6.74598	7.4557	7.98629	6.10318	4.77028	6.42018	6.64803	5.67815	6.49183	8.96362	7.69441
Cdk2	FBgn0004107	1.53699	1.54479	1.66512	1.0108	1.98048	1.71202	0.815791	1.37415	1.4891	1.38278	1.45399	1.10294	1.25499	1.40936	1.49072	1.17668	0.946661	1.34496	1.52334	1.30357	1.19842	1.35661	1.79962	1.67965	2.29595	2.472	1.89776	3.80359	3.38918	2.54113	2.76537	2.43206	2.47392	2.55261	2.97707	3.09245	2.22544	3.15787	2.35824	2.44799	2.49554	3.01069	2.33072	2.31396	2.84357	2.26745	3.20492	2.58886
Nrt	FBgn0004108	1.03883	0.922787	0.731292	1.45779	1.07624	1.26557	1.9359	1.25266	0.877342	1.40124	0.803208	0.631843	0.992341	0.832422	0.763473	1.55183	1.03396	0.811304	1.22086	1.26651	0.914916	0.966018	0.847072	0.884977	2.51522	2.1878	1.17248	2.59921	2.45262	1.46686	1.87837	2.01479	2.21238	1.70629	2.3699	1.22774	2.13564	1.52075	1.43438	2.37613	2.46034	3.08579	2.29119	2.07093	2.43831	2.20328	1.99009	1.88667
tin	FBgn0004110	0	0	0	0	0.065551	0	0	0	0	0.105151	0	0	0	0	0	0.064471	0.051708	0	0	0	0.055505	0	0	0	0	0	0	0	0.052145	0	0	0.109816	0	0.216313	0	0.059401	0	0	0.045518	0	0	0.057954	0	0	0	0	0.079899	0.041398
Tm2	FBgn0004117	136.555	115.834	104.179	168.132	155.09	133.161	169.119	184.485	142.924	147.943	156.476	122.585	174.643	167.773	137.449	149.464	136.567	118.867	167.14	171.258	138.224	157	158.912	151.064	136.107	121.982	106.032	157.734	148.52	144.382	163.191	143.354	141.042	170.294	137.115	131.718	140.292	131.918	122.016	151.447	150.073	146.101	143.144	123.089	133.501	137.825	145.248	131.805
nAChRbeta2	FBgn0004118	0	0.018932	0	0	0	0.07364	0.297127	0.045292	0.050875	0.047487	0.0255	0	0	0.023555	0	0	0.212277	0.125881	0.022083	0	0	0.020255	0.044387	0.025693	0.043671	0	0	0	0.023622	0	0	0	0.187505	0	0	0.028492	0	0.013747	0.021441	0.025434	0	0	0	0	0.024558	0	0.073852	0.01919
boca	FBgn0004132	31.5828	34.7768	32.9122	40.0039	43.7825	43.4231	29.123	34.3323	34.3867	35.755	44.43	36.7484	34.1238	39.2381	36.981	43.6829	37.8323	37.0746	35.5334	31.9065	30.3788	44.2689	41.2461	46.7371	44.1835	46.931	46.1609	50.8808	51.3794	51.0719	44.3305	40.0209	46.0891	47.1554	47.5307	54.733	39.4495	44.8348	53.2847	44.821	46.2612	44.6922	42.1776	44.2431	44.061	44.5101	54.05	47.3593
blow	FBgn0004133	0.879925	4.4273	2.10628	1.95802	1.12174	2.1614	2.6841	3.20048	0.78813	4.01818	1.17326	1.16232	1.52802	0.709606	0.868686	1.0855	4.97112	1.94255	2.45721	2.06113	0.966268	0.748457	0.789347	1.40237	0.887244	2.34523	0.619929	1.58831	1.66372	0.99811	1.66452	0.80828	4.43179	1.05889	1.10893	1.43963	1.33688	1.21616	3.22328	1.65044	1.17591	1.78401	0.834135	1.06296	1.90503	1.52127	2.06993	1.43887
nullo	FBgn0004143	0	0	0	0	0	0	0	0	0	0	0	0	0	0	0	0	0	0	0	0	0	0	0	0	0	0	0	0	0	0	0	0	0.107519	0	0	0	0	0	0	0	0	0	0	0	0	0	0.083179	0
kst	FBgn0004167	254.889	244.886	235.268	189.174	212.061	212.541	242.332	233.955	230.776	192.531	239.088	257.51	237.945	237.141	249.29	245.851	200.008	238.991	259.227	268.937	249.728	209.197	211.212	201.205	331.231	320.342	309.992	280.44	288.755	257.226	308.798	352.13	288.937	309.944	329.359	306.822	321.432	300.995	292.958	313.862	346.866	330.159	355.985	305.567	353.284	277.595	295.081	293.821
5-HT1A	FBgn0004168	0.11444	0.064991	0.102275	0.185484	0.078112	0.041984	0.096572	0.115721	0.220254	0.100377	0.065335	0.182382	0.137704	0.060498	0.090635	0.073883	0.020031	0.026916	0.168925	0.070969	0.091559	0.138085	0.09468	0.088554	0.120062	0.019487	0.110737	0.182003	0.040056	0.08005	0.020927	0.044094	0.079766	0.043025	0.039983	0.147767	0.095914	0.046818	0.055199	0.021629	0.082214	0.111648	0.115974	0.0913	0.104975	0.040422	0.062932	0.032792
up	FBgn0004169	186.673	179.088	172.799	245.27	204.946	195.346	265.237	290.866	208.38	227.417	235.139	189.118	228.529	252.029	202.358	211.813	200.779	159.864	248.756	257.276	207.309	223.8	223.4	208.339	218.098	191.663	162.11	227.086	198.453	197.203	255.747	221.951	204.851	254.609	205.807	193.855	212.107	181.827	161.628	222.25	223.592	216.599	224.823	181.761	196.44	207.404	218.407	193.603
sc	FBgn0004170	0.165952	0.138799	0.118158	0.139658	0	0	0.11858	0.05718	0	0	0.126469	0.251563	0	0.057743	0.099445	0	0.120113	0	0.056242	0	0	0	0	0	1.54756	1.81355	1.43013	1.57319	1.88028	2.098	1.75047	1.33492	1.36347	1.81541	1.94742	2.67381	1.68218	2.55749	1.63119	1.94646	2.42553	1.14453	2.24116	1.62756	1.84238	2.32017	1.75867	1.96793
Mst98Cb	FBgn0004171	0.056886	23.7851	13.8885	19.3823	0.104585	13.3956	55.0415	59.1812	0	61.5728	0.086683	0	0.159264	0.078787	0.06716	4.58185	80.9751	34.3032	6.3238	0.184251	6.88388	0	0.306634	13.0878	0.078172	12.3128	0.290652	0	11.3055	16.692	26.0989	15.5828	80.6779	0.086089	0.076112	7.50756	0	0.142893	25.1182	7.0413	0	13.2485	0.292451	17.8421	20.9751	13.5438	12.8094	12.6651
Mst84Da	FBgn0004172	1.63585	215.464	121.314	139.067	0.865357	118.63	456.181	435.003	0.320133	371.946	0	3.77002	0.972506	0.65888	0.259114	15.0405	531.895	236.48	43.0803	2.54164	68.2809	0	1.27651	86.9019	0.322329	88.6342	1.5634	0	65.8319	95.6069	228.193	87.8895	549.549	1.05372	0.308685	78.7053	0.267775	0	139.641	57.1541	1.76124	75.205	3.20305	132.701	144.199	81.3083	96.2291	89.6945
Mst84Db	FBgn0004173	0.389169	124.09	78.8304	110.649	0	87.4416	350.444	354.744	0.527975	293.596	0	0.544584	0.813259	0.777849	0.624492	23.0784	414.551	181.101	48.8145	1.20409	46.4619	0.231893	1.10593	52.32	0.139598	69.3492	1.26397	0.797571	53.8827	82.9214	150.083	49.0934	410.061	0.303087	0.265218	63.3771	0.579991	0.507252	106.269	48.8876	0.305286	76.9965	0.346901	97.7635	110.059	62.4039	80.5151	71.7288
Mst84Dc	FBgn0004174	0	58.7687	28.7658	33.6008	0	28.3854	98.3202	87.901	0	79.5543	0	0.670174	0	0	0	8.0553	109.171	68.8562	13.7319	0	17.6203	0.264005	0.629721	25.8596	0	15.5912	0.308509	0	19.7361	25.6714	32.8248	21.5936	120.16	0	0	19.322	0.396281	0	34.8883	17.4624	0	21.7344	0.790035	25.2796	32.6189	23.5728	31.4793	26.0283
Mst84Dd	FBgn0004175	0.194585	34.0177	15.8197	23.1836	0	19.3973	78.1128	76.0375	0	47.1739	0	0.272292	0	0.259283	0	6.32794	83.6269	40.4588	6.60431	0	9.23465	0.463787	0	13.2206	0.139598	19.0487	0	0	13.5494	16.3124	31.0191	14.1558	86.5557	0	0	14.3742	0	0	25.4341	8.94675	0	13.4908	0	21.2097	27.1337	19.1537	24.7739	17.5711
mts	FBgn0004177	219.557	231.19	233.656	205.005	215.956	211.873	212.734	214.82	236.359	202.527	229.032	248.033	216.497	224.961	236.006	211.779	194.08	202.247	231.673	257.934	245.695	210.921	208.034	212.761	238.758	240.34	236.681	234.586	233.409	223.154	242.815	264.262	230.083	237.938	244.207	254.213	233.329	228.513	233.104	238.138	255.635	249.752	259.317	241.419	259.19	230.166	228.412	229.6
Csp	FBgn0004179	90.6908	89.2615	87.6559	99.8072	96.5762	95.5016	102.28	97.0789	101.37	97.6301	108.389	107.97	94.7944	93.1012	91.0682	99.1393	91.1386	96.0933	105.958	110.997	96.0449	96.5781	99.2662	94.6157	127.419	130.03	116.391	127.791	139.35	124.741	130.436	137.217	128.656	131.721	130.749	132.395	129.682	124.145	127.889	134.255	139.59	136.027	143.135	126.982	137.729	137.976	133.838	135.371
Ebp	FBgn0004181	0	0	0.055569	0	0	0	0	0	0	0.114644	0.059449	0	0.054516	0.162993	0	0	0.11271	0	0.105526	0	0.060228	0	0	0	0.079167	0.219603	0.049799	0	0.056879	0	0	0.179186	0.055648	0	0.104703	0.064501	0.112737	0.097383	267.652	0	0	0	0	0	0.172984	0	0	0.090143
snRNA:U1:82Eb	FBgn0004183	0	0	0	0	0	0	0	0	0	0	0	0	0	0	0	0	0	0	0	0	0	0	0	0	0	0	0	0	0	0	0	0	0	0	0	0	0	0	0	0	0	0	0	0	0	0	0	0
snRNA:U1:95Ca	FBgn0004185	0	0	0	0	0	0	0	0	0	0	0	0	0	0	0	0	0	0	0	0	0	0	0	0	0	0	0	0	0	0	0	0	0	0	0	0	0	0	0	0	0	0	0	0	0	0	0	0
snRNA:U1:95Cb	FBgn0004186	0	0	0	0	0	0	0	0	0	0	0	0	0	0	0	0	0	0	0	0	0	0	0	0	0	0	0	0	0	0	0	0	0	0	0	0	0	0	0	0	0	0	0	0	0	0	0	0
snRNA:U1:95Cc	FBgn0004187	0	0	0	0	0	0	0	0	0	0.782075	0	0	0	0	0	0	0.741372	0	0	0	0.750629	0	0	0	0	0	0	0	0.78243	0	0.777802	0	0	0	0	0	0	0	0	0	0	0	0	0	0	0	0	0
snRNA:U6:96Aa	FBgn0004188	0	0	0	0	0	0	0	0	0	0	0	0	0	0	0	0	0	0	0	0	0	0	0	0	0	0	0	0	0	0	0	0	0	0	0	0	0	0	0	0	0	0	0	0	0	0	0	0
snRNA:U6:96Ab	FBgn0004189	0	0	0	0	0	0	0	0	0	0	0	0	0	0	0	0	0	0	0	0	0	0	0	0	0	0	0	0	0	0	0	0	0	0	0	0	0	0	0	0	0	0	0	0	0	0	0	0
snRNA:U6:96Ac	FBgn0004190	0	0	0	0	0	0	0	0	0	0	0	0	0	0	0	0	0	0	0	0	0	0	0	0	0	0	0	0	0	0	0	0	0	0	0	0	0	0	0	0	0	0	0	0	0	0	0	0
snRNA:U2:34ABa	FBgn0004191	0	0	0.616395	0	0	0	0.646598	0.620922	0	0.669352	0	0	0	0	0	0.791717	0.63462	0	0	0	0	0	1.76092	0	0.890808	1.26513	0	0	0.669741	0	1.3316	0.638286	2.44286	0	0	1.38148	0.739549	0.362915	1.10109	0.67855	1.94373	0	0	0	0	0.656828	0.469652	0
snRNA:U2:34ABb	FBgn0004192	0	0	0	0.74652	0	0	0	0	0	0	0	0	0	0	0	0.791717	0	0	0	0	0	0	0	0	0	0	0	0	0	0	0	0	0	0	0	0	0.246516	0.362915	0	0	0	0	0	0	0	0	0	0
Ser	FBgn0004197	0.428606	1.22851	0.85422	0.754146	0.685722	0.992076	1.56565	2.2191	0.403916	0.940452	1.0476	0.834472	0.836502	0.476685	0.464501	1.04341	1.97379	0.905082	0.45844	0.537811	0.50197	0.500617	0.56686	0.546132	0.39122	0.704235	0.403204	0.446165	0.705291	0.731478	1.22972	0.541945	1.64267	0.761883	0.585954	0.270719	0.469426	0.635991	0.720779	0.567699	0.372793	0.947502	0.524099	0.702866	0.782144	1.07623	1.31163	0.729674
ct	FBgn0004198	21.1307	26.9376	22.9765	18.286	19.6672	16.7358	22.6116	17.4966	23.2238	25.4472	21.1341	23.1205	20.9212	23.9704	27.6867	22.8365	17.0325	16.2477	25.4314	27.3784	23.31	21.239	23.0567	27.278	16.7821	18.0146	20.3406	14.6948	18.3213	18.3952	13.5834	21.8966	17.7821	12.6194	19.4435	21.1595	16.3261	17.4643	18.9086	19.891	14.1103	19.2223	13.2333	15.2907	16.3507	18.4418	12.7763	17.6706
nonA	FBgn0004227	15.9182	17.6242	16.6721	18.9381	19.3364	19.8971	16.7222	16.2193	14.6212	17.5366	19.9197	19.868	19.6593	17.8716	18.9661	18.5467	16.5554	18.0691	15.2266	17.203	15.9091	19.2605	19.1061	18.9396	17.9293	18.7809	16.4883	19.5002	19.8223	19.0541	16.6368	19.6283	16.3897	20.4725	20.8438	21.3809	17.2364	16.3801	15.8618	19.5506	20.8941	19.7024	18.3637	16.2655	18.7804	20.4201	19.9255	20.4233
mex1	FBgn0004228	158.777	153.705	161.342	172.944	190.001	191.728	161.804	172.471	204.645	142.214	159.367	172.308	140.538	148.593	155.011	130.241	149.986	155.043	179.799	196.456	184.413	165.318	161.938	172.704	253.025	238.371	261.446	244.491	235.163	247.26	297.277	295.171	290.424	252.424	259.326	267.474	248.507	255.125	242.844	257.994	258.028	252.513	275.551	284.54	267.624	241.445	267.178	247.324
Hrb87F	FBgn0004237	59.2487	61.5063	63.6108	79.2945	84.865	88.6208	80.4432	71.6258	72.5867	80.5986	81.06	83.6836	62.5599	68.3708	68.6713	76.1112	73.025	74.597	68.4428	79.4972	72.1773	85.3217	85.0095	84.3667	77.127	84.7628	77.3201	88.5264	93.3168	87.8991	89.6789	97.5387	98.5548	86.716	90.2618	96.0191	78.5619	75.5286	77.2753	93.8711	96.931	94.3759	96.1309	86.2345	98.8873	98.0571	97.7661	98.9945
DptA	FBgn0004240	0	1.63112	1.02925	1.07316	1.40018	1.63093	0.933615	1.7322	1.0202	1.61505	2.02353	2.74786	2.27195	2.99383	2.93706	1.43981	1.59948	1.45134	3.69348	63.8705	2.87843	1.72616	1.85717	2.36937	246.699	373.461	33.4079	159.013	89.7257	181.976	61.4414	374.977	11.6082	371.534	386.562	2.22864	243.672	706.615	7.21799	52.8852	168.388	21.19	87.0439	106.333	7.46838	538.793	151.452	1.98976
Syt1	FBgn0004242	2.16353	1.7664	1.54622	1.32684	1.44637	1.32101	2.31486	1.60524	2.05241	2.0586	2.10035	2.22571	1.52123	1.98566	1.44268	1.82905	1.27539	1.58486	1.64616	2.12049	1.55313	1.74239	2.12833	1.84558	1.35665	1.03749	0.71739	1.17678	0.905933	0.900231	1.11593	1.10754	0.875825	1.24677	1.29933	1.35781	1.04191	0.60814	0.761482	1.07069	1.12139	1.0981	1.12567	1.04038	1.03265	1.07324	0.869111	0.963971
Rdl	FBgn0004244	0.061864	0.059405	0.02946	0	0.018795	0.106482	0.094196	0.110267	0.016552	0.125928	0.047007	0.118882	0.055833	0.014612	0.054011	0.103292	0.070901	0.058477	0.013329	0.034312	0.084763	0.173019	0	0.114726	0.025805	0.041268	0.026907	0	0	0.014842	0.10369	0	0.056784	0.077615	0.029947	0.129154	0.033873	0.00834533	0	0.0462	0	0.031427	0.065655	0.048868	0.091199	0.042614	0.056239	0.059232
T48	FBgn0004359	5.93734	7.36422	4.65202	6.59396	5.98027	4.44877	7.51665	7.30779	6.76049	7.57231	5.26889	5.92235	6.20686	5.43809	6.85006	6.79239	5.28959	4.84943	8.05836	6.04306	6.65261	7.29106	6.20094	7.38433	4.88069	5.46717	4.58329	5.9652	5.17321	5.49601	5.22126	5.32732	6.08763	4.86304	4.89152	5.68994	4.61479	5.24062	5.76796	5.31373	4.89553	6.24219	3.98313	4.81489	4.78471	5.47553	4.19444	4.94975
Wnt2	FBgn0004360	0	0.30401	0.154943	0.315158	0	0.478074	0.912038	1.07402	0	0.983891	0	0.041777	0	0.037956	0	0.144681	1.16366	0.305989	0.108869	0.133401	0	0.033078	0	0.081824	0.036193	0.340151	0	0	0.039016	0.148596	0.728353	0.124477	1.34367	0	0	0.225966	0.015509	0.022457	0.206876	0.125388	0	0.347527	0.045055	0.131664	0.119655	0.15749	0.511829	0.15593
HmgD	FBgn0004362	32.9568	37.4918	32.4453	27.5314	25.9071	28.4402	30.8232	30.9913	30.7998	46.8683	43.3298	43.4808	22.5403	22.3614	24.2764	32.74	33.5866	31.7772	27.1133	30.6471	31.7502	28.1196	32.4081	33.4457	58.5382	64.1262	64.2002	64.5664	62.9979	53.6088	60.2891	64.5449	67.9936	74.8882	81.9421	81.9256	51.937	61.8945	55.2153	60.9593	66.0427	60.9947	49.8701	55.1502	57.6726	63.3632	71.1166	68.7665
porin	FBgn0004363	306.629	328.523	310.282	416.44	429.275	385.264	373.121	355.083	422.246	269.778	289.409	291.878	370.656	374.628	385.242	323.837	308.678	284.591	332.236	365.887	345.767	339.796	327.975	355.057	417.027	422.621	430.72	464.97	464.512	463.513	437.096	477.608	453.279	381.494	399.133	380.903	449.534	461.337	441.314	388.795	399.091	405.202	404.371	427.051	418.541	421.023	425.96	424.266
18w	FBgn0004364	2.92342	2.87741	3.36351	3.49541	3.46523	4.01255	2.92548	3.9188	2.20925	2.88908	3.74618	2.87181	4.01311	3.16494	2.81987	3.73186	3.60961	3.35314	2.65331	3.06058	2.9249	3.18003	3.25635	2.59656	2.7987	2.71604	2.58216	3.27814	3.68288	2.63353	2.81842	3.35755	2.63069	2.82207	2.48123	1.62248	2.71318	2.77776	2.43515	3.61246	3.31921	3.08996	2.8155	2.57853	2.99451	3.65821	2.94314	2.79008
mei-41	FBgn0004367	0.800177	0.704844	0.767562	1.08461	1.1983	1.16261	1.15384	1.04237	1.06274	1.18478	1.21661	1.4331	0.878943	0.868888	0.911632	1.40127	1.10517	1.57293	0.966906	1.25676	1.19965	1.26311	1.14333	1.1253	1.39592	1.52854	1.1553	1.21475	1.70409	1.55102	1.5816	1.60286	1.78607	1.76518	1.79767	1.08812	1.29058	0.933993	1.19767	1.44463	1.88369	1.42814	1.29675	1.66625	1.45242	1.4433	1.61742	1.52264
Ptp4E	FBgn0004368	3.24739	4.43012	4.16595	4.24381	4.89096	4.79617	4.63001	5.12457	4.31199	4.81427	3.9616	4.36532	4.8625	4.21971	3.6938	4.8296	4.6409	4.11325	4.14769	5.39096	3.09808	3.91568	4.53221	3.86189	4.69676	4.86266	4.41159	5.24822	5.9257	5.1587	5.36329	5.89644	5.95356	5.73241	5.33188	4.83133	5.52284	4.76659	4.83924	6.18102	4.9328	5.84412	5.97904	5.44115	5.58747	5.92423	6.49269	6.41244
Ptp99A	FBgn0004369	12.2757	12.5344	11.028	10.0441	9.85444	10.0165	14.4029	12.9034	13.7738	14.1987	16.6316	16.4078	9.48961	9.67921	10.1729	12.7747	10.1045	10.4149	12.5553	14.125	13.1578	11.8034	11.4675	10.8799	11.9931	12.2038	12.3748	11.8626	11.6757	11.3432	12.8633	14.5609	13.5417	14.6594	16.3446	14.6008	10.7959	10.8852	10.9255	11.6791	12.9342	12.8633	13.1949	13.4214	14.4164	12.9525	12.3497	12.8467
Ptp10D	FBgn0004370	4.36265	5.44418	4.73835	6.4553	5.4535	5.69329	8.223	9.55675	4.70757	6.67235	3.76855	3.5085	5.16051	5.1433	5.08685	7.42026	7.77798	5.63506	6.7412	6.49097	5.15199	5.01775	5.14959	5.51225	3.99406	4.38831	3.09662	5.14132	5.80563	5.72739	5.16102	4.87764	8.41837	4.26811	3.36486	3.4739	4.1122	3.86387	4.88525	6.36407	5.03085	5.49277	4.43484	4.43215	4.62531	5.15331	4.98987	4.48257
aly	FBgn0004372	0.026836	0.48126	0.574819	0.623324	0	0.512295	1.69083	1.97799	0	1.55666	0.040901	0	0	0	0	0.047688	2.53177	1.00895	0	0	0.334666	0	0	0.242906	0	0.747536	0	0	0.154326	0.441062	0.640296	0.369425	3.45519	0	0	0.089443	0	0	0.443458	0.123999	0	0.601427	0	0.564279	0.236711	0.31148	0.744504	0.678641
fwd	FBgn0004373	43.1618	43.508	40.1997	33.8839	31.817	31.7705	41.6995	44.0094	35.6122	41.1238	40.2287	41.844	36.9385	36.4486	38.2363	36.2505	37.655	32.8318	35.6476	35.18	34.3194	30.7427	32.9526	31.9559	40.6277	40.7916	37.9924	31.151	31.4637	32.5352	37.3945	39.0564	42.3138	38.2589	39.4005	38.2125	37.1696	36.6563	37.9343	33.9721	36.2302	35.7545	34.9847	35.1579	38.6585	33.8589	32.6496	33.8101
neb	FBgn0004374	6.14361	7.50922	6.85485	5.52215	2.78738	4.6768	8.98142	7.38517	3.90918	9.2487	6.5542	7.20776	5.87995	5.7907	6.11411	5.60407	10.2002	6.71438	5.83449	4.95693	4.92636	6.29439	7.64232	7.44117	9.8779	10.4845	8.73174	5.82958	6.84183	6.88239	7.31701	7.43888	12.3524	8.41619	9.34761	8.55029	8.53892	9.11609	8.76196	7.71822	7.25095	7.1382	7.34342	7.66293	9.11872	9.77556	11.4136	10.0318
Klp61F	FBgn0004378	0.241021	0.661437	0.689237	0.47815	0.250674	0.959098	1.29492	1.04846	0.339335	0.855939	0.209788	0.135498	0.3332	0.121065	0.215387	0.119911	1.67514	0.582421	0.272736	0.227141	0.245487	0.270885	0.296749	0.527709	1.75415	2.48184	2.21275	2.20941	2.84555	1.78958	3.2457	2.48464	4.10004	2.17457	2.44568	2.6615	1.90014	2.03668	1.89487	2.59134	2.65271	2.98273	2.78476	2.73104	2.90404	2.57826	3.00096	2.50615
Klp67A	FBgn0004379	0.452749	2.40933	1.88258	2.19985	0.299759	1.11637	5.03291	5.42168	0.246709	5.51798	0.501715	0.35292	0.285569	0.144422	0.17839	0.831641	6.94717	2.86119	0.874037	0.575587	0.906147	0.29976	0.27332	1.03324	1.05808	2.33148	1.2927	2.01417	2.54825	1.95586	3.32196	1.5447	10.5669	1.94998	1.91208	2.73598	1.38788	1.64534	2.57228	2.29585	1.99019	2.74226	1.4216	2.25087	2.80828	2.30678	3.50533	2.78547
Klp64D	FBgn0004380	19.4604	19.5744	18.6497	20.3827	18.5935	20.8708	19.8227	18.8803	20.8666	19.3863	17.9654	19.8186	19.0451	20.404	19.7968	21.5554	19.7205	18.4452	21.1457	20.7106	20.1819	18.617	19.3766	19.9713	27.822	26.385	24.8095	24.4412	25.5046	25.5609	27.428	29.8123	25.7917	25.7263	25.5196	26.2604	26.4101	24.3165	23.8945	25.8835	28.5446	27.5169	27.5236	27.2836	27.6177	24.8297	25.8627	24.6704
Klp68D	FBgn0004381	3.11921	3.20148	2.8014	3.78105	3.60738	3.1829	3.44054	3.26423	3.09074	3.53965	3.72527	3.87265	2.86728	2.80943	2.68479	3.59587	4.12833	3.04897	3.94681	3.67434	2.54973	3.55731	3.3597	3.46007	10.264	9.67474	8.91334	9.3103	9.99823	7.60059	10.1193	11.5231	10.5308	10.9364	12.1394	10.0267	8.42726	8.37631	7.73869	10.5393	11.594	10.1726	10.2692	9.83566	10.3299	9.9737	10.4232	10.9044
Klp98A	FBgn0004387	13.3328	12.7152	13.5347	11.0206	10.2412	10.5476	16.8454	15.9804	12.3366	13.5183	13.5903	12.9678	12.6197	12.5032	11.3891	12.9545	13.4055	11.3502	13.0411	12.9137	11.8646	10.2921	10.8	9.9307	12.2516	12.6354	11.6254	9.19355	9.90935	9.88278	12.2817	12.4996	13.8427	11.2278	10.5855	9.55437	11.4128	10.4744	11.1977	10.8389	10.8144	12.5507	11.5048	10.8231	12.8345	11.1308	10.3388	10.5744
bnk	FBgn0004389	0.118418	0	0.420013	0	0	0.176719	0.086217	0.08246	0	0	0	0.265792	0	0.163891	0	0	0	0.224733	0	0.479032	0.090621	0.073468	0.239577	0	0.570565	0.506568	0.453849	0.114104	0.087994	0.406208	0.720399	0.091187	0.768991	0.268934	0.712905	0.293032	0.347332	0.248054	0.450829	0.188324	0.262243	0.194502	0.813484	0.097881	0.354014	0.705913	0.06637	0.483681
RasGAP1	FBgn0004390	8.67633	8.72854	7.57169	12.4462	11.2461	10.8246	8.32478	7.91764	8.21632	8.23642	9.3831	9.5602	9.82229	8.17901	7.602	11.5511	10.1488	10.122	9.85079	10.9443	9.89658	11.294	10.2581	10.2249	14.5397	14.4455	12.3842	15.8001	16.567	14.5795	14.2892	13.9565	13.7956	13.9883	14.6204	13.1979	16.2623	15.5328	14.3109	18.6097	17.781	19.9066	17.8343	15.0808	16.5662	15.0889	16.4398	15.3004
shtd	FBgn0004391	3.47513	3.97027	4.37533	4.70317	3.66364	4.42791	4.7568	4.70076	3.41893	5.97549	4.09981	3.95965	3.83266	3.35962	3.52475	5.05822	5.67699	4.89544	3.65661	3.45741	3.29487	4.06338	4.01311	4.29279	6.11639	6.25799	5.21508	5.1168	6.66228	5.03791	6.10818	5.34429	6.47645	6.05334	6.2302	5.20283	5.80334	6.06871	5.72724	6.16137	7.18662	7.18063	6.39508	4.68835	6.32651	6.24007	6.44211	6.19541
pdm2	FBgn0004394	2.17876	2.50475	2.66115	1.86857	2.01027	1.55358	1.96937	2.94102	2.06284	2.34509	2.87988	2.83379	2.06356	2.64289	2.11934	2.58844	1.78374	2.1058	1.94934	2.59997	2.31658	2.70456	2.88555	1.84389	10.0115	10.9932	9.88436	11.0585	12.7471	8.08113	13.2434	18.1878	14.6399	15.9038	16.4829	14.5998	11.2977	10.9955	10.6272	12.2832	12.7914	12.2701	17.9037	15.0364	18.4926	16.2111	17.0906	15.6589
unk	FBgn0004395	14.6639	13.7505	14.194	9.62539	9.11796	10.3955	13.3031	13.3411	14.5785	14.2942	15.125	15.5801	9.63737	10.5671	10.4224	12.67	10.0597	10.3688	12.0496	16.0079	13.3693	8.68916	9.57802	10.5902	14.5186	13.2701	14.6878	9.85116	9.81664	10.2926	13.5103	13.1678	13.7241	15.7723	17.2234	15.2626	10.5721	10.5494	10.7125	11.1063	11.8815	11.1331	12.6604	11.6539	13.7365	11.2487	11.781	10.3511
CrebA	FBgn0004396	27.7837	28.8109	29.6919	46.5665	51.0445	50.0721	24.2964	27.5612	28.9484	30.9503	35.9661	40.0053	39.595	36.8038	39.8532	39.5027	33.4546	42.0655	31.4968	36.2358	34.3104	47.2852	48.1034	47.7355	24.5353	28.235	28.7712	41.9625	41.24	43.111	29.2439	30.6171	26.7014	33.4977	33.285	32.6591	30.3831	29.8163	33.736	36.004	35.7187	34.1593	30.3403	31.3417	31.5282	37.5342	37.0034	38.102
Vinc	FBgn0004397	21.3663	23.3051	21.7453	23.168	25.11	24.3419	26.3156	27.0682	23.9309	19.5117	22.5947	20.7408	24.5215	22.1103	20.2552	24.5996	20.5021	23.437	26.9397	25.9276	22.5719	21.3681	20.5912	18.5997	46.1908	45.9667	39.2991	45.4178	48.5431	36.0921	47.2367	55.3297	50.1029	44.4329	43.9539	38.8413	45.7785	41.428	39.1781	46.0742	53.6656	50.7208	62.4539	48.9438	55.3953	44.8865	44.7156	45.9389
rhi	FBgn0004400	0	0.042403	0	0.063747	0	0.112109	0.432499	0.052245	0.055345	0.278911	0	0	0	0	0	0	0.219388	0.071604	0	0	0.058698	0	0	0	0	0	0	0	0	0	0.114249	0	0.162503	0.171858	0	0	0	0	0	0	0	0.122957	0	0	0	0	0.084665	0.087759
Pep	FBgn0004401	84.1782	86.4713	77.6153	111.16	116.4	114.728	104.678	93.561	94.0507	94.4045	94.2562	93.4421	89.8992	86.5131	82.9385	109.125	95.0778	99.8221	101.099	103.01	91.3988	100.004	97.1417	88.2311	107.033	106.291	95.6043	129.294	131.314	116.768	104.394	108.346	106.151	106.27	101.788	104.021	105.207	96.5639	88.5355	115.211	115.825	121.835	115.207	97.4257	111.385	118.644	108.835	108.982
RpS14a	FBgn0004403	1381.44	1277.81	1332.09	1059.48	1083.79	1090.47	1079.75	1045.11	1232.63	1250.59	1340.76	1307.15	1179.24	1244.3	1220.48	1139.06	1103.68	1107.71	1151.44	1125.14	1224.98	1219.42	1183.77	1138.05	1446.16	1400.84	1437.02	1236.52	1253.52	1283.31	1278.45	1272.23	1222.14	1389.93	1367.91	1450.86	1256	1250.67	1099.33	1293.79	1329.01	1356.6	1275.56	1302.27	1181.71	1359.14	1329.54	1348.86
RpS14b	FBgn0004404	623.364	637.409	584.091	536.302	503.528	540.522	557.876	535.768	595.503	606.866	635.491	594.744	594.665	564.225	534.72	613.969	568.375	561.14	581.412	553.954	571.258	574.985	591.893	553.085	682.553	647.226	644.458	632.379	600.075	616.94	601.656	582.198	568.112	661.009	649.364	669.139	603.841	602.771	547.181	611.11	609.032	629.446	598.62	635.446	594.049	625.733	606.434	641.373
tam	FBgn0004406	2.61284	3.1317	2.22607	3.77736	3.35512	3.8828	3.38546	3.61149	2.70593	4.2038	2.97156	4.10365	2.77346	3.49701	3.5069	4.68413	4.54864	4.40565	2.86217	3.18587	2.88702	4.61663	3.48938	4.40827	4.34582	4.57676	3.99976	5.42257	4.33057	4.63114	4.93536	4.88795	5.19458	4.49421	5.31938	5.46001	4.38011	4.26695	4.16502	5.25732	5.23414	6.01381	4.56827	4.59206	5.46012	5.21621	4.97837	5.334
DNApol-gamma35	FBgn0004407	0	0	0	0	0	0	0	0	0	0	0	0	0	0	0	0	0	0	0	0	0	0	0	0	0	0	0	0	0	0	0	0	0	0	0	0	0	0	0	0	0	0	0	0	0	0	0	0
msopa	FBgn0004414	0	0	4.90269	0	0.191374	6.91206	0.466453	53.4401	0.288132	22.8596	0.312309	0	43.7823	0	0	7.36796	60.3404	36.4012	12.0929	24.3665	0.465402	9.23544	0	0	0.582294	23.3625	3.81783	0.205059	0.158146	0.143193	30.8537	0.160574	58.126	0	0.137678	0.340294	0.12371	2.00131	2.09372	6.1135	0.155235	12.0943	0.366611	0.174143	0	21.9664	0	9.55093
me31B	FBgn0004419	71.8687	75.8539	71.7615	94.5464	84.6578	91.2424	77.2577	77.1236	74.877	84.8474	80.982	82.2996	77.878	82.5253	83.3038	78.5461	83.8716	79.8861	75.6476	79.6507	78.3193	86.9254	89.5617	93.5101	94.6466	101.549	95.2884	107.28	108.67	112.141	97.5948	109.1	111.889	112.476	109.807	106.874	98.3974	108.226	98.481	103.879	111.012	102.56	91.2096	102.713	102.225	110.191	116.56	105.293
LysB	FBgn0004425	0.996936	0.612505	0.62168	0.78373	1.65749	1.53428	0.338228	1.27051	0.775155	0.509229	0.50571	0.483435	1.5495	2.56763	2.88429	2.31541	1.8418	1.49995	1.58274	1.58483	1.1703	2.39734	1.21892	2.11096	0.632149	0.811942	0.853746	2.45208	3.43837	2.01738	3.44623	8.17556	4.59516	0.677973	0.595293	0.368001	3.08765	3.76632	1.27313	2.95618	2.18922	2.81091	0.598197	3.02345	2.04925	1.02122	2.13672	0.398367
LysC	FBgn0004426	0	0	0	0	0	0	0	0	0	0	0	0	0.475304	0	0	0	0	0	0	0	0	0	0	0	0	0	0	0.674986	0.533374	0	0	0	0	0	0	0	0	0	0.438748	0	0	0	0	0.560513	0	0	0	0
LysD	FBgn0004427	1.86254	0.342191	0	3.96166	6.77602	5.15899	0.246568	0.684553	0.213558	0	0	0.221083	0.866723	1.25426	2.7264	1.82196	4.09428	2.4441	0.458552	1.45901	1.1601	1.00771	0.217175	0	0.798003	0	0.401091	5.51059	4.4998	6.66274	3.44279	3.97228	2.82172	0.239731	0.210033	0.260315	2.0295	1.60186	1.19746	5.13028	1.69488	4.03496	2.61953	1.6325	2.70691	0.244519	1.24518	2.6684
LysE	FBgn0004428	4.63124	6.69342	14.6368	43.0823	40.3073	47.5689	5.11251	20.5221	6.29536	18.6334	0.903368	1.37663	30.0566	16.6402	13.234	21.7769	36.0687	44.9323	19.6286	30.3127	10.1975	12.294	5.89824	5.04086	3.57662	16.6063	9.31437	23.3343	22.4486	30.89	16.6804	6.17373	25.7893	0.728024	1.27784	0.987853	10.0511	13.9593	8.35055	13.1704	8.70534	16.5451	12.2733	11.3995	6.99127	16.4959	2.9697	7.29113
LysP	FBgn0004429	0	0	0.15412	0	0	0.168916	0	0.314737	0	3.5324	0.16713	0	0	0	0	0	0	0	0.156807	0	0	0	0	0.161018	0.469753	0.160918	0	0.441665	0.681245	1.07651	0.853834	0.172391	0.325258	1.34406	0.295056	0.36478	0.266036	0.746619	0	0.183016	0.500601	0.928456	0.395039	0.748953	0	0.337309	0.373755	0.394753
LysS	FBgn0004430	0	0	0.416445	0.271813	0	0	0.473117	0	0	0	0	0	0	0	0	0.29173	0	0.293931	0.220144	0	0	0	0	0	0	0.447635	0	0	0	0.21356	0.236572	0	0.226094	0	0	0	0.092867	0.128524	0	0.517929	0.232702	0.51718	0	0.261448	0	0.470069	0.171304	0
LysX	FBgn0004431	16.036	20.1701	19.6769	10.343	21.546	14.7327	28.1864	21.0168	25.2515	19.2088	21.768	25.1478	20.6956	16.0899	18.5471	19.6171	18.7844	24.9375	24.9074	27.5345	28.0332	20.701	29.4952	23.4537	909.103	968.293	990.342	998.358	1120.69	819.907	873.794	999.02	1028.43	1014.92	1087.89	974.544	924.611	1151.36	897.862	1102.97	1205.9	1091.15	990.314	884.247	1001.06	946.617	1118.57	1128.32
Cyp1	FBgn0004432	760.104	744.328	686.43	861.348	852.881	833.676	730.235	697.853	790.478	749.594	758.709	744.779	783.076	808.053	795.377	785.533	732.99	695.165	813.473	837.053	776.026	872.105	834.614	856.007	992.453	996.802	975.948	1010.04	1025.45	964.756	983.845	997.244	959.19	999.053	985.426	985.822	961.165	963.412	847.031	976.634	986.193	964.487	958.629	976.765	945.712	1045.65	1024.62	1015.01
Galphaq	FBgn0004435	11.9597	12.3533	12.2881	13.4266	11.844	12.1962	11.6837	12.0098	12.9173	13.8191	13.9705	15.0642	12.6261	13.4669	12.5857	11.5172	12.2497	11.732	13.1342	14.7323	13.9323	12.6104	13.1608	15.3915	12.5862	12.788	14.1005	13.9238	14.3637	15.073	12.6617	14.4263	14.8693	14.827	16.108	16.6049	11.8711	13.414	14.007	13.4581	12.9456	13.0527	13.4244	12.5796	12.7105	13.6099	14.3338	13.7882
Ubc6	FBgn0004436	99.843	100.034	95.1112	83.3529	76.3417	76.6244	86.9044	90.0882	83.0045	91.6416	95.909	98.0818	87.1201	88.7976	93.0013	88.1603	84.2108	86.1343	90.3581	95.9112	86.7432	85.0279	83.4703	82.644	124.891	128.852	128.886	104.313	112.433	102.753	117.395	124.007	119.37	128.79	133.154	127.136	111.065	120.885	126.619	115.548	114.689	111.894	119.877	114.506	117.395	108.774	117.807	115.044
Ten-m	FBgn0004449	5.70174	5.34069	4.72246	6.76168	4.76125	5.37348	7.40914	6.94743	4.68131	7.86867	5.84013	4.98636	7.39778	6.52124	5.27453	7.26798	5.48419	5.58132	8.41406	7.25482	4.9288	6.56092	6.27628	5.28744	7.79763	6.11037	4.69719	7.8902	6.99788	6.41338	6.90013	6.06413	6.26016	8.21455	7.8179	6.90084	6.31004	5.43086	4.40432	7.83867	7.51117	7.67826	7.76436	5.89959	7.13781	6.64335	6.90566	6.64303
mew	FBgn0004456	57.2016	57.0837	55.0342	30.4538	31.648	29.5578	21.4924	20.3996	19.7417	36.8171	39.2022	40.7596	50.3904	51.4388	51.2387	33.2429	26.2942	29.9883	24.5505	25.7139	22.2005	30.7562	30.8838	28.9171	72.0855	72.796	66.1466	49.181	51.7268	42.6149	41.2054	46.7346	42.8958	52.8416	55.8921	52.8109	61.0273	59.4848	61.7679	53.3172	54.9432	54.0337	49.1292	40.0854	46.5956	52.5679	49.8178	49.5275
RpIII128	FBgn0004463	6.39099	6.29336	5.78329	8.86576	8.3383	9.28755	6.24048	6.45828	5.43432	9.93062	11.7342	11.7863	5.95931	7.26798	6.1671	9.84651	9.37332	8.53825	7.18464	7.69963	7.29328	11.1686	10.8321	10.8655	7.96861	8.72104	7.09047	10.2572	8.84674	8.29755	8.94364	8.414	7.41318	9.36075	9.61654	10.0008	7.92582	7.61286	6.89256	10.8623	9.50442	10.3001	9.71359	8.12202	9.02255	10.8617	11.3625	10.5672
Su(P)	FBgn0004465	38.63	35.3902	32.0736	47.6925	41.3896	38.3721	39.3561	34.9668	39.9269	48.5813	48.12	44.1137	37.8248	37.1672	41.7033	39.4378	38.7498	32.9418	42.7126	39.368	39.414	50.2695	48.2534	46.3068	46.2978	46.0934	44.678	50.0408	50.15	47.8327	40.2048	46.1807	46.2207	54.8521	48.2825	49.4392	45.3909	47.2973	40.3094	50.0068	50.6149	50.1658	49.1259	50.3196	47.1287	55.0188	55.9768	50.2844
GlyP	FBgn0004507	96.3577	91.8645	85.7287	95.181	96.3893	93.2473	102.499	97.4649	88.1009	133.502	139.931	137.687	90.3709	85.5587	77.5457	133.629	114.109	119.27	106.267	102.195	85.8219	120.18	120.608	114.349	146.27	149.463	130.721	131.749	144.095	111.721	110.383	116.698	99.7908	153.608	157.247	145.205	127.851	114.591	117.214	152.734	167.689	165.494	138.671	117.295	137.72	151.955	150.777	138.601
Fur1	FBgn0004509	48.0222	51.6622	48.2035	41.8742	41.8659	39.497	40.4834	36.5134	41.4215	40.1915	45.2827	47.6413	40.9877	45.1833	49.3703	48.1388	37.1882	41.0227	43.6174	49.5565	48.1722	34.3734	34.7453	35.6044	61.4937	60.4805	61.6511	57.3084	61.7879	57.9372	49.2907	56.6893	50.5169	56.9102	59.197	57.5111	58.3437	58.8738	60.2871	64.3928	65.8196	64.869	56.9983	55.3007	59.3112	52.3762	52.5204	51.2487
Ets97D	FBgn0004510	6.80678	6.99804	7.27136	7.59145	8.12633	8.4028	7.69933	9.23789	6.57436	9.56142	9.0474	8.24139	5.71835	6.84692	6.88156	9.1803	10.8468	9.1675	6.72344	6.8578	8.60678	8.48367	8.39634	7.65309	9.25193	10.4332	8.07695	9.26695	10.834	10.2315	9.8573	10.8075	12.3272	9.62217	10.9048	10.0076	8.58389	9.02266	8.59949	10.2964	12.0061	9.24554	11.7538	10.3743	9.88729	11.4426	10.1532	10.2204
dy	FBgn0004511	0	0	0	0	0	0.048586	0	0	0	0	0	0	0	0	0	0	0.023333	0	0.021847	0	0	0	0	0	0.021596	0.068142	0	0.030325	0.023366	0	0.048744	0	0	0.024914	0	0	0	0.027202	0	0	0.023848	0	0.054061	0	0	0	0	0
Mdr49	FBgn0004512	210.775	180.476	178.5	183.489	188.326	181.463	211.984	196.271	191.2	160.211	169.637	168.109	198.426	196.676	180.877	220.977	183.946	191.531	279.867	249.394	225.261	206.742	205.264	213.492	129.354	113.718	108.699	104.694	92.5484	89.6399	109.371	110.645	84.4587	82.0311	85.1232	81.4308	112.135	99.9648	104.033	112.623	102.466	107.516	130.841	142.444	126.614	117.065	95.5059	101.628
Mdr65	FBgn0004513	23.5048	25.8699	21.7969	4.35639	2.95338	2.90809	8.29034	6.44903	7.85749	26.0945	21.9436	20.1596	15.8423	18.1765	21.9289	8.8235	5.65316	4.99176	8.12375	7.11446	6.50785	13.8762	15.3804	19.4894	15.736	16.5089	17.4804	1.7692	2.1025	2.23115	3.32609	3.90405	3.46308	9.31671	11.9281	13.4081	9.13874	8.99984	10.6272	4.55404	2.40615	3.96707	2.24531	2.99095	3.19787	8.84	5.29441	8.77331
Oct-TyrR	FBgn0004514	0.375583	0.383651	0.178997	0.643781	0.325535	0.471937	0.318708	0.339118	0.216348	0.305528	0.245204	0.280906	0.395954	0.301713	0.200914	0.374483	0.681854	0.201659	0.378225	0.117922	0.254584	0.216605	0.545612	0.273642	0.105355	0.172132	0.252702	0.459797	0.253084	0.272256	0.184627	0.192104	0.150471	0.080684	0.270734	0.212208	0.231975	0.205859	0.114353	0.517227	0.309211	0.451447	0.146324	0.258138	0.183639	0.229976	0.078972	0.512562
Gad1	FBgn0004516	0.250284	0.181655	0.281164	0.204751	0.13016	0.23587	0.367578	0.169487	0.216264	0.458091	0.217868	0.308875	0.197893	0.175927	0.111575	0.09358	0.201944	0.369555	0.141773	0.206279	0.226207	0.259816	0.165986	0.164119	0.163813	0.122898	0.068891	0.098485	0.10119	0.074222	0.079092	0.027432	0.150406	0.295716	0.09841	0.151518	0.131059	0.117584	0	0.108843	0.103027	0.084609	0.087756	0.02867	0.104893	0.025542	0.059204	0.143457
Akh	FBgn0004552	0.264735	0.43844	0.184857	0	0.498695	0.206482	0.206016	57.6291	0	0	0.603955	29.1563	0	0.358802	11.8078	5.86786	0.202643	0.516425	0.3844	7.1036	2.78356	5.45066	12.1167	0.193291	0.574659	0	0.51152	0	6.69298	2.0605	0.415517	0.209709	0.198245	23.1945	0	0.220863	0.081275	0.452645	0	0.450613	0	0.226581	0	0	1.03419	0.411755	2.26393	0.4816
Edg91	FBgn0004554	0	0	0	0	0	0	0	0	0.157306	0	0	0	0.157322	0	0	0	0	0	0	0	0	0	0	0	0	0	0	0	0	0.315383	0	0	1.16745	0	0.302296	0	0	0.191298	0	0	0	0	0	0.19207	0	0.172988	0	0
Dbp73D	FBgn0004556	5.08227	3.81691	4.51088	6.47699	8.06403	6.98059	3.77368	3.00119	2.43339	10.4471	8.62534	9.59898	5.20629	6.41826	4.25951	7.13407	6.68018	6.35279	4.88959	4.45736	4.1084	9.81709	9.40511	9.56735	7.40753	7.77251	7.34062	9.63988	7.66882	9.06498	6.55846	6.34479	7.27213	11.0413	9.76904	8.46385	7.1173	8.27959	6.87786	10.5858	8.88085	8.66998	7.16658	7.33547	8.60451	10.1717	9.42276	10.7393
slp2	FBgn0004567	0.078074	0.291823	0.371679	0.086269	0.142299	0.114617	0.036385	0.213003	0	0.07539	0.198318	0.200734	0.326173	0.109292	0.127411	0.230948	0.148673	0.244581	0.034773	0.085366	0.040605	0.253688	0.034647	0	0.277304	0.253503	0.033285	0.145438	0.336353	0.178303	0.193897	0.238854	0.110391	0.078333	0.211467	0.173637	0.074296	0.129183	0.066182	0.080092	0.037693	0	0.172638	0.042066	0.114743	0.113156	0.259824	0.149528
aos	FBgn0004569	2.17254	1.84423	1.80577	1.86407	1.85721	1.72308	2.337	2.08018	2.05092	2.26459	2.49988	1.89413	2.00209	1.86535	1.4767	3.32196	2.26906	1.66608	2.15247	2.33196	1.56456	2.29001	2.03303	1.48016	2.56601	2.11838	2.81109	2.09375	2.12014	2.25512	3.05949	2.8847	2.71764	3.16802	2.50611	1.78503	2.31735	2.17707	2.00524	3.08958	3.04298	2.60936	4.05795	2.64274	3.41675	2.68365	2.35617	2.08612
5-HT7	FBgn0004573	1.57651	1.22601	1.17136	1.10613	1.06895	1.3148	1.0074	0.89752	0.661744	2.74797	3.554	3.60095	1.23576	1.95899	1.57746	1.63142	1.21576	1.07541	1.26071	1.48073	1.00949	2.07282	1.98595	2.6673	1.29393	1.37333	1.2541	0.958787	0.412784	0.624358	0.725729	0.49934	0.626187	2.74252	2.10409	2.45968	0.909911	0.380076	0.674375	0.726169	0.822437	0.72669	0.905213	0.815325	0.657604	1.2719	0.919205	1.00971
Rop	FBgn0004574	60.8389	60.1536	57.9386	74.9772	74.5123	67.3411	71.4373	65.8517	68.7767	67.6679	65.52	62.7593	63.674	60.8796	57.0412	71.501	65.6355	61.152	72.4185	73.3874	60.6445	63.8088	67.6983	63.2683	124.327	119.455	114.611	125.936	130.397	102.414	124.55	135.899	125.486	125.021	123.398	113.033	130.047	123.179	117.025	132.99	129.778	138.39	152.951	135.922	149.813	126.79	126.718	130.071
Syn	FBgn0004575	1.90191	1.85547	1.84392	1.59709	1.25694	1.64557	1.62309	2.5764	1.19471	2.14102	3.31081	2.17552	1.87457	2.20654	1.5969	2.38306	1.25337	1.42295	1.41364	1.4887	2.32804	2.07131	2.29149	1.25755	1.59498	1.30693	1.46584	1.24849	1.07035	1.13692	1.15765	1.30845	1.17695	1.72423	1.68914	1.53819	1.10118	1.06323	1.07586	1.21744	0.785227	1.05162	1.66133	1.05753	1.28191	1.06135	1.77323	1.28445
Pxd	FBgn0004577	0	0.105758	0	0.038893	0.12866	0.034536	0	0.096157	0.2101	0.135842	0	0	0	0	0	0.041611	0	0	0	0	0	0	0.062618	0.035654	0.124901	0.130655	0.120544	0.043695	0.067363	0.193913	0.104975	0.036027	0.099648	0.035419	0.031991	0.118204	0.107202	0.058341	0.059937	0.036118	0.136183	0	0.038906	0.075946	0.138282	0.034002	0	0.054058
Cbp53E	FBgn0004580	31.2316	24.7467	22.961	39.5424	34.9549	30.604	37.1129	30.8814	26.817	33.9601	34.4192	27.1512	42.2124	38.7116	30.398	37.5778	28.6512	25.301	37.0467	35.9231	28.8005	39.5912	39.5324	35.1766	36.8127	30.0137	24.1705	34.5193	36.9533	35.9154	38.2067	31.4196	30.3724	40.1056	32.4624	31.0675	34.1586	29.2574	21.5028	34.1955	35.6864	35.0873	34.4353	26.2977	29.9681	36.9159	34.1852	32.2096
bgcn	FBgn0004581	0.130573	1.07116	1.19026	1.43686	0.237647	1.36415	3.6482	3.17749	0.074541	3.05071	0.099433	0	0.022534	0.183761	0.122939	0.510038	5.28376	2.33195	0.688363	0.134692	0.855582	0.217117	0.021631	0.727284	0.127534	1.47591	0.104993	0.059708	0.874079	1.20177	1.94372	0.652152	6.1197	0.171801	0.112937	0.667754	0.073375	0.160735	0.962117	0.792865	0.258375	0.692446	0.053224	0.835932	1.26895	0.975284	1.52932	1.40302
ex	FBgn0004583	7.09962	7.44514	7.64611	15.8464	16.9477	16.8602	7.31674	9.33936	5.7227	7.19327	8.53821	8.84966	12.6591	11.1189	11.1116	13.1106	11.0238	13.5887	9.76561	9.76693	7.98615	12.2739	11.5221	11.7624	11.425	11.6823	10.062	17.6055	18.2233	15.5826	9.81228	11.058	9.57374	10.0315	9.7717	9.6446	13.5349	12.6243	12.796	17.6099	15.1309	16.1075	13.1656	10.2652	11.8302	12.544	13.7312	12.5596
Rrp1	FBgn0004584	1.25699	2.03521	1.86481	1.51883	1.98182	2.1635	3.26651	2.56832	1.47213	2.72285	1.6946	1.6833	1.78237	1.4224	1.21731	1.79647	4.20298	2.49835	1.32146	2.02394	2.0791	1.50033	2.05799	1.60946	8.63427	10.573	8.25977	11.1373	13.0855	8.22529	10.1388	11.2069	11.9437	10.5839	11.9452	11.6405	8.88199	9.66833	8.85924	12.5075	13.8486	12.9188	10.9157	9.86994	12.7456	11.2524	13.208	13.1299
B52	FBgn0004587	55.8119	61.7922	56.0305	74.2684	80.2271	76.4378	63.065	60.8298	61.5963	64.0669	74.7569	78.5845	66.2084	63.0186	63.6711	76.5997	66.3641	72.4787	67.0267	70.7336	64.5783	82.2598	82.9853	83.9631	71.8753	75.5365	71.4728	91.4789	89.4543	84.7542	70.8414	79.0436	72.807	81.009	82.3562	88.1189	73.9556	74.7998	74.0966	83.2601	93.1456	90.1082	81.5309	74.145	82.366	86.0767	80.3436	88.1615
Eig71Ea	FBgn0004588	0	0	0	0	0	0	0	0	0	0	0	0	0	0	0	0	0	0	0	0	0	0	0	0	0	0	0	0	0	0	0	0	0	0	0	0	0	0	0	0	0	0	0	0	0	0	0	0
Eig71Eb	FBgn0004589	0	0.175397	0	0	0	0	0.253736	0.469021	0	0.998487	0	0	0	0	0	0	0.247539	0.31377	0	0	0.237723	0	0	0.23137	0	0	0	0	0	0	0	0.255004	2.1744	0	0	0	0	0	0.614339	0.277934	0	0.552851	0	0	0	0	0.182564	0.391739
Eig71Ec	FBgn0004590	0	0	0	0	0	0	0	0	0	0	0	0	0	0	0	0	0	0	0	0	0	0	0	0	0	0	0	0	0	0	0	0	0.154277	0	0	0	0	0	0	0	0	0	0	0	0	0	0	0
Eig71Ed	FBgn0004591	0	0	0	0	0	0	0	0	0	0	0	0	0	0	0	0	0	0	0	0	0	0	0	0	0	0	0	0	0	0	0	0	0	0	0	0	0	0	0	0	0	0	0	0	0	0	0	0
Eig71Ee	FBgn0004592	0	0	0	0	0	0	0	0	0	0	0	0	0	0	0	0	0	0	0	0	0	0	0	0	0	0	0	0	0	0	0	0	0	0	0	0	0	0.033417	0	0	0	0	0	0	0	0	0	0
Eig71Ef	FBgn0004593	0	0	0	0	0	0	0	0	0	0	0	0	0	0	0	0	0	0	0	0	0	0	0	0	0	0	0	0	0	0	0	0	0	0	0	0	0	0	0	0	0	0	0	0	0	0	0	0
Eig71Eg	FBgn0004594	0	0	0	0	0	0	0	0	0	0	0	0	0	0	0	0	0	0	0	0	0	0	0	0	0	0	0	0	0	0	0	0	0	0	0	0	0	0	0	0.321023	0	0	0	0	0	0	0	0
pros	FBgn0004595	3.54265	3.01474	2.77018	3.00478	3.11443	3.07481	3.70748	3.65133	2.28993	2.83733	3.5325	3.19076	3.13291	3.07725	3.0001	2.96118	3.32387	3.57207	3.15324	3.01819	3.43776	3.23942	3.42765	3.1043	2.11057	1.86696	1.96142	2.2518	2.5708	2.32774	2.64336	2.03003	2.50309	2.35006	2.4106	2.37909	2.0375	2.11795	2.0518	2.19083	2.45878	2.42989	2.18377	2.16831	2.10341	2.1718	2.19786	2.16974
CycC	FBgn0004597	17.3133	16.0932	17.0976	21.4255	20.3536	22.5265	18.481	14.062	15.9594	22.1815	20.2705	19.0376	17.6565	18.1532	18.7025	19.1664	20.5626	18.8912	18.9194	20.2043	16.6008	23.4363	21.2348	19.9278	21.9432	22.3438	20.9637	22.6564	24.4134	21.5436	22.9674	25.3924	22.0894	23.5459	27.9752	24.994	21.0561	24.674	19.6855	23.4474	24.4586	23.485	21.3544	22.1622	23.5843	24.5168	26.9357	26.9557
Fur2	FBgn0004598	3.35528	3.69386	3.00011	2.52963	3.24379	3.30055	3.05424	4.09736	3.11504	4.29044	4.43651	4.02102	3.01811	3.01689	2.89976	3.07019	2.91667	3.28864	3.88172	3.80346	3.57314	3.09718	3.08027	2.95896	4.93066	4.99323	4.83872	5.01033	5.753	4.05681	5.75786	4.9129	4.95777	6.46091	5.61029	4.58699	4.88777	5.00917	4.40456	6.20206	5.52897	4.90344	5.90855	5.13724	5.79241	5.03294	6.13863	4.68792
zfh1	FBgn0004606	0.199837	0.376645	0.336065	0.376993	0.235502	0.259391	0.514543	1.27779	0.184997	0.421523	0.250331	0.266864	0.33677	0.299147	0.303161	0.338592	0.733696	0.332533	0.321333	0.195054	0.190783	0.226103	0.124255	0.258277	0.209056	0.253435	0.259325	0.168957	0.260159	0.266977	0.357716	0.237003	0.765136	0.636707	0.11729	0.227102	0.155962	0.239096	0.472307	0.388393	0.168494	0.416781	0.245349	0.111938	0.328443	0.278637	0.55355	0.296692
zfh2	FBgn0004607	2.84127	2.96364	2.16443	2.53786	2.50122	2.43637	2.87183	2.6136	2.04501	2.94908	2.9671	2.93144	3.03575	2.19428	2.427	2.8281	2.27466	2.44344	3.13809	3.05019	2.55028	2.73937	2.63527	2.90745	5.25714	5.17382	4.50209	4.72983	4.38859	4.0983	5.06234	4.67153	4.43214	5.28691	5.35531	4.55492	4.96066	4.98704	4.97296	5.93772	5.88423	5.5009	5.65581	4.24793	4.93443	4.82049	5.55331	4.65116
Plc21C	FBgn0004611	10.961	11.0209	9.91671	13.1804	11.676	11.1804	14.8734	13.6333	12.3838	12.4844	11.2061	10.6439	12.2596	13.2925	12.1361	13.3379	10.6576	11.2225	13.5651	13.1254	10.8751	12.0185	12.3432	10.4976	10.8909	11.0591	9.58668	10.8891	11.0132	10.872	10.3685	11.409	10.73	10.709	11.0827	9.21492	10.6874	9.48969	9.35241	11.0744	10.4763	10.8301	9.24328	8.66305	10.5561	11.3412	10.4009	10.3119
gl	FBgn0004618	0	0.021464	0	0	0	0.027908	0	0.051629	0	0	0	0	0.026378	0.053488	0	0	0.026937	0	0	0.062708	0	0	0	0	0	0	0	0	0	0.026286	0	0.029187	0.026734	0	0	0	0	0	0.024314	0	0	0	0	0.030571	0.027927	0	0	0
GluRIA	FBgn0004619	0.017424	0.118102	0.049826	0.08544	0	0.025544	0.071539	0.094346	0.026395	0.198145	0	0.027408	0	0.024502	0	0	0.245811	0.032746	0	0.057462	0.165544	0	0	0.02669	0.022776	0.023933	0.089562	0	0	0.144826	0.051348	0.026747	0.293	0	0.024014	0.088738	0.039265	0.042954	0.022294	0	0	0.027458	0	0	0	0.099461	0.115359	0.139808
GluRIIA	FBgn0004620	5.71794	4.48728	4.45329	6.08679	3.94848	3.49752	7.28409	5.64507	3.82138	7.47632	6.36872	4.34356	6.17842	5.98046	4.69884	6.84544	4.16146	3.22295	6.19433	5.93975	4.90707	5.95527	5.47076	4.29667	5.81053	5.52208	3.89466	4.68915	4.5664	4.26929	5.33694	4.23034	4.46137	7.20562	5.23695	5.22	4.26228	3.32907	3.24642	4.66474	4.46557	5.7146	4.82448	4.05574	4.22329	4.92187	3.70522	3.88915
TkR99D	FBgn0004622	2.17927	2.57319	2.98985	2.76503	2.0637	2.23699	2.89936	3.91068	2.60392	4.51159	3.48686	2.60887	3.2692	3.14845	2.01794	3.53185	3.56088	2.29289	3.01303	2.93779	2.3939	2.30349	3.24344	2.21693	3.32709	1.77968	2.26138	3.02485	2.518	2.09792	2.32737	2.33563	1.93383	3.40917	2.76233	2.41447	2.72222	2.0856	1.88839	2.90222	2.58139	3.46424	2.62187	1.93018	2.91066	2.66782	3.18407	2.77566
Gbeta76C	FBgn0004623	0	0	0	0.205299	0	0	0.232359	0	0	0	0	0	0	0	0	0	0.235445	0	0	0	0.062767	0	0.054487	0	0	0	0	0	0	0	0	0	0.058108	0.061382	0	0	0.047104	0	0	0	0	0	0	0.066469	0	0	0	0
Cys	FBgn0004629	21.9238	34.3121	39.8575	21.7739	25.3015	21.3282	26.0156	39.4013	25.5423	31.8923	36.1211	38.4683	21.6192	25.411	24.437	30.257	26.1391	24.7271	29.8514	29.5621	27.9712	21.93	25.2946	18.5164	21.5935	24.1202	24.3591	21.4183	21.9418	24.1088	23.7863	26.9538	20.652	25.3273	24.8874	25.9589	17.163	20.0321	17.1457	23.1616	23.1732	22.031	14.0625	24.6965	22.0928	24.851	22.8323	22.9449
rho	FBgn0004635	0.947885	1.2562	1.02361	0.762712	0.498617	0.833891	1.36959	1.94599	1.0087	0.876841	0.641934	0.623236	0.935728	0.886706	0.390785	0.518693	1.19594	0.554052	1.65056	1.03934	0.728108	0.920801	0.615602	0.384248	3.26645	2.03869	1.64672	1.59625	1.62041	0.927818	2.37232	2.29045	2.78686	2.59795	2.73136	1.69974	2.18625	2.43159	1.45022	2.25485	1.85522	2.04004	3.15529	2.44058	2.90561	2.24204	1.79449	2.27149
Rap1	FBgn0004636	90.6551	91.1696	89.6613	95.8086	100.426	100.013	93.593	90.2133	101.216	90.1538	98.2756	107.22	84.924	89.2949	92.8203	101.609	85.1298	88.435	96.6628	106.98	99.5001	98.0173	92.8418	99.172	118.42	121.905	119.308	132.85	130.116	127.6	126.458	136.882	128.739	129.121	137.685	138.587	121.442	125.69	127.821	132.039	139.314	131.85	131.932	131.281	141.226	126.483	132.093	123.868
drk	FBgn0004638	44.5216	42.0244	41.87	41.7984	39.9521	39.8215	46.0968	48.7053	46.2647	57.5013	53.211	53.2748	37.0573	41.431	37.0245	39.4069	39.1726	38.489	40.8292	49.0887	45.4002	40.8808	41.1676	44.3807	57.5279	56.3514	56.1164	52.716	51.6656	52.7844	60.6144	66.5389	63.0456	71.7912	65.3381	65.1331	51.8374	54.4092	53.6971	54.7003	52.6227	50.615	59.344	56.9006	61.0703	59.7048	61.0286	58.4893
Zw10	FBgn0004643	11.2515	11.7952	10.4759	14.825	16.5566	15.5204	11.8198	12.0502	11.3949	13.5721	12.7871	10.9405	12.6421	12.1266	12.3171	15.8643	14.0117	14.9086	12.6922	12.2761	12.6347	15.9154	13.5595	13.7177	15.7826	17.0225	14.6154	18.7556	20.3096	16.9899	15.3381	14.0158	14.0494	18.3758	16.5183	16.1631	16.98	15.6543	15.39	19.856	18.8849	18.5986	18.8463	16.7209	16.7718	18.0001	18.9439	16.5642
hh	FBgn0004644	10.0838	10.6436	8.9875	8.0765	13.5367	11.5088	3.64013	4.99471	4.16223	7.58029	7.23221	6.28833	10.7731	14.3701	10.7684	8.64789	9.72135	8.57975	4.92639	5.03409	4.91047	7.76076	7.8961	7.6732	31.0755	32.3984	30.7769	19.4986	17.4378	16.5057	22.3609	21.9741	25.8123	25.383	27.2154	24.7421	33.4906	34.5812	31.5491	22.257	23.7159	24.409	21.934	18.7136	21.8299	20.8507	22.198	26.1067
ogre	FBgn0004646	5.4194	7.70065	8.3562	6.26944	5.41109	6.52572	3.76068	9.95291	2.96511	6.19734	10.1696	8.1093	7.4192	6.47619	6.63695	8.72043	6.20203	8.90893	4.34927	6.10908	5.73682	6.49633	7.04973	3.25668	3.78099	7.227	6.04987	5.22964	5.22894	5.46582	4.82723	3.91341	4.18739	7.35731	6.05019	4.04393	4.82873	4.67439	5.3721	5.29308	4.30507	4.01137	4.46671	3.12967	3.86255	6.61099	6.78354	5.08236
N	FBgn0004647	1.64679	1.76797	1.73588	1.50349	1.32285	1.75254	2.06903	2.27603	1.57259	1.42536	2.12919	1.3501	1.44097	1.51584	1.51286	1.67381	1.70521	1.7441	1.91995	1.5351	1.50819	1.50194	1.74484	1.34817	5.47363	4.98484	5.05276	5.32505	4.85694	4.3045	5.90434	5.69238	5.65264	5.56563	5.12802	4.99128	5.28378	5.57942	5.22699	6.864	6.85347	6.01697	7.50715	5.1768	6.07735	5.81364	6.05183	5.56837
svr	FBgn0004648	31.2271	30.7737	27.5829	34.554	36.0284	32.3944	32.9354	33.0524	33.9112	32.7412	37.2351	37.4854	32.7687	30.7189	30.9874	35.8464	31.828	31.1259	35.6756	38.2894	31.7696	34.8974	35.0956	34.0556	41.2463	42.4134	40.5812	43.2307	41.0804	39.7681	41.3873	45.6704	41.3565	46.2148	49.0038	44.4942	40.5932	39.8213	41.3867	44.5764	45.886	42.6399	45.472	42.7473	45.8104	42.4464	46.2307	46.2462
yl	FBgn0004649	0	0.042267	0	0.059527	0	0.018136	0.065785	0.116045	0	0.017099	0	0	0.01687	0	0	0	0.291679	0.093007	0.016095	0	0.059835	0	0	0.019287	0	0	0	0	0.034246	0	0.071703	0.0382	0.085587	0	0	0.021547	0	0	0.015956	0	0	0.057257	0	0	0.072527	0	0.013527	0.01415
fs(1)N	FBgn0004650	0.024173	0.372977	0.276457	0.524197	0	0.408761	1.36667	1.24985	0.075814	1.38755	0	0	0.033022	0.068321	0.015542	0.369585	2.11553	0.751899	0.346566	0.100225	0.293563	0.058153	0.063898	0.283879	0.015395	0.440514	0.078348	0	0.318273	0.581902	0.649037	0.262152	1.54158	0.036367	0.017172	0.359681	0.033466	0.049213	0.156454	0.327078	0.069323	0.336062	0.058307	0.441571	0.408645	0.354668	0.317893	0.499085
fru	FBgn0004652	4.12299	4.48822	3.9332	3.17359	3.13393	2.90155	4.93268	4.60674	3.46226	4.06401	3.45863	4.28991	4.91531	5.06552	4.29441	3.28204	3.67639	3.4711	4.08759	4.36962	4.65292	3.46577	3.716	4.12328	3.7158	3.60282	3.86502	2.44381	3.35399	3.42729	3.45001	3.18651	3.75076	3.82339	4.0372	3.68095	3.32725	3.22213	3.87612	2.97049	3.11124	2.85198	3.06091	3.28932	3.13357	2.89792	3.53833	3.16107
Pgd	FBgn0004654	211.949	198.559	177.175	203.324	224.678	217.775	122.636	118.733	115.772	186.548	195.889	197.71	252.3	268.78	226.493	380.771	330.17	367.607	184.582	153.246	147.016	189.626	192.918	183.542	303.356	275.054	258.229	240.06	230.521	205.109	147.002	160.654	138.654	218.766	207.662	200.413	262.755	227.479	185.305	333.675	350.999	323.229	202.75	196.361	185.264	210.393	209.577	199.589
wapl	FBgn0004655	10.395	9.71801	9.65642	10.3408	8.87364	9.95711	11.985	10.7168	10.0974	10.812	11.5841	12.2509	10.1307	9.66784	9.80199	10.706	8.62281	9.89136	12.0266	11.7138	10.6724	9.51694	9.90828	9.88146	12.1503	11.2727	10.7476	10.8131	10.7835	9.00426	11.9554	10.8066	10.0117	11.0219	11.4348	10.0406	10.4059	9.14444	10.9318	12.0268	13.1314	11.3724	13.4326	11.0686	12.2448	11.5494	10.655	10.4592
fs(1)h	FBgn0004656	34.8329	36.2401	34.7714	36.9257	40.0185	41.6485	31.7796	32.3009	39.2901	33.3343	39.0144	44.8167	33.804	37.081	39.6675	38.9804	32.7562	39.9122	36.7715	40.7731	38.7107	39.3105	39.0089	39.4381	34.7042	34.5188	34.4017	39.4401	41.5525	41.0635	33.0683	39.4382	31.6975	38.3446	43.5981	42.3294	35.102	34.5567	37.7138	39.8947	42.4171	39.3292	38.3288	36.011	39.8017	37.0027	37.9757	39.3905
mys	FBgn0004657	61.2598	57.7456	53.1866	52.6008	54.1851	50.9463	77.8324	72.4536	72.692	58.9465	66.4384	69.0711	55.432	56.9768	50.138	55.2648	50.9001	53.3972	68.3873	76.3304	65.8529	57.8708	56.7484	50.1372	163.406	160.596	141.622	138.044	151.049	109.263	164.849	184.133	173.998	177.725	177.298	161.137	152.497	150.861	136.407	157.095	181.541	166.522	191.579	163.343	188.67	155.473	166.193	170.429
sim	FBgn0004666	0	0.290802	0	0.06031	0	0	0.025279	0.024948	0	0.288745	0	0	0	0	0	0	0.416327	0.103782	0.121772	0.455012	0	0	0	0	0.012068	0.861519	0.023637	0	0	0	0	0	0.154995	0	0	0	0	0.015144	0.070585	0	0	0	0	0	0	0	0.040662	0
Mlc-c	FBgn0004687	455.581	429.716	433.327	477.654	480.119	476.852	458.653	438.159	487.152	477.807	510.34	513.463	421.291	424.947	422.338	483.627	441.788	431.712	477.693	491.337	512.07	484.369	475.233	490.038	636.307	661.419	638.283	652.581	667.446	628.099	637.365	671.357	628.976	712.422	712.548	703.508	638.702	655.095	605.769	642.879	660.203	648.211	641.203	668.906	642.689	653.998	715.973	702.148
Xpc	FBgn0004698	16.7664	15.9955	14.8845	11.3883	11.6241	11.4379	17.9552	16.399	14.4325	17.237	17.4135	18.6123	11.033	11.7517	13.5544	14.8379	15.0648	15.7428	13.4969	16.2605	13.5106	12.1934	12.577	12.1147	19.0294	19.6435	16.6966	15.3105	14.1409	13.4532	16.512	17.9546	19.4166	20.2677	20.3719	20.7832	14.4714	15.1094	14.661	18.1729	17.9571	17.6021	16.4684	16.0803	17.9467	14.4998	17.2533	14.9257
Ccp84Ag	FBgn0004777	0	0.122648	0	0	0	0	0.079956	0.076602	0	0.163983	0	0	0	0.076399	0	0	0	0	0	0	0	0	0.074245	0	0	0	0	0	0	0	0	0	0.158773	0	0	0.090953	0.096757	0	0	0.087346	0	0.090321	0	0	0	0.081943	0	0
Ccp84Af	FBgn0004778	0	0	0	0	0	0	0	0.513052	0	1.27876	0	0	0	0	0	0	0	0	0	0	0	0	0	0	0	0	0	0	0	0	0	0	0.176639	0	0	0	0	0	0.303656	0	0	0	0	0	0	0	0	0
Ccp84Ae	FBgn0004779	0	0	0	0	0	0	0	0	0	0	0	0	0.237568	0	0	0	0	0	0	0	0	0	0	0	0	0	0	0	0	0	0	0	0	0	0	0	0	0	0	0	0	0	0	0	0	0	0	0
Ccp84Ad	FBgn0004780	0	0	0.123449	0	0	0.132832	0.130898	0.247779	0	0.132595	0	0	0	0	0	0	0.130517	0	0	0	0	0	0	0	0	0	0	0	0	0	0.40455	0	0.128194	0	0	0	0	0	0	0.285823	0	0.292412	0	0	0	0.265473	0.098806	0
Ccp84Ac	FBgn0004781	0	0	0	0	0	0.085326	0	0	0	0.08524	0	0	0	0	0	0	0	0.325667	0.078578	0.092686	0	0	0	0	0	0	0.292465	0	0	0	0.086972	0	0	0	0	0	0	0	0	0	0	0.0939	0	0	0	0.17039	0	0.133467
Ccp84Ab	FBgn0004782	0	0	0	0	0	0	0	0	0	0	0	0	0	0	0	0	0	0	0	0	0	0	0	0	0	0	0	0	0	0	0	0	0	0	0	0	0	0	0	0	0	0	0	0	0	0	0	0
Ccp84Aa	FBgn0004783	0	0	0	0	0	0	0	0	0	0	0	0	0	0	0	0	0	0	0.116723	0	0	0	0	0.245781	0	0	0	0	0	0	0	0	0	0	0	0	0	0	0	0	0	0	0	0	0	0.50439	0	0
inaC	FBgn0004784	0	0	0	0	0	0	0	0	0	0	0	0	0	0	0	0	0	0	0	0	0	0	0	0	0	0	0	0	0	0	0	0	0	0	0	0	0	0	0	0	0	0	0	0	0	0	0	0
retn	FBgn0004795	3.49803	5.94561	6.94961	5.41296	5.3242	5.28933	3.06885	9.3854	2.72142	5.5698	6.71746	5.83784	5.9958	5.86343	4.89464	7.41947	6.67485	6.49071	3.78769	6.36582	5.81852	5.10541	5.47434	2.90937	3.42557	5.69193	4.72439	4.80108	3.80764	4.39796	4.15639	4.11934	4.43296	4.8877	3.69777	2.46292	4.36537	4.44067	6.57432	4.31649	3.24997	2.32888	4.28096	3.29079	3.70143	5.09523	6.32442	4.0978
mdy	FBgn0004797	15.1521	15.1538	14.3234	15.8257	13.6317	14.3314	10.1773	8.45611	9.76661	22.3388	21.5419	22.3484	11.7532	15.0229	15.0982	18.0709	14.3992	13.237	10.2115	13.2801	11.5757	16.9938	17.6591	18.7962	9.50444	8.7437	10.7051	8.91062	9.74135	10.3095	6.10782	7.49421	7.23169	10.6678	13.9456	12.6498	8.17262	8.3925	8.44062	11.1915	10.2852	11.8469	7.362	7.74613	7.08778	13.5015	12.7158	12.78
fs(2)ltoPP43	FBgn0004811	8.33426	9.37833	9.1352	10.8807	11.425	10.3472	12.688	11.9794	9.21916	11.6187	10.054	9.68511	9.18285	10.2255	10.0932	10.8002	14.0474	9.74817	10.9909	12.1878	10.8538	9.93503	10.4213	11.3022	9.71243	10.0113	9.30927	10.0254	12.2065	10.667	11.3215	12.4033	15.8671	10.3439	11.094	11.8981	9.10545	10.5352	10.6649	11.9989	12.2107	12.1877	12.2206	9.92365	13.7616	11.5188	11.894	12.1484
His3.3B	FBgn0004828	342.242	304.826	301.238	301.781	280.002	277.116	305.696	285.775	309.98	319.961	315.53	312.132	279.097	293.897	263.567	345.484	283.67	280.4	311.401	322.849	306.509	276.819	259.667	259.44	346.307	360.764	355.637	331.533	342.941	294.387	323.105	328.66	319.194	361.873	370.967	323.926	328.573	349.177	331.126	349.383	333.86	336.041	358.054	365.724	344.759	339.794	345.111	324.5
Xpac	FBgn0004832	5.97363	8.41058	6.89333	8.57317	8.24566	9.86031	10.3968	9.62487	6.99155	8.5571	6.14684	7.29797	6.21628	5.95064	5.8783	8.65191	13.2444	11.4985	8.57961	6.29755	6.81935	7.88616	6.65898	6.60635	10.9992	9.92538	10.4313	10.6472	10.0184	9.9255	10.4407	10.588	13.864	10.7278	11.4819	9.35129	9.59035	10.8385	11.3331	12.7317	8.62862	10.3441	10.7892	9.40511	12.2309	13.6214	11.5362	12.2838
Su(H)	FBgn0004837	2.28551	2.54703	2.16746	3.06	2.95606	2.5056	3.63724	3.25103	2.29959	3.86571	2.70148	2.62598	2.58036	1.79803	1.71593	3.15786	3.67006	2.36773	2.95151	2.66947	3.55561	2.69805	2.80949	2.72615	3.08879	3.16146	2.16223	3.16004	3.98836	3.35051	3.45152	2.9438	4.57109	3.11643	3.23424	2.47619	2.8967	2.69532	3.15835	3.33311	3.20804	3.22336	3.34189	3.09447	3.47951	2.79731	3.28549	3.77396
Hrb27C	FBgn0004838	171.775	180.466	177.418	187.78	208.159	206.985	170.743	169.053	189.717	210.447	239.724	264.351	180.117	178.568	190.149	190.979	169.112	191.701	194.304	218.025	203.183	227.45	226.97	244.703	189.608	194.356	196.408	216.755	224.492	220.771	196.888	225.225	198.039	236.507	241.278	250.399	188.583	185.78	201.235	209.452	227.603	216.961	215.555	203.251	224.269	222.103	226.087	228.717
otk	FBgn0004839	2.60657	2.62132	2.8166	2.66876	2.1834	2.78111	2.84693	2.89747	2.45487	3.06299	3.08934	2.80156	3.13998	2.69201	1.87181	3.29685	2.30523	2.64658	2.70437	3.10877	2.60141	1.89536	2.88277	2.31025	2.89451	4.66786	2.73019	2.72351	4.1546	2.41924	3.42792	3.69458	3.24456	2.67253	3.42612	2.97477	3.12464	2.94707	2.83531	3.38492	3.00162	4.1226	3.79996	2.86173	4.23778	3.31249	2.78709	3.00444
TkR86C	FBgn0004841	0.03973	0.044755	0.028396	0	0	0.029122	0.164367	0.026958	0.029831	0.853037	0.0908	0	0.027547	0.11157	0.049293	0	0.084436	0.074646	0.105353	0.098093	0.031281	0	0	0.060526	0.026144	0.027413	0.025477	0.036633	0.028233	0	0.029389	0.152204	1.11692	0	0.054374	0	0.044977	0.032727	0	0.090982	0.057318	0.220293	0.032631	0.031928	0.058288	0.057015	0.043922	0.091127
RYa-R	FBgn0004842	0.105876	0.415427	0.340197	0.08779	0.337733	0.116591	0.111108	0.505662	0.117429	0.076728	0	0.163216	0.294943	0.148182	0.064742	0	0.226926	0	0.212303	0.043402	0.041278	0.19357	0.105735	0.239678	0.035279	0.33166	0	0.19735	0	0.07252	0.039458	0.161948	0.037439	0.159351	0.035828	0	0.347779	0.109518	0.168251	0.081501	0.038347	0.127059	0.219613	0	0.077814	0.307079	0.117473	0.030421
Ac76E	FBgn0004852	43.347	41.2654	37.3579	15.4993	16.6378	16.4486	13.2853	12.7765	9.82859	14.2339	15.5059	13.488	44.7853	41.432	38.2989	20.8923	18.4735	17.9554	13.7253	14.0311	10.7307	10.9714	11.6942	10.0365	31.142	26.9329	25.2967	11.2859	11.8661	10.868	9.91136	10.7033	10.8294	13.4356	12.7772	10.938	26.5549	23.4154	23.6314	12.2022	13.8383	13.1648	10.1155	8.93078	11.3166	10.2843	7.8969	7.60551
B-H2	FBgn0004854	0.060838	0.456702	0.318859	0.166665	0	0.535157	1.23189	1.37657	0	1.19134	0.061798	0.126555	0.028133	0	0	0	1.49505	0.723916	0.295941	0.033371	0.063816	0.02461	0.026929	0.154352	0.013358	0.252039	0.078005	0.037428	0.317307	0.363275	0.600392	0.403898	2.19593	0	0	0.273205	0	0	0.439809	0.154891	0.05853	0.257216	0	0.35869	0.386806	0.378636	0.381233	0.511708
RpII15	FBgn0004855	21.6846	23.6496	23.3469	24.7624	23.7827	23.9356	23.6931	23.401	22.4216	28.7312	30.3553	34.0403	20.7315	19.7664	22.9263	24.3466	24.1874	27.9886	23.8265	21.5887	24.648	25.5886	24.4876	27.7218	28.5073	30.7452	31.0803	32.2638	33.6112	35.9577	29.9346	29.7717	33.4896	35.7643	33.2563	40.5233	27.467	27.6689	28.1142	30.0809	35.0423	33.5808	30.4665	30.1078	26.7848	33.0952	35.1724	31.677
Bx42	FBgn0004856	39.0025	41.2913	39.3704	33.9246	38.6265	37.5421	36.8969	34.7714	41.0635	39.5592	44.2225	45.9031	37.9494	41.7342	38.484	40.7482	37.8523	38.3996	38.8147	40.9583	39.4156	37.6399	36.7558	40.7213	47.0045	49.9893	42.1035	43.7679	44.1946	41.939	44.5802	47.4668	39.9643	48.7261	50.3357	52.3863	45.5997	48.1219	43.0914	45.9918	47.1393	51.1346	46.2694	43.5054	45.331	48.2963	49.4138	46.8291
elB	FBgn0004858	11.5247	13.4475	12.4325	13.2544	12.0239	14.1689	11.8431	14.5553	13.343	20.8507	19.8605	18.5981	13.2085	12.5685	12.0567	15.4399	15.8495	15.6853	16.2697	16.1377	15.113	13.952	15.7859	15.5661	18.7003	18.2138	18.0659	18.0917	19.773	16.1708	16.0065	17.9623	17.9046	20.8564	20.8618	18.8953	17.4611	18.4039	19.3636	19.6207	20.6997	24.6164	19.9307	19.4469	21.1976	21.7142	19.7575	20.7448
ci	FBgn0004859	6.70157	7.54117	6.43851	5.85918	4.41223	3.59827	9.91551	7.77211	7.56259	9.19971	7.57925	7.73045	6.01192	5.73793	5.70809	6.93793	5.08265	4.26451	8.85435	8.48669	7.75271	6.33556	6.6399	7.31234	5.61942	5.76903	5.37628	3.35614	4.26488	3.78016	5.42599	5.50255	6.39142	5.09948	6.6719	6.58969	4.51903	5.22356	4.97037	6.61173	4.08753	4.81622	4.94293	4.64006	5.36802	5.34528	4.17414	5.3143
ph-d	FBgn0004860	1.94104	1.8407	1.83805	2.61814	2.66207	2.83381	2.0371	2.28752	1.84856	2.15296	2.33986	2.31416	1.98379	2.17161	1.67882	1.69776	2.14074	2.39846	2.45211	2.13051	2.27829	2.21529	2.4331	2.59668	2.50584	2.31971	2.49669	2.88893	3.03044	2.88144	2.63989	2.51522	2.2925	2.63537	2.56673	3.18436	2.30898	2.2816	2.55693	3.13129	3.52601	2.4993	2.39697	2.60584	2.55556	2.49087	2.59933	2.91956
ph-p	FBgn0004861	5.46662	5.48654	5.13654	5.57392	5.51449	6.37777	5.42395	4.34818	5.13441	5.83472	6.75627	7.25803	6.2369	5.61306	5.75647	5.87007	5.54029	5.95441	5.92028	6.49005	5.41026	7.47851	7.09862	6.04501	5.91293	6.52568	5.74809	7.04972	6.82932	6.95559	5.97608	6.4677	4.66679	7.48032	7.84039	7.42639	6.55302	6.00087	5.71035	7.89214	6.83953	7.79264	7.47254	6.37657	5.8211	6.96638	7.87077	6.85264
bap	FBgn0004862	0.082338	1.05602	0.410399	0.138546	0.602673	0.121682	0.411685	3.06336	0.298993	0.363689	0.564734	0.873938	0.63317	1.03149	0.444217	0.594979	0.714968	0.699015	0.390563	0.335349	0.380968	0.303644	0.661722	0.368911	0.111651	0.232155	0	0.54621	0.36101	0	0.124049	0.063074	0.058814	1.05596	0	0	0.047681	0.205745	0.469933	0.965441	0.541447	0.801494	0.138949	0.538235	0.06093	0.363432	1.37761	0
C15	FBgn0004863	0	0.036109	0.138204	0.053897	0	0.142568	0.045607	0.176987	0	0.141452	0	0	0	0	0	0	0.324818	0.182324	0	0	0	0	0	0	0	0.045213	0	0	0	0	0.096741	0	0.183495	0	0	0	0	0	0	0	0	0.051996	0	0	0.142753	0.047139	0.215486	0.037204
hop	FBgn0004864	12.3717	11.9355	10.5655	12.5038	12.7494	12.3476	13.6427	13.8188	10.7897	13.062	13.438	12.8012	12.2736	11.9823	10.9727	13.3781	12.5567	12.9926	14.1009	12.4555	12.3507	12.6593	12.7768	10.8874	14.6186	14.891	13.6124	14.3061	15.4239	12.3322	14.4925	16.3925	13.8111	14.7301	14.1119	13.903	14.4345	13.604	13.095	14.6352	15.5657	15.5521	16.4324	13.6508	15.8388	14.78	13.8403	13.6093
Eip78C	FBgn0004865	1.60258	1.06064	1.20109	0.458472	0.917645	0.550579	0.761318	1.00833	0.965148	0.503682	0.76706	0.685342	0.672852	0.839269	0.759678	0.618294	0.70257	0.632904	0.625011	0.663653	0.811968	0.32688	0.41021	0.261747	1.7304	1.76895	1.23726	1.02783	0.917479	0.782746	1.99503	1.71795	1.99349	1.39963	1.65891	1.45989	1.05611	1.22335	1.18448	0.934849	1.22408	0.922482	1.33475	1.48089	1.51868	1.08871	0.922027	0.978003
RpS2	FBgn0004867	2200.79	2014.01	1894.24	1796.13	1770.16	1770.11	1677.99	1672.51	1760.77	1906.43	2055.99	1991.25	2051.63	2012.51	1949.7	1887.11	1699.31	1770.72	1810.27	1781.62	1708.23	2134.25	2033.51	1909.37	2161.09	2034.27	1917.25	1799	1863.53	1649.74	1784.77	1734.63	1664.13	1938.71	1834.41	1848.3	1983.45	1861.15	1655.06	1785.89	1859.16	1868.64	1913.85	1790.98	1780.86	2025.93	1956.46	1936.72
Gdi	FBgn0004868	214.928	204.445	208.375	215.976	225.136	216.935	233.523	235.759	258.601	236.355	237.635	258.493	203.941	214.59	209.65	240.526	225.385	218.937	240.651	258.03	249.396	227.062	225.229	222.919	283.573	290.971	273.599	280.906	283.503	273.612	302.757	329.209	291.336	320.477	333.118	316.539	275.469	275.119	256.43	313.654	324.404	317.405	322.31	311.494	322.975	307.875	318.55	310.178
bab1	FBgn0004870	1.68901	1.70233	1.06028	1.84362	1.44977	1.67315	1.47841	1.83124	1.29487	1.97867	2.00666	1.53678	2.0177	2.09181	1.11724	2.12149	1.45877	1.18897	1.88899	1.81786	2.13684	2.08618	2.25315	1.51269	1.52916	1.62417	1.72028	1.69353	1.22768	1.40597	1.48393	1.27119	1.45304	2.06518	1.50213	1.47098	1.68464	1.36931	0.990434	1.5966	1.55791	1.71086	1.51123	1.18196	1.55228	1.76123	1.61469	1.24352
piwi	FBgn0004872	1.15645	0.883328	1.2102	2.00395	1.80481	1.75607	1.94061	1.26205	1.79447	1.65845	1.35304	1.35196	1.20363	1.39121	1.17613	1.63303	1.93341	1.08637	1.20609	1.35896	1.33129	1.60435	1.31653	1.50792	1.94687	2.36836	2.7531	3.28005	3.38053	2.84413	2.38566	2.40409	3.48636	2.82642	2.8494	3.54422	3.09003	2.84269	2.73908	3.25091	3.15973	3.63673	2.51372	2.49137	1.96961	3.3836	2.76387	3.29263
enc	FBgn0004875	10.782	11.1826	10.6309	12.2575	11.6164	11.6773	14.5614	14.1646	10.6154	13.8582	12.277	11.7037	11.2544	10.6923	10.894	12.3854	14.8956	12.6118	12.5676	12.1094	12.0876	12.4297	12.4758	12.0781	13.7564	14.4905	11.6429	13.6127	15.4939	12.862	14.512	14.1815	17.1348	15.1498	15.9199	13.581	13.0023	13.1258	13.2337	14.6895	16.2357	15.581	15.3116	14.2555	17.5324	14.9763	15.1129	14.5496
cdi	FBgn0004876	115.535	115.018	110.805	85.7443	95.0544	97.5146	93.1842	84.6926	87.7448	109.257	124.018	132.28	108.063	111.343	114.151	94.4716	86.5363	93.2208	94.4714	97.5976	92.882	107.572	109.476	105.653	86.3407	85.5038	83.5612	68.7078	68.8654	73.9009	67.4197	73.2165	66.5014	83.2231	85.7769	87.1377	80.6352	78.5694	83.5386	68.6645	67.5017	73.9589	69.289	64.7701	71.5497	79.0597	76.2317	75.7227
cas	FBgn0004878	0	0.022783	0	0	0	0	0.027929	0	0	0	0	0	0	0	0	0	0	0	0	0	0	0	0	0	0	0	0	0	0	0.027881	0	0	0.113803	0	0	0	0	0	0	0	0	0	0	0	0	0	0	0
scrt	FBgn0004880	0.071889	0.118368	0.1027	0	0.018721	0.015153	0.120561	0.027454	0.016498	0.111429	0.078033	0.016925	0	0.014555	0.040369	0	0.098839	0.077668	0	0.102539	0.033787	0.16001	0.040648	0	0.0578	0.054787	0.040209	0.054767	0.014047	0.029581	0.073749	0.01603	0.014137	0.061848	0.044772	0.147118	0.028106	0.00831079	0.026823	0.030672	0	0.03129	0.065376	0.064889	0.090847	0	0.044807	0.0118
orb	FBgn0004882	0.72338	8.27973	7.49118	8.24798	0.531223	6.39332	23.5373	24.7446	1.5718	18.7149	0.870091	0.996593	0.841704	1.03996	0.831903	2.40712	28.7933	10.757	3.70872	1.42187	6.29657	0.637832	0.689081	6.23117	0.576249	5.30885	0.525068	0.552494	4.59356	5.96392	11.8261	5.26019	31.6615	0.665659	0.77675	5.59829	0.697051	0.446701	6.14938	3.74686	0.488593	5.10017	0.78216	5.94595	9.72241	5.38268	7.06278	6.08586
tok	FBgn0004885	0.96667	1.68836	1.46008	0.616391	0.520464	0.439753	2.1606	1.63196	0.737281	2.70283	1.40925	0.849508	1.4392	0.55698	0.57158	1.49484	1.19851	1.25585	1.26605	1.19426	0.677482	0.377515	0.756615	0.739761	1.18237	1.86869	1.51257	0.542996	0.98853	0.917128	1.45088	1.13461	2.52053	1.18764	1.8918	1.24773	1.19908	0.712061	1.05247	2.36361	1.4272	1.41996	0.792944	1.28014	1.37926	2.09057	1.51094	1.04569
Scsalpha1	FBgn0004888	193.282	202.784	191.382	197.789	196.386	189.73	230.777	223.376	252.645	238.456	242.106	247.579	200.303	184.894	195.891	172.006	151.759	147.326	207.64	225.349	200.731	211.721	211.289	228.474	226.366	233.174	236.11	222.918	221.825	223.687	251.943	270.31	246.388	267.487	267.37	265.441	220.741	225.847	207.095	212.852	209.45	216.345	238.179	234.742	249.126	264.083	266.978	247.083
tws	FBgn0004889	42.0047	51.8232	42.5855	40.3957	40.8699	37.3784	48.817	48.2823	41.297	54.3541	49.7376	49.7734	40.5961	41.6656	39.4318	42.4136	39.3228	36.3603	45.0608	48.2663	40.7918	42.0091	40.7962	47.9338	43.124	47.1288	44.6718	41.5758	44.294	41.2594	42.309	43.8881	46.5473	47.4195	52.0036	49.6541	41.3242	41.3954	45.3606	44.0109	41.6023	43.4106	44.1032	42.7237	43.5861	48.2343	44.3778	43.8237
sob	FBgn0004892	5.8278	7.82127	7.17552	10.0604	10.7462	8.34111	6.13248	7.09663	6.51664	8.81913	7.90659	8.91623	8.83029	6.77241	8.41755	9.0469	8.36832	9.08117	8.14486	8.28642	7.30303	8.21412	10.2399	10.0439	7.70031	8.97489	6.82278	8.88388	9.3228	8.77975	6.76168	8.5554	6.75268	9.08883	7.0806	8.12616	8.48339	7.29997	8.20204	9.70593	8.77128	10.3862	9.2414	8.52232	10.3324	8.48738	8.50492	9.76484
bowl	FBgn0004893	49.9521	57.6022	51.7477	33.7954	36.54	32.2304	47.4925	49.1213	45.4826	58.3652	59.1554	56.2935	35.5982	37.2402	36.773	42.0455	34.8909	35.3127	45.748	52.2258	42.3217	39.0918	41.683	42.5349	37.5167	37.79	36.1677	22.6668	24.598	22.7399	35.0611	35.5103	32.1186	38.4101	39.2978	40.7126	26.8797	25.4114	26.1306	27.403	24.1246	28.6803	30.1032	31.6064	33.2041	36.0993	27.9718	29.6239
FoxL1	FBgn0004895	1.18171	0.847023	0.781165	0.497536	0.618007	0.37442	1.02618	1.22203	0.918698	1.05724	0.578924	0.767241	0.649173	0.939604	0.454871	0.915785	0.916877	1.0354	0.629716	0.893459	0.455387	1.03817	0.622077	0.692991	0.601486	0.595407	0.754336	0.560513	0.679189	0.346112	1.4633	1.81091	0.603299	0.509512	0.905422	0.836757	1.0273	0.492326	0.214103	0.792568	0.493677	1.09639	0.499076	0.828215	1.4374	0.994332	0.470894	1.12339
fd59A	FBgn0004896	0	0	0	0	0	0	0.038195	0	0	0	0	0	0	0	0	0	0	0	0	0	0	0	0	0	0	0	0	0	0	0	0	0	0	0	0	0	0	0	0	0	0	0	0	0	0	0	0	0.094018
fd96Ca	FBgn0004897	0	0	0	0	0	0	0	0	0	0	0	0	0	0	0	0	0	0	0	0	0	0	0	0	0	0	0	0	0	0	0	0	0	0	0	0	0	0	0	0	0	0	0	0	0	0	0	0
fd96Cb	FBgn0004898	0	0.061872	0	0	0	0	0.080717	0.077315	0.079946	0	0	0	0	0	0	0	0	0	0	0	0	0	0	0	0	0	0	0	0	0	0	0	0	0	0	0	0	0	0	0	0	0	0.095217	0	0	0	0	0.064804
Prat	FBgn0004901	12.4594	15.3024	13.9747	17.9954	15.1312	19.4898	10.726	10.9083	13.4087	15.7771	18.9902	16.7187	14.0084	15.7759	14.9708	19.2329	18.5428	18.4632	13.8099	14.2477	13.5788	19.3423	19.7052	17.638	17.7548	17.3467	15.2645	23.0244	21.4332	22.3144	16.4235	18.7051	16.2302	21.7408	19.1135	19.3401	17.5585	18.8618	16.8495	22.9971	22.3233	21.646	20.2096	19.0199	19.0063	21.8747	21.9359	20.9044
Rb97D	FBgn0004903	12.8103	15.493	14.7899	18.9423	14.4555	16.9448	25.304	22.7924	15.9635	22.9661	20.1137	20.6955	14.2072	13.376	13.2846	18.2028	23.5975	17.3076	17.1844	17.1942	19.5377	20.0912	18.8488	18.0967	16.3322	17.5609	13.1464	18.455	17.7232	18.0498	19.4639	18.1351	24.3211	20.442	19.8493	20.5547	16.0436	15.365	17.1768	19.3694	18.8727	19.1366	20.485	18.1632	20.5724	20.5037	20.9036	19.5795
14-3-3zeta	FBgn0004907	573.364	552.77	522.119	522.601	522.211	505.623	478.135	482.946	536.742	525.571	564.072	576.128	540.895	561.851	583.927	537.666	507.679	499.335	539.01	587.83	563.043	520.62	510.166	538.711	672.962	665.676	690.524	605.559	587.009	594.309	612.859	655.545	614.567	660.311	682.819	677.304	625.472	658.968	617.635	644.459	669.241	629.664	621.108	663.702	644.307	606.08	632.557	626.334
Arl2	FBgn0004908	11.6131	16.2061	12.9209	17.0337	14.4975	15.1391	21.549	16.4147	14.6163	18.6337	14.2956	13.7294	15.9678	19.3301	12.5498	14.299	27.6208	20.0454	13.8948	14.0122	14.6653	17.0157	15.7759	16.3142	21.8289	21.0627	21.3778	25.399	20.6765	21.2684	27.3776	25.9052	33.3489	22.6677	25.2019	23.943	21.9582	19.1775	22.2788	21.3646	28.3956	22.2594	20.7198	26.7148	23.0573	24.5344	26.4099	26.3737
Eip63F-1	FBgn0004910	70.0995	74.3735	72.2029	50.1403	48.5117	44.3878	52.7568	51.0412	57.8112	93.728	90.9666	92.1868	58.2711	63.1041	67.9304	53.6869	45.192	47.4492	52.5807	60.2698	56.9352	58.0461	65	66.59	61.6249	64.7194	63.0666	39.6196	40.0568	45.9815	44.6405	48.1661	49.0006	69.9628	73.3836	77.6082	49.6805	51.4831	58.4222	49.6342	46.7737	46.6343	39.4932	44.4518	41.4171	52.2226	48.9386	51.1636
asRNA:Eig63F-2	FBgn0004911	1.40882	3.0862	2.4715	1.34973	2.49627	2.43635	1.75568	2.40265	1.83305	1.25013	3.00598	2.33878	1.5768	1.63107	1.28712	1.70553	1.56966	1.77511	1.27896	1.75566	1.01111	1.50552	1.95433	1.25917	1.28026	2.39268	1.79872	2.23764	2.13963	2.69782	1.84551	2.08954	1.54825	3.33376	1.76119	1.93802	1.55689	2.54767	2.32278	2.14104	1.65245	2.06584	1.11596	2.23404	1.53377	3.19242	1.83642	1.63417
Gnf1	FBgn0004913	10.5923	12.7749	9.64585	14.5238	11.7842	13.0551	15.6242	14.6106	9.37455	15.8818	10.1911	10.8824	11.3128	11.4867	10.6426	13.0323	16.5295	11.7197	11.8809	13.0461	11.1562	12.2287	10.9626	11.7198	12.1386	15.0168	11.0458	11.9673	14.1829	13.9614	13.8081	13.6183	19.4878	12.7733	12.3565	11.3813	11.9306	12.8748	9.99034	13.9499	14.8263	16.1201	13.9774	12.8911	14.3309	15.0239	13.0305	15.8583
Hnf4	FBgn0004914	33.4519	36.4502	31.7836	32.3885	36.3815	35.0211	28.4324	28.9085	28.0769	33.8768	36.4367	39.2893	32.8473	32.0682	37.7437	36.9248	30.4533	30.2106	30.2808	34.1615	31.3925	37.0346	38.4748	39.8872	30.1198	32.2011	31.3956	32.8438	32.9911	30.3037	28.3827	31.895	27.5379	31.6415	33.7183	32.5375	32.8796	30.6573	32.297	35.3762	33.9621	35.865	31.4992	28.7602	35.4439	35.0963	34.0397	34.1623
TfIIB	FBgn0004915	25.6262	26.8655	23.8541	27.5658	21.6185	25.4541	27.9713	25.4087	23.1011	30.288	23.0163	25.1311	23.4385	23.2252	22.487	23.5591	31.0711	25.0912	24.6153	23.8516	24.0903	23.8143	24.4228	24.0476	31.875	31.8918	29.4445	31.9456	29.017	27.241	30.241	29.0946	35.8318	33.4217	31.4734	30.5276	27.8666	28.3651	27.9325	29.6546	31.5059	32.6612	26.3144	31.8858	33.2356	30.9249	32.6088	31.3059
gol	FBgn0004919	10.1085	10.3106	9.38697	5.61749	4.9635	4.31011	10.795	9.60386	10.59	12.6259	12.013	11.5792	7.50774	6.34308	6.21147	7.54144	7.01057	6.53904	8.1142	8.86732	8.22289	6.39851	6.34126	6.32302	9.79371	9.64342	7.68944	5.46627	5.84576	5.51279	8.64348	9.43602	10.6696	9.57685	9.92077	9.63153	6.77257	7.42458	6.44532	6.69344	6.58033	6.41508	7.90817	7.4229	7.73752	7.78336	7.16464	7.43058
Ggamma1	FBgn0004921	134.369	134.329	138.027	108.375	109.702	110.216	112.344	118.508	122.779	139.258	137.046	152.256	117.758	129.063	128.435	110.977	116.894	117.27	130.055	135.694	137.831	119.657	128.308	138.071	138.299	146.83	153.321	127.113	128.603	139.011	136.749	133.699	135.482	141.852	157.3	158.656	128.537	141.28	152.951	142.374	131.855	141.401	126.702	132.121	139.219	140.511	136.308	134.461
Top1	FBgn0004924	29.6922	30.6373	29.202	36.3151	40.9563	37.2328	32.7192	34.0803	32.4392	39.6162	40.5168	39.1584	32.626	35.2021	33.2952	36.4674	33.1149	35.0396	35.141	36.6228	33.9007	38.7489	40.094	39.418	35.1308	37.172	32.8425	41.0818	41.9429	40.3569	35.2311	37.3349	34.8127	39.0258	42.4315	41.5236	35.3894	35.1767	37.3062	41.2383	40.3216	40.2159	37.6125	34.572	38.6711	40.7612	38.3125	40.8064
eIF2beta	FBgn0004926	235.094	253.767	247.551	344.131	357.008	334.758	219.561	225.278	238.866	294.741	295.491	283.543	267.955	270.322	296.778	281.646	275.159	278.924	250.189	251.099	256.79	341.094	352.894	373.511	321.393	317.443	321.411	378.154	374.585	374.805	315.013	316.34	324.288	354.974	345.759	354.061	333.732	371.169	347.155	330.088	349.428	344.378	334.327	335.008	323.656	357.053	364.62	381.945
upd1	FBgn0004956	0	0.458688	0.291154	0.234401	0	0.209042	1.01262	0.746707	0	0.350304	0	0.031772	0.05652	0	0.100951	0.143087	1.44412	0.574045	0.135133	0.134066	0.160221	0.049441	0.0541	0.310022	0.12078	0.253193	0	0	0.376728	0.420967	0.482504	0.249644	0.859438	0	0.055689	0.171475	0.023079	0.067144	0.233855	0.217836	0.029397	0.2907	0	0.294802	0.26898	0.263341	0.202736	0.443899
por	FBgn0004957	3.05884	3.13662	3.39773	3.42376	2.38259	2.53324	3.69254	3.28133	3.05611	3.21934	3.98457	3.99202	2.40304	2.96426	2.52736	4.50177	3.58498	4.17703	3.35396	3.60162	3.46681	3.15404	2.7846	3.47334	4.12719	3.60219	2.57462	3.21485	3.26688	3.40306	4.32475	3.83915	4.7321	3.1084	3.85872	4.01141	3.32929	3.41765	3.02494	3.94305	3.67329	4.55797	4.20635	3.3388	4.68781	3.90346	3.36438	4.32634
phm	FBgn0004959	0	0	0	0	0	0	0	0	0.040652	0.039977	0	0	0	0	0	0	0	0	0	0	0	0	0	0	0.036765	0	0	0	0	0	0	0	0	0	0.037234	0	0	0.022803	0	0	0	0.132367	0	0	0	0	0	0
gig	FBgn0005198	14.2895	14.128	12.7693	13.8819	14.1229	14.7652	15.39	14.6474	13.5369	15.9817	17.0643	16.5176	14.7776	14.465	12.6686	17.4771	15.3447	14.5608	16.1435	13.971	14.7979	15.9253	14.7264	15.0417	23.4202	23.1747	21.3988	23.672	24.713	20.1688	21.901	23.0074	19.9714	21.4928	23.5926	20.8947	22.5293	22.0389	20.7442	23.3287	27.9371	25.5249	25.5317	21.169	23.6875	22.6383	22.6141	21.2264
Sam-S	FBgn0005278	73.061	74.1917	64.4213	75.1815	70.5551	71.8147	53.2409	57.1764	54.5694	94.315	95.722	93.8201	71.1552	70.9639	66.2238	79.8215	76.6555	72.6293	73.2539	86.0163	63.8459	100.602	96.7839	93.6423	74.0746	79.9536	70.7031	79.2223	78.0886	74.9877	65.1771	63.1164	70.9772	90.8434	89.1925	84.1269	72.615	73.887	74.3453	74.5939	76.0025	74.4404	69.893	67.824	68.8433	89.8758	86.9068	84.2241
nmd	FBgn0005322	46.1594	43.1828	46.9357	56.1751	53.3317	58.2237	48.2727	41.74	47.7614	61.7706	57.642	56.1549	48.9325	53.8242	49.8827	47.4766	48.4999	46.6047	46.3767	48.9414	47.305	66.9731	64.1336	64.0822	90.8888	96.7518	92.3303	100.39	103.088	97.2824	91.5324	99.3026	95.8999	99.0571	99.2326	98.4636	93.2397	101.394	92.5777	88.5506	90.6347	92.4992	88.2026	90.545	91.6842	104.77	109.958	106.073
Su(fu)	FBgn0005355	11.7739	10.9741	11.2931	12.5997	12.5714	13.8938	13.0217	13.7193	11.9869	12.8354	12.8185	10.8625	12.2738	12.8154	12.3318	13.6564	14.6708	12.5379	13.4814	13.6001	11.1501	10.8668	12.0477	11.0752	14.4919	13.5573	13.8881	14.3965	14.0934	14.4029	13.4836	14.1334	16.3551	13.6945	12.3996	13.792	12.7744	12.8393	12.7075	14.4377	14.8788	15.2955	16.7118	14.3179	14.0238	12.9923	12.9506	15.3649
ash1	FBgn0005386	9.18986	9.60713	10.1338	9.5824	9.07283	10.8193	11.545	10.8338	8.67245	10.8256	10.2218	12.5279	9.51025	8.07417	8.96277	9.88091	10.5768	10.4328	9.09085	11.0171	10.3235	7.96492	8.93612	9.15444	9.70688	10.1952	8.39178	9.59406	10.0314	10.3698	9.7593	10.639	11.9287	10.8218	10.7991	11.0164	9.37521	8.56928	9.50403	11.2132	11.4683	11.503	10.3124	8.70476	11.8819	10.0147	10.16	9.74057
fs(1)M3	FBgn0005390	0.079123	0.01502	0.094276	0.021287	0.024007	0.116204	0.070746	0.017747	0.040943	0.036774	0.02007	0	0.072327	0.018611	0.016821	0	0.018399	0.148995	0	0.021837	0	0.031777	0	0	0.059233	0.107343	0.051151	0.095453	0.018379	0.074188	0.038445	0.04074	0.110023	0	0	0	0.088063	0.150738	0.017009	0.039772	0.037858	0.040976	0.063904	0	0	0.018539	0	0.030237
Yp2	FBgn0005391	0.258134	0.041173	0.157681	0.123633	2.83068	0.27191	0.052404	0.050678	0.215132	0.108184	0.112414	0.112273	0	0.154217	0.04443	0.398022	0	0.138967	0.199172	0.120363	0.114032	0.226121	1.52863	0.165604	0.124479	0.051823	0.141261	0.069588	0.107313	0.05039	0	0	0	0.277977	0.148616	0.183092	0.212801	0.030665	0.046782	0.172221	0.215019	0.178862	0.06195	0.060089	0.217832	0	0.205384	0.085143
U2af50	FBgn0005411	54.8252	50.2508	50.8614	52.123	47.0445	47.4704	62.1453	58.2298	53.5533	65.8087	57.4236	60.6447	42.3492	49.5465	45.644	53.062	55.2576	52.2579	50.6961	51.6149	53.8419	51.3436	51.3349	52.127	53.5272	57.4526	53.4787	57.5083	51.8288	51.7782	54.1904	56.9419	58.3588	59.744	59.2976	61.1069	49.126	48.4733	49.9135	54.946	49.3504	56.5431	51.3174	52.9771	54.067	54.3508	56.8179	56.4952
ewg	FBgn0005427	13.6085	14.4106	12.4608	11.067	10.7197	10.6904	14.939	12.859	13.3773	14.2591	14.5768	15.0918	11.3152	11.7134	11.6086	10.7012	10.9359	10.4385	12.5023	13.9807	13.8878	11.0272	12.337	11.5553	13.9956	13.5713	12.8937	12.1053	11.4554	10.1028	13.0187	12.7055	12.3296	13.9787	14.5021	13.5919	12.6489	11.8505	11.4982	12.6154	12.9976	11.8467	12.9968	12.4778	15.1261	12.5092	12.5692	11.6526
RpS17	FBgn0005533	3411.57	3347.4	3276.41	2987.25	2832.35	3025.49	2882.15	2941.01	3141.56	3257.67	3340.32	3182.41	3056.81	3143.5	3063.74	3119.6	2945.83	3052.72	3145.36	2850.45	3018.49	3143.58	3131.59	3148.26	3459.03	3415.06	3497.71	3309.04	3289.32	3159.67	3031.04	3038.27	2956.15	3381.66	3369.16	3440.59	3258.35	3305.79	3144.31	3202.7	3164.49	3131.52	3113.06	3122.13	3002.27	3199.68	3112.68	3252.21
Mbs	FBgn0005536	28.2767	26.4921	23.382	30.7709	24.5036	25.0814	36.9482	36.1972	29.4149	33.0645	30.6296	27.2537	30.8984	29.2155	25.9594	30.8191	26.8117	24.7923	35.2343	33.7989	27.9129	30.2325	28.8042	26.6819	32.6216	30.1564	26.2285	30.249	30.0539	26.1485	33.7413	32.9803	35.5754	37.752	33.6602	30.1112	30.0386	27.1341	25.7246	31.9282	31.9314	32.07	34.612	29.5721	33.7202	29.5298	30.5349	28.715
ey	FBgn0005558	0.053233	0.020037	0	0.029024	0	0.104052	0.024312	0.048058	0.053692	0.02525	0.162183	0.027883	0.098194	0	0.044318	0.061898	0.125245	0.166734	0.093791	0.029252	0.028075	0	0.047069	0.135794	0.023218	0	0.091182	0	0.025101	0.049128	0.026162	0.054462	0.273645	0.026683	0	0	0.030011	0.058346	0.113475	0.054005	0.051125	0.167908	0.029026	0.028452	0.078084	0.101374	0.137099	0.122046
sv	FBgn0005561	0.041848	0.063427	0.039892	0.067745	0.050782	0.061424	0.075188	0.131579	0.02153	0.097694	0	0	0.038333	0	0	0.023973	0.09756	0.078759	0	0	0.022356	0.050472	0	0.064865	0.00898959	0.075917	0	0	0.019504	0.117271	0.020385	0.021513	0.058293	0	0	0	0.01557	0.011406	0	0.021074	0.040073	0	0.045185	0	0.102382	0	0.015334	0.063958
Shal	FBgn0005564	2.6702	1.59972	2.06097	3.13137	2.73369	2.15866	3.04499	3.42027	2.18415	2.99336	3.00327	1.58903	2.57102	3.29114	2.48839	3.4875	2.68319	2.88192	3.59052	2.90776	2.12901	3.20683	3.11452	2.01244	3.55996	2.42456	2.67805	4.31437	4.26122	3.04618	4.04879	3.26899	2.85992	3.30807	3.03899	2.52175	3.6293	2.89639	2.22069	3.90674	3.57751	3.44452	2.68825	2.35145	3.18322	3.46228	3.45767	2.83429
Calr	FBgn0005585	518.546	571.309	540.093	889.28	959.169	953.421	481.495	498.343	570.264	483.871	507.363	521.096	797.397	786.144	784.625	717.997	681.08	688.214	592.11	630.676	588.086	809.626	769.995	840.46	949.54	1033.28	1043.2	1217.09	1174.19	1131.7	933.808	1006.92	927.122	945.655	970.91	931.488	1075.15	1121.81	1043.85	1031.62	1023.67	1065.92	995.548	978.587	1024.93	1119.66	1142.89	1128.91
Rab3	FBgn0005586	4.05046	4.31605	3.62585	4.43475	3.8144	4.10495	4.96823	4.1012	3.78541	4.9346	4.21173	4.18034	3.94617	4.13521	3.1903	3.89931	4.10085	3.70678	3.97842	4.61653	3.84645	3.62493	3.90033	3.55912	2.38401	2.56514	2.30789	2.26227	2.51527	2.12157	2.72559	2.02717	3.03623	2.72764	2.54692	2.15118	2.24317	1.95406	1.95989	2.41138	2.15624	2.60988	2.21753	2.48449	2.45401	2.48925	2.00188	2.36191
scw	FBgn0005590	0	0	0	0	0	0	0	0	0	0	0	0	0	0	0	0	0	0	0	0	0	0	0	0	0.025345	0	0	0	0	0.051265	0	0	0.053477	0	0	0	0	0.031205	0	0	0	0	0	0	0	0	0	0.043323
RpL7	FBgn0005593	2715.23	2678.79	2750.24	2196.12	2192.89	2243.64	2138.86	2217.76	2423.8	2459.4	2697.98	2721.35	2519.38	2580.79	2628.33	2409.62	2164.81	2357.06	2289.62	2438.82	2354.92	2460.13	2455.86	2566.61	2687.93	2717.9	2759.24	2538.18	2596.13	2521.6	2356.58	2451.3	2315.94	2793.69	2789.55	2867.77	2509.22	2607.72	2627.14	2547.45	2547.82	2549.43	2352.75	2388.48	2380.81	2508.11	2489.24	2542.54
yem	FBgn0005596	5.18308	5.72111	5.45494	6.42546	5.1268	6.13695	7.64942	6.96176	4.68547	7.33287	5.78544	6.64066	5.68689	4.55409	4.67214	6.47785	6.7254	6.02224	5.78899	5.71298	4.91273	5.07936	5.43914	4.87574	6.61862	6.59035	5.69645	5.64932	5.89421	5.52705	6.90694	5.78992	8.14922	6.09954	5.41806	6.01485	6.45475	5.5993	6.00458	6.83906	6.48498	7.50699	6.40024	6.12957	6.63524	6.9342	7.20235	6.34632
Sox14	FBgn0005612	17.8612	17.9274	17.4598	10.2384	10.815	9.80878	23.4114	21.5256	17.8032	14.3052	15.3735	15.4577	14.8055	13.9519	15.3828	15.0418	13.1232	14.6689	22.1485	17.8042	17.5054	10.5872	10.0167	8.32756	34.9808	33.1554	29.6718	23.0844	24.6254	17.7204	31.9702	35.2507	31.9834	26.0071	28.8965	26.7405	28.1577	29.4568	27.153	31.0182	33.6973	34.0349	35.9863	32.8226	39.5277	23.7657	22.9127	23.3481
Sox15	FBgn0005613	0.036004	0.020321	0	0	0.032767	0	0.049372	0.048768	0	0	0	0	0.024913	0.05061	0.044922	0	0.050849	0	0	0.059341	0	0	0	0	0.058933	0.049514	0	0.033066	0	0.024906	0.106212	0	0.025246	0.02707	0	0.183013	0.020308	0	0	0	0	0	0.029463	0.028873	0.026406	0	0.019874	0.020637
trpl	FBgn0005614	0.754268	0.639314	0.56375	0.700048	0.717613	0.402114	1.03124	0.695941	0.62399	0.803391	0.835567	0.512828	1.44547	0.650998	0.643579	1.01467	0.845962	0.57995	0.769357	0.8482	0.597643	0.871378	0.500032	0.709512	0.951488	0.729493	0.705115	0.659877	0.653745	0.760437	0.580646	0.789646	0.960505	0.773324	0.709483	0.582607	0.849351	0.64778	0.614367	0.729691	0.789912	0.593893	0.532084	0.549323	0.85493	0.831144	0.60516	0.825268
msl-2	FBgn0005616	14.5581	14.2777	12.9199	15.6145	15.1547	15.2267	16.8138	15.7683	13.0129	17.9071	18.6949	20.2391	14.4562	14.0224	13.1847	17.6388	14.1366	15.1608	16.5026	16.3857	13.7919	16.9097	16.9626	14.7207	17.8356	17.2343	14.8165	16.4751	18.5656	14.7759	15.9127	16.4767	14.7948	20.1734	18.139	15.4047	15.8144	14.6212	14.6867	17.8735	17.0519	19.3899	20.425	16.617	20.1861	19.1888	17.7434	17.9771
msl-1	FBgn0005617	14.0581	13.0436	10.6747	13.0035	13.4838	13.8091	14.3271	12.7644	11.8028	13.9083	16.6125	15.6354	11.7213	11.8746	12.7401	13.2952	11.1741	13.6967	14.6361	15.7983	14.3712	14.2189	14.1603	14.7849	13.6739	13.6564	12.6576	12.9446	14.3762	13.1249	12.7407	14.6794	12.2008	13.8934	14.5301	13.936	11.7861	11.362	10.669	15.655	14.7124	14.8673	14.5855	12.0255	14.063	14.4063	11.3246	12.4906
Hdc	FBgn0005619	0.156318	0	0.024834	0.056772	0.063225	0.025463	0.213894	0	0.052635	0.09874	0.052914	0.027326	0.096066	0.024425	0.065154	0.060517	0.098002	0.032643	0.091744	0.028641	0.110029	0.105127	0.046063	0.026609	0.07945	0.047709	0.133923	0.06371	0.098186	0.168449	0.051179	0.159979	0.243373	0.104471	0.047885	0	0.117408	0.071358	0.022225	0	0.150087	0.136835	0.141941	0	0.280243	0.024783	0.038329	0
Psc	FBgn0005624	1.76742	1.91931	1.78463	2.34577	2.5881	2.57976	2.63647	2.37491	2.49338	2.55273	3.42255	3.11098	1.97743	1.88566	1.95058	3.07156	1.99396	2.60872	2.25741	1.9055	2.2774	2.66228	3.02265	2.99439	3.24959	3.94272	2.85005	3.78742	4.01431	3.19677	3.73544	3.50123	3.42971	5.28029	5.14956	5.15781	3.78309	3.25326	3.1327	4.40733	4.80399	5.04809	4.43738	3.63433	3.81429	4.18631	5.46138	4.62086
ple	FBgn0005626	11.4218	11.1102	17.2784	13.9382	12.7907	15.2874	4.58237	23.5112	4.8339	10.2131	18.514	15.2502	10.4898	12.3343	12.6	17.6845	12.1531	10.2906	6.28726	9.22993	14.5514	12.3074	15.1462	7.82608	10.1554	11.0663	11.1144	10.236	9.16928	8.28553	10.3807	7.5485	6.4024	18.5913	12.8092	7.31158	10.3353	14.2007	7.74198	10.556	8.2881	7.58465	9.37838	5.64586	8.67099	10.477	15.2205	8.81497
robo1	FBgn0005631	2.61226	2.87925	2.57998	3.41034	3.07069	3.02135	4.1466	3.66593	2.25812	3.75412	3.21512	3.38525	3.03066	3.40724	3.07438	3.94701	3.42751	2.82108	3.13906	3.38818	3.17702	3.3837	3.46759	3.18386	10.3952	9.54207	9.9658	9.49971	10.5026	8.03245	9.486	9.14876	9.65636	9.86114	11.5966	10.3936	9.91148	9.55747	9.52173	10.1685	11.3536	10.606	10.9107	10.0286	10.3879	9.21244	9.46885	9.38502
faf	FBgn0005632	67.8145	68.3395	63.8588	70.0295	71.766	72.6149	76.158	66.7091	70.6715	64.0846	69.7113	74.3094	64.4072	64.7126	68.0614	76.2023	64.0216	70.856	77.4263	82.7064	76.547	64.98	63.2667	63.7276	66.4888	65.1647	60.9051	64.6746	65.3788	61.3755	59.4411	65.3859	56.3334	61.7146	66.1762	62.5138	61.9315	56.3691	58.3545	68.8442	70.0977	66.87	67.4739	61.1244	68.2967	55.6095	56.4113	57.0149
fln	FBgn0005633	0	0	0	0	0	0	0	0	0	0	0	0	0	0	0	0	0	0.086949	0	0	0	0	0	0	0	0.06509	0	0	0	0	0	0	0	0	0	0	0	0	0	0	0	0.074928	0	0	0	0	0	0
nvy	FBgn0005636	2.78922	3.43998	3.03061	4.75313	3.58787	3.48912	5.62049	4.61215	2.46774	4.24432	3.03114	2.85595	3.68246	3.57966	2.06095	4.32395	5.17916	3.42415	4.3799	4.16628	3.52322	4.03365	3.20744	3.52199	3.59773	3.30268	1.74254	3.86471	3.97983	3.21197	3.98105	2.19583	4.54104	4.22241	3.11518	3.11361	3.21333	2.24895	2.37596	3.14514	3.59169	3.73155	3.10801	2.74576	3.24591	3.69907	3.75847	3.30445
slbo	FBgn0005638	0.022411	0.125947	0.160124	0	0	0.098603	0.21772	0.21338	0.066841	0.032259	0.102454	0.034797	0	0.031425	0	0.079055	0.063738	0	0.059634	0.220976	0	0	0.029789	0.06799	1.42369	0.962452	0.57403	0.70582	0.448037	0.615985	1.26413	1.78388	1.57929	0.606825	0.610208	0.638823	0.94248	1.20235	0.97059	0.926985	0.615335	0.820184	1.62674	1.44443	1.77648	0.581579	0.496296	1.02881
Eip63E	FBgn0005640	23.4754	23.4594	21.6855	18.3708	19.4977	16.8482	27.5597	26.7086	25.0896	26.6754	28.0035	28.8528	21.4211	19.979	20.9958	20.7492	16.0722	17.3945	25.2899	26.1613	23.2015	23.3379	22.5333	23.0626	22.8186	22.5761	23.2162	19.1237	21.2299	19.7745	26.578	28.0061	25.7567	26.4143	29.155	27.4776	21.0687	20.6497	21.5946	22.1335	21.2996	22.107	27.1078	23.905	25.0604	25.5063	24.4924	24.6171
wdn	FBgn0005642	19.6603	19.9285	17.1487	16.3824	17.8238	17.2349	20.7882	20.2866	18.1254	23.1564	22.6806	23.7376	15.9716	14.6461	15.9711	19.7507	16.8606	16.9237	20.1412	18.5887	18.0314	17.9153	17.9271	17.2004	20.3002	20.5211	17.5195	17.6169	17.3427	16.7026	18.1691	17.7671	19.0952	22.0555	19.1556	19.7061	17.8572	16.9248	15.6916	17.9834	17.7444	21.4291	21.5265	17.5767	20.1915	18.375	18.4772	17.9696
Pabp2	FBgn0005648	28.3865	30.9696	27.9193	48.4936	50.4749	48.4013	18.1547	22.6615	18.0256	27.4717	28.513	27.8478	46.6707	44.6464	43.822	43.2924	44.6895	44.7556	24.1848	25.4081	25.8584	48.5224	50.8012	53.2075	45.7856	51.2429	54.1205	61.0261	57.8514	56.3607	41.6253	44.3691	47.2246	56.1567	58.4617	54.2058	53.5758	60.9065	55.3401	59.5127	60.1764	62.174	44.1102	48.2594	49.6658	59.5633	61.9734	65.9487
Rox8	FBgn0005649	32.1926	35.8137	32.7252	39.6237	42.3571	40.98	38.7789	38.987	36.2213	35.6951	39.3544	38.3838	35.789	35.313	34.9852	44.3132	40.2527	38.1981	41.5802	40.913	41.2545	38.0147	39.9632	39.1086	43.3244	47.0516	42.6685	47.7154	50.1804	43.5293	42.2174	46.5386	43.2151	44.5003	46.4192	44.1959	45.0198	43.7397	43.3522	51.8123	54.0195	53.1781	50.3833	44.6272	53.7394	47.1735	46.4486	46.2193
Orc3	FBgn0005654	0	0	0	0	0	0	0	0	0	0	0	0	0	0	0	0	0	0	0	0	0	0	0	0	0	0	0	0	0	0	0	0	0	0	0	0	0	0	0	0	0	0	0	0	0	0	0	0
PCNA	FBgn0005655	0.736492	1.51203	0.804203	1.25447	1.66639	1.60405	2.71547	4.49072	0.406829	2.53005	0.345313	0.93406	0.555135	0.549288	1.07038	0.622125	3.31474	2.041	0.233213	0.642292	1.38861	1.05309	0.687038	1.00917	25.2583	28.8772	26.8471	26.1441	34.2745	27.1864	23.9237	27.897	33.1473	33.0925	35.7779	32.4306	25.7451	29.7875	28.3933	26.1561	30.5685	31.5871	26.5953	27.5847	25.6218	31.1026	34.2069	33.6093
Ets65A	FBgn0005658	0.014494	0	0.020726	0	0	0	0.039179	0	0	0.020361	0	0.023077	0	0	0	0.049952	0.040614	0	0	0.047929	0	0	0	0	0.018733	0	0	0.026362	0	0	0	0	0	0.021797	0	0.024927	0	0	0	0	0	0	0.023516	0	0	0	0.015945	0
Ets98B	FBgn0005659	0.388753	1.10686	0.449926	0.515579	0.336969	0.379925	0.635685	1.17917	0.307186	0.633666	0.253819	0.783533	0.46142	0.468252	0.115298	0.647179	0.41871	0.347852	0.906257	0.731999	0.175411	0.26919	0.27018	0.367666	0.218495	0.560653	0.213892	0.306383	0.341046	0.460539	0.300625	0.397488	0.207833	0.751637	0.279694	0.438454	0.365844	0.319823	0.212904	0.761533	0.320195	0.204724	0.21231	0.356515	0.27155	0.450305	0.75648	0.318358
Ets21C	FBgn0005660	0.544863	0.697348	0.759603	0.572649	1.01663	0.65994	0.970939	0.843896	0.737596	0.856971	0.497622	0.937047	0.523604	0.422735	0.606486	0.607591	0.685202	0.717969	0.677938	0.608682	0.721511	0.262747	0.5407	0.549782	8.39472	6.10867	6.65137	4.74126	6.3526	4.79795	8.6301	10.6577	11.1299	8.17401	6.99696	7.1128	6.25656	5.5323	6.05448	5.71657	7.00251	6.63689	9.27766	6.42556	9.03945	5.21948	6.18138	6.24591
Crys	FBgn0005664	4.59989	3.82901	5.03203	0.981926	2.01056	1.26408	4.25648	4.25936	3.93531	3.70624	5.6988	5.96753	3.48522	2.25851	3.28733	3.87233	2.69181	3.99492	3.20193	2.60186	2.47389	2.19734	2.47196	2.19124	92.8145	107.797	95.2094	91.8117	111.313	69.7784	102.979	121.831	123.701	86.7273	116.787	103.053	91.356	107.989	96.3898	110.714	125.756	113.519	143.995	118.483	145.454	109.873	107.229	104.608
bt	FBgn0005666	45.5022	41.0017	43.9654	60.6136	48.6167	44.3892	60.7763	60.7862	50.0177	52.4762	52.2967	42.5355	57.6225	60.87	42.2984	54.5797	43.5645	39.1739	59.6169	58.1425	47.6325	55.7676	52.7698	47.431	54.7237	44.7327	35.9025	53.6793	53.7562	49.2672	56.1266	44.7176	45.3539	67.1074	56.1041	48.9484	50.2517	40.7389	39.5953	54.2411	53.6509	50.176	52.6141	39.3351	45.484	50.2507	50.9196	46.2949
Cyp4d1	FBgn0005670	35.7317	30.7646	23.4774	57.3241	62.8031	62.2877	57.0613	49.965	58.1822	63.4304	63.0684	66.1559	46.2106	39.3036	49.1585	65.9872	64.1276	60.3565	79.2341	79.4683	77.5236	73.7963	70.7175	63.6452	27.8511	25.7875	28.8262	28.5156	29.8723	29.4908	28.9219	33.2168	26.3482	28.9555	32.7421	31.4004	47.3949	40.3993	44.2377	41.6876	38.8391	39.2332	66.7816	69.6794	64.551	53.0662	51.8302	53.0449
Vha55	FBgn0005671	1014.76	1009.36	970.001	1131.25	1153.43	1075.69	1130.5	999.504	1138.61	964.973	1023.14	1025.82	1139.68	1090.34	1113.28	1077.99	913.652	944.547	1024.69	1094.57	932.954	1071.58	1056.2	1088.45	962.818	943.358	915.491	1064.5	1137.24	1020.5	910.803	1001.41	906.605	887.009	916.655	881.539	1059.11	1009.36	1038.9	1014.19	976.311	1025.62	963.139	883.122	946.339	999.605	923.855	938.452
spi	FBgn0005672	42.7067	38.0907	37.1331	35.2773	30.5626	28.2802	43.4619	46.7068	38.5212	47.2338	49.5742	43.9731	31.3275	33.167	31.5625	37.5996	37.0025	33.7425	38.6625	43.0953	38.9797	33.9116	36.9562	39.1174	63.8612	57.5195	53.2028	61.0518	59.7229	51.9799	64.6919	59.639	64.6758	70.9947	72.7934	67.5391	52.4923	59.7481	58.3039	55.9475	63.5497	58.6137	58.9774	58.421	62.172	55.3057	62.4638	57.1905
GluProRS	FBgn0005674	27.2577	28.056	27.352	36.1776	40.6173	38.5084	26.8442	26.1979	25.3335	35.0053	36.3345	36.0372	31.946	32.2998	31.6904	38.7983	34.2171	36.7766	31.3287	29.6212	27.3436	43.1625	42.7859	40.2879	37.7471	39.3325	34.4288	42.4023	44.5911	36.7436	31.5169	34.3554	32.4298	38.5295	38.2553	36.4198	42.074	38.4549	36.2936	42.8996	44.6242	44.2937	42.8158	35.338	40.2992	43.4801	40.9611	42.4131
dac	FBgn0005677	2.32896	2.04077	1.99403	2.56372	2.25036	2.10958	3.1263	2.84959	1.10624	2.86597	1.59777	1.649	1.44345	1.5604	1.71177	2.15402	3.0001	1.89344	1.8489	1.78293	1.26483	1.45724	1.56056	1.80162	1.12346	1.25366	1.05712	1.04546	1.67106	1.58839	1.78798	0.775389	2.62572	0.821541	0.622562	1.58338	1.1891	0.941142	1.51605	1.69572	1.13615	1.95288	1.02589	0.963545	1.20265	1.19872	1.83428	0.922755
pie	FBgn0005683	0.404746	0.550314	0.660301	0.384641	0.31637	0.67978	1.178	0.86945	0.425835	1.13517	0.484709	0.222056	0.120927	0.282951	0.38735	0.46373	1.07673	0.761158	0.309974	0.473486	0.449732	0.247042	0.385353	0.304689	0.966748	2.05795	0.99766	1.56779	1.25037	1.30546	1.3389	1.59185	2.37626	1.61054	1.24914	1.87516	1.05983	1.46128	1.10177	1.16044	1.38423	1.94837	1.05876	1.49883	1.4888	1.17738	1.63765	2.32817
Aef1	FBgn0005694	23.0506	23.3323	20.9654	26.6957	29.1596	27.9419	21.1647	21.6263	21.3311	26.912	30.0497	29.9666	28.184	25.5139	27.0567	27.6537	24.5579	25.7633	25.7813	26.6537	25.2821	33.3273	31.9574	33.2342	23.5897	24.4828	23.2551	28.5414	29.4487	27.9797	22.812	24.0164	21.6316	28.9098	28.7606	26.9481	24.7738	25.9804	25.9524	26.1504	27.025	26.0502	26.3426	26.0877	24.8298	27.3885	28.2142	27.7663
gcl	FBgn0005695	13.1702	12.9922	12.823	9.61546	12.8697	10.0767	15.1466	15.305	14.4884	12.758	13.9791	12.4027	11.5691	12.4709	11.74	12.2454	10.2456	10.4161	13.1185	14.0495	13.8009	11.6433	11.8448	13.8368	16.5374	14.5135	16.727	13.8132	14.8299	12.5817	15.5452	19.0995	16.2777	16.4587	18.0703	15.9441	14.2573	15.1836	14.1358	15.8599	15.7572	14.9143	16.1948	16.1935	17.5804	17.9495	16.3664	16.2807
DNApol-alpha73	FBgn0005696	0.175243	0.261594	0.208451	0.340127	0.266366	0.171709	0.533744	0.559081	0.215007	0.424909	0.089034	0.044849	0.28509	0.163326	0.071117	0.260375	0.627747	0.274649	0.313249	0.191311	0.363377	0.427924	0.077871	0.571507	2.38403	2.85445	2.98619	3.00503	3.15921	2.71736	2.3568	3.03769	2.48398	2.72657	2.95695	2.13673	3.36374	2.25106	2.48568	2.93184	3.68744	3.56296	2.67505	3.26576	3.48131	3.5271	3.6662	2.99085
noc	FBgn0005771	34.1841	36.1194	33.5604	34.5482	35.4196	31.7368	35.0178	33.8967	36.3396	39.6991	42.301	41.6122	39.8416	35.459	33.8018	38.3663	33.9029	34.2759	42.8872	41.4513	38.1172	41.3761	40.4748	37.779	34.355	33.3914	33.9869	36.0839	38.1369	32.3211	32.4641	35.3158	33.3602	33.8075	35.7938	36.7254	35.2778	34.646	34.9518	38.5723	38.0441	38.3847	39.1091	35.3503	39.4891	37.8094	35.1706	36.2823
Con	FBgn0005775	0.025664	0.02926	0.05504	0.020683	0.046725	0.056556	0.034337	0.120809	0.01998	0.160644	0.07811	0.0619	0.070302	0.036234	0.082038	0.043824	0.250323	0.072514	0.033534	0	0.041364	0.030906	0.033939	0.060004	0.065725	0.034766	0.033209	0.092735	0.124977	0.018083	0.074722	0.079354	0.303064	0.096507	0.018113	0.111582	0.042783	0.062813	0.066275	0.019333	0.018413	0.019902	0.041399	0.061253	0.056549	0.018007	0.112655	0.102993
PpD3	FBgn0005777	36.0524	37.6828	33.4589	52.2968	43.3904	45.885	41.5077	33.7177	34.9468	45.9642	37.6014	38.9529	39.7923	39.852	42.3544	44.2484	47.801	41.4802	41.2202	37.1567	36.9557	47.6182	46.1717	48.1506	52.6751	54.6472	51.2795	62.9115	63.115	59.04	54.2258	57.6362	61.4397	59.3769	58.9364	59.1449	54.0938	58.0384	56.4806	58.6929	58.5573	55.4689	54.5103	57.3305	59.1175	60.5883	68.5379	59.7429
PpD5	FBgn0005778	0.046807	2.24198	1.99743	2.6903	0	2.01192	8.74823	6.79543	0	4.4299	0	0	0	0	0	0.254959	9.65824	4.86535	0.318655	0	1.07986	0	0	0.767023	0	1.58974	0.059761	0.0892	1.37569	1.60055	3.82013	1.07722	13.2166	0	0	0.772688	0	0	1.12791	1.25081	0	1.60133	0	1.45875	2.57088	1.45248	2.56247	1.35726
PpD6	FBgn0005779	0	0.953733	1.28202	0.684394	0	1.0673	4.39544	5.0398	0	1.86279	0	0.068086	0	0	0	0.898329	4.11879	2.55262	0.122495	0	0.554726	0	0	1.41031	0	0.700428	0	0	0.264351	0.739153	1.42838	0.759903	2.90259	0	0	0.595076	0	0	1.19975	0.212074	0	0.806246	0.152637	1.2547	1.13573	0.332392	1.50912	0.522048
betaCOP	FBgn0008635	70.1773	68.9712	63.6709	91.0813	94.7958	96.3842	66.8404	73.5681	65.3104	65.2026	70.9083	64.7153	88.604	76.7787	78.18	84.2794	76.1048	81.2113	76.0625	69.5328	67.0146	85.4569	81.9108	72.011	107.678	108.599	100.982	112.354	117.84	98.0967	100.558	104.688	93.0419	98.7268	101.95	87.1104	117.439	112.713	105.653	103.587	107.042	113.824	118.183	102.118	116.23	119.872	118.247	114.807
hbn	FBgn0008636	1.19829	0.744124	0.996995	1.27901	0.972415	0.931108	0.611985	0.228188	0.926068	1.0217	1.26837	0.966346	0.929422	1.02213	0.805744	1.07362	0.90955	0.877224	0.985595	1.25133	1.18659	1.0592	1.28894	0.749119	0.626739	0.746289	0.765265	0.500544	0.675375	0.454962	0.498941	0.458324	0.615115	1.00303	0.447984	0.331109	0.516988	0.497479	0.844908	0.206512	0.242099	0.590099	0.501276	0.649227	0.441634	0.24318	0.629545	0.920749
E5	FBgn0008646	0.170982	0.159573	0.325454	0.142112	0.207876	0.251232	0.640207	0.350495	0.37801	0.66272	0.043434	0.262805	0.397265	0.199251	0.347329	0.203041	0.244824	0.428693	0.534472	0.373447	0.221738	0.313003	0.265844	0.472128	0.87619	0.795174	0.692077	1.225	0.533795	0.585002	0.468139	0.435857	1.17078	0.900963	0.731351	0.379289	0.620008	0.566589	0.543071	1.14333	1.24009	0.594175	0.426714	0.692307	1.3415	0.74571	0.696218	0.524456
lbl	FBgn0008651	0.227018	0.076533	0.032439	0.112377	0	0.099889	0.157637	0.092659	0.101493	0.130787	0.172976	0.070457	0.189323	0.031828	0.02797	0.120189	0.161475	0.042655	0.060431	0.149205	0.213449	0.055199	0.060359	0.068843	0.030063	0.062925	0.058141	0.210391	0.097302	0.249518	0.06742	0.069496	0.448067	0.068303	0.092673	0.038047	0.141976	0.11245	0.260211	0.104375	0.131251	0.108418	0.22481	0.073179	0.199966	0.06549	0.050282	0.15634
CanB	FBgn0010014	2.47866	2.00239	1.52035	3.20874	1.96082	2.52366	2.24026	2.62353	3.15796	2.51868	3.55531	2.41748	2.24412	2.09207	3.23807	2.12106	1.62633	1.74618	2.31941	1.97375	1.94195	2.09925	2.08915	2.17049	1.79122	1.30829	1.17903	1.11328	1.07312	1.66248	1.10287	1.19367	0.976232	2.71697	2.27776	1.84488	1.41508	0.852311	1.47938	1.30096	1.35514	1.66478	1.07416	1.19716	1.51655	1.4382	0.923553	1.4105
CanA1	FBgn0010015	2.15287	2.21354	2.18951	2.9283	1.62072	1.21401	2.66082	3.45808	2.01561	2.87993	3.31192	2.22616	2.81535	2.93431	1.58884	2.76497	2.37873	2.60578	2.91279	2.486	1.62729	2.63859	2.91441	1.63737	2.17017	1.85936	1.5125	2.40885	1.67977	1.56793	1.62505	1.42687	1.28148	3.33141	1.89455	2.12446	1.60753	1.48455	1.37279	2.05663	1.76302	2.56193	1.87297	0.965701	0.820127	2.14236	1.9921	1.306
Cyp4g1	FBgn0010019	82.9837	81.941	163.623	123.701	43.1369	69.3389	21.6847	130.244	18.7929	177.747	52.8375	4.85668	70.8027	16.7076	36.7316	140.176	19.0103	147.811	84.3555	69.9324	94.3163	158.855	193.027	207.494	2.43941	135.797	72.1323	49.452	72.9445	191.625	68.5773	60.3399	77.9133	50.089	69.1042	114.361	62.8029	39.6121	60.4006	175.26	33.6692	144.491	19.2412	7.42971	313.397	125.803	44.0115	178.365
GstD2	FBgn0010038	1.31536	1.16602	2.22574	8.39757	15.6282	18.8955	1.70476	0.620536	5.70128	0.796964	0.667636	1.29081	0.859272	3.00881	2.42334	4.43034	3.92243	5.38083	0.985355	0.983421	0.798554	1.43478	1.07606	2.32451	27.5332	23.7518	33.1383	51.9371	47.7988	58.3731	22.5591	25.7899	28.7657	22.7011	31.484	26.5476	20.4311	17.5561	15.7393	36.0789	31.1817	36.4694	38.3363	16.5214	18.928	17.818	27.1192	22.8461
GstD3	FBgn0010039	4.47006	6.47832	5.21424	5.38188	2.23296	3.77898	7.70102	9.96662	2.91825	9.62692	3.14165	2.15312	2.1661	3.18707	2.57693	3.37396	10.2431	5.2714	3.97939	1.79142	5.87378	2.05391	2.57685	2.78613	7.59917	8.83227	7.48671	7.28715	9.27948	8.339	12.1738	12.432	19.7471	6.93549	7.48431	7.81953	6.82291	8.41954	11.0496	9.52857	6.44248	10.4709	7.86753	10.5452	9.13732	7.94336	9.69857	10.1708
GstD4	FBgn0010040	0.890351	1.08511	0.878584	1.08617	1.65361	1.35217	0.933156	0.378316	0.754592	0.404873	0.40671	0.654834	1.24631	2.07656	0.204833	0.500263	0.797155	0.854075	0.375548	0.712888	0.675432	1.12135	0.607288	0.65541	2.31609	2.83919	1.82517	2.1117	0.950006	1.48254	2.19576	1.5248	0.913332	1.49183	1.90873	1.76788	1.75676	0.752398	1.24693	1.60101	1.0695	1.48822	1.72858	1.04928	2.84443	1.75649	1.10576	0.8441
GstD5	FBgn0010041	70.0086	60.223	67.4754	43.0936	44.7951	43.6671	39.989	38.1265	39.9741	31.9624	31.7981	30.8405	53.8646	58.8565	55.5926	31.7984	35.2918	36.1371	42.2068	40.6757	42.4721	25.3577	25.2871	23.2367	108.152	95.9734	113.02	109.916	107.672	109.022	85.8747	78.2713	78.5223	65.7868	61.3613	71.1663	86.8485	87.0989	73.4354	84.9057	86.6055	100.977	104.415	87.3436	91.8674	58.6699	65.6862	58.3149
GstD6	FBgn0010042	0.977207	0.361161	0.459941	0	0	0.984884	0.242176	0.229697	0.230859	0.49179	0.372059	0.240551	0.342026	0	0.282655	0.303459	0.241927	0.15579	0.455403	0.392234	0.247601	0	0.775375	0.240182	0.911298	0.470241	0.729729	0.319869	0.370031	0.901147	0.375322	0.379251	0.832144	1.11464	0.872259	0.538386	0.77536	0.343361	0.5179	0.396573	0.608741	0.542128	0.570958	0.818809	0.986565	0.369093	0.183557	0.865101
GstD7	FBgn0010043	39.3281	36.2796	38.07	17.0457	17.5678	17.5499	16.6481	15.4144	15.3228	13.9415	17.3874	16.7104	49.6104	52.0497	46.1733	16.898	16.8665	18.305	15.1707	16.8198	17.472	13.3918	13.0153	11.8406	26.9141	26.0503	26.4269	13.8231	13.6147	12.4169	12.4908	12.4879	8.53273	9.52465	12.1201	11.0483	23.4496	23.771	25.721	13.4937	14.8206	14.3834	15.1645	10.6504	11.9339	9.2171	11.6377	8.49961
GstD8	FBgn0010044	179.783	145.288	189.398	22.6835	21.6716	23.5561	31.4759	37.1422	33.6926	70.2364	87.39	95.9912	129.517	138.919	111.748	31.6348	28.4678	28.7875	43.1111	37.1422	39.1998	34.3222	44.1163	36.2916	220.394	229.259	263.731	57.4846	65.9095	64.9182	92.3302	93.6797	80.5445	102.389	80.7733	81.1228	152.42	146.402	137.169	78.5766	94.0058	85.0658	106.949	109.535	102.171	70.6229	90.1968	74.1393
Itp-r83A	FBgn0010051	17.3775	17.376	15.7099	16.2452	16.9386	15.8268	18.6992	17.4687	15.7347	18.2113	18.9859	18.9704	17.9247	15.6787	14.6297	19.5888	15.0996	15.961	19.4855	20.018	16.1531	17.3025	17.1991	14.3208	18.9428	17.3347	14.4107	16.3365	16.2875	15.5921	16.3144	15.9466	14.7507	18.1232	17.2419	16.8801	15.6846	14.8026	14.3185	18.4429	17.6201	17.5001	17.8188	16.6621	15.4088	15.8813	13.9887	15.5071
Jhe	FBgn0010052	0.028758	0	0.082106	0	0	0	0.040397	0.117925	0	0	0	0	0.120285	0.120635	0	0	0.3707	0.162243	0	0.235516	0	0.035103	0	0	0.038459	0.120401	0.036757	0	0.082904	0	0	0	0.4075	0.043298	0.038836	0	0	0	0.109602	0	0	0.046138	0	0	0.042311	0.041821	0.12776	0.066165
Jheh1	FBgn0010053	304.542	299.748	283.551	383.18	384.207	383.731	265.249	266.727	301.44	291.782	308.983	307.115	345.057	340.62	333.597	306.826	256.939	276.359	275.859	279.702	274.185	372.181	357.187	365.828	262.277	260.985	275.37	291.427	303.526	319.1	276.704	267.357	222.73	284.433	258.903	268.974	277.021	268.235	254.526	268.531	258.315	258.097	255.812	248.74	241.865	298.781	291.161	280.414
RpL23	FBgn0010078	4565.74	4520.81	4551.86	3598.15	3632.12	3763.19	3725.74	3650.16	4078.91	4079.14	4483.74	4271.39	3996.78	4262.91	4157.32	3503.59	3720.24	3718.36	3798.31	3869.39	4149.68	4100.17	4281.32	3882.28	4599.11	4364.69	4613.93	4141.77	3772.91	4209.09	4102.25	4097.03	3949.97	4190.65	4138.17	4714.23	4179.66	3881.11	3759.36	4070.85	4080.38	4044.44	3967.33	4227.49	3633.4	4171.8	4060.19	4227.68
gammaTub37C	FBgn0010097	0	0	0	0	0	0.108095	0.052072	0.050365	0	0	0	0.055809	0	0	0	0	0	0	0	0	0	0	0	0	0.074219	0	0.046803	0	0.05332	0	0.055068	0.056105	0.104437	0.055257	0	0.060668	0.08459	0.091431	0	0.114095	0	0.177748	0.123123	0.119435	0	0	0.040826	0.04231
Acon	FBgn0010100	1063.75	1031.43	1043.11	800.225	791.867	815.008	759.941	769.028	773.39	886.009	977.568	1043.92	1100.78	1091.53	1050.39	889.347	689.324	796.036	830.443	771.376	762.387	1012.82	1013.26	961.748	808.142	809.093	815.311	651.555	668.929	627.21	614.123	647.459	529.579	740.032	740.555	707.514	797.415	751.644	743.321	635.894	623.969	633.015	678.858	630.421	626.88	730.018	691.692	683.402
comm	FBgn0010105	1.72521	1.65953	1.97158	1.42721	1.57174	1.88064	1.44341	3.8286	2.04807	2.24406	1.76536	1.1051	2.09212	2.24392	1.87509	2.09498	2.56555	1.76001	2.20294	3.11476	1.61776	1.83023	1.50844	1.30454	2.21081	2.29419	2.08135	1.55788	1.73073	1.48734	1.68704	1.0935	1.49671	2.59593	1.63839	1.15309	1.82631	1.58909	1.69324	1.85526	1.71198	2.12457	1.50941	1.27333	1.70157	2.13921	1.42074	1.27381
dpn	FBgn0010109	0	0	0	0	0	0.043519	0	0	0	0	0	0	0	0	0	0	0.042436	0	0	0	0.046024	0.036155	0.039473	0	0	0	0.151333	0	0.042718	0.0405	0	0	0.125928	0.089158	0	0.049207	0.01697	0.073619	0	0	0.085944	0.04754	0.049324	0.095979	0.043572	0.086187	0.065783	0
hdc	FBgn0010113	18.0949	17.6062	18.6124	9.06808	10.8801	10.2274	14.0482	14.2782	14.8234	14.203	16.9967	19.6147	13.875	15.0525	15.3809	11.7692	11.8111	13.2014	14.0419	17.2924	15.7767	12.5396	13.0704	14.4508	25.2357	24.287	24.676	17.028	17.6059	16.5281	21.6593	24.9662	21.7616	26.5136	28.0802	27.0374	20.3325	21.3309	22.3679	20.3743	23.3008	22.7352	22.3809	20.922	25.7071	18.2778	20.665	20.1066
hig	FBgn0010114	0.031692	0.053832	0.022659	0.077404	0.08652	0	0.258651	0.085641	0	0.111981	0	0.050146	0.043719	0	0	0	0.089116	0.059589	0	0	0.050419	0.019153	0.104976	0.195075	0.0103	0	0.040797	0.05789	0.089203	0.066136	0.023273	0.073097	0.132914	0.023828	0.13184	0.108269	0.026682	0.012996	0.101607	0.072102	0	0.124322	0.051612	0.152069	0.116232	0.202603	0.104755	0.036323
RpA-70	FBgn0010173	35.2808	39.0388	33.6593	44.4604	43.4605	42.4686	38.1881	33.1849	31.8342	38.9153	39.5635	35.0271	34.6437	36.6186	35.1352	48.2959	45.5194	44.8135	38.0333	35.8393	35.8148	39.8715	37.5746	39.9555	59.9928	60.4422	60.9996	66.5615	69.4816	62.0173	58.5214	66.0974	62.7411	68.2601	70.3644	60.9695	62.4717	63.1925	53.2504	71.4838	73.2433	72.5265	56.6607	60.5756	63.8617	66.9742	67.0889	62.3188
Wnt5	FBgn0010194	0.218173	0.436454	0.383948	0.520426	0.48872	0.221453	0.847838	0.45403	0.229446	0.380868	0.408992	0.449788	0.510102	0.330551	0.420607	0.29182	0.780292	0.536278	0.442766	0.775262	0.425954	0.345176	0.266967	0.360529	1.44484	1.61133	1.44588	1.93628	1.61036	1.28072	2.07461	1.72713	2.46708	1.48893	1.71557	1.45639	1.79384	1.86039	1.43993	2.14178	2.12609	3.11562	2.35586	1.72013	2.5356	2.17567	2.36904	2.55837
Gyc32E	FBgn0010197	0	0	0.024741	0.028276	0	0.076104	0.118358	0.070261	0	0.196699	0.026358	0	0	0	0.043284	0	0.024406	0.032521	0	0	0.054818	0.041891	0	0.079542	0	0.023762	0.022238	0	0	0	0.025491	0.026565	0.290928	0.02602	0.023858	0.029387	0.038984	0.014217	0.044287	0.026313	0.02492	0.1363	0	0.11092	0	0	0.057275	0.059503
RpS15Aa	FBgn0010198	2270.64	2298.17	2374.02	1789.34	1817.1	1906.31	1696.09	1774.02	2032.26	2115.14	2324.1	2401.62	2083.09	2303.88	2401.49	1926.35	1777.9	1888.96	1888.64	2119.77	2111.51	2077.63	2115	2168.25	2075.8	2036.01	2109.87	1846.69	1821.52	1979.23	1860.35	1887.81	1754.84	2043.05	2048.39	2184.76	1895.51	1927.32	1853.72	1885.15	1901.21	1794.76	1752.85	1825.44	1712.38	1907.89	1899.39	1882.9
Sod2	FBgn0010213	159.737	164.065	153.158	200.983	181.35	187.388	182.121	176.049	199.338	220.371	219.142	205.664	186.973	169.006	174.628	152.836	164.267	156.976	171.015	164.846	157.487	256.883	258.215	254.854	209.369	208.609	202.701	223.287	208.634	203.163	208.867	214.902	205.387	242.16	240.609	230.731	212.611	198.852	211.717	187.712	184.585	187.505	198.273	191.6	207.003	260.303	256.657	256.253
alpha-Cat	FBgn0010215	39.0689	37.7753	34.3826	42.989	37.3924	37.9081	40.3043	37.4287	38.1735	39.3196	40.1065	42.1573	38.1401	39.2454	39.8168	39.6734	38.4118	37.1964	40.7906	48.6864	42.5331	41.6505	39.6601	42.2011	53.9738	56.0334	51.8511	55.4971	53.7447	51.5072	57.2784	62.3459	58.0327	61.0248	62.605	58.5586	52.2885	55.1888	51.9673	56.411	55.7001	53.7223	56.6597	55.7632	57.31	56.3487	60.0322	55.7242
ATPsynbeta	FBgn0010217	1019.6	1067.54	960.35	1152.21	1137.28	1095.99	1085.83	1007.35	1205.7	1073.11	1088.05	1070.9	1198.91	1214.8	1261.69	837.509	777.736	716.388	995.332	1088.2	1005.11	1277.86	1243.17	1264.6	1095.11	1145.78	1167.17	1146.18	1149.81	1158.11	1221.77	1260.93	1165.28	1204.23	1228.22	1177.43	1253.65	1254.59	1152.41	1013.71	1007.63	1011.45	1106.85	1104.51	1055.47	1334.02	1301.53	1270.94
Dbp45A	FBgn0010220	20.4134	21.2822	18.348	20.1154	17.6362	17.178	17.1467	18.9508	17.2269	26.9256	28.063	29.2031	17.2791	20.9893	18.2883	19.9773	18.4962	22.6267	19.4827	23.6406	18.5859	24.0111	22.2194	24.152	22.0337	20.9824	19.9958	16.3066	22.029	20.7137	17.3383	19.0952	19.9537	23.9798	25.4671	27.1117	19.3533	22.1377	20.729	20.4575	23.1233	21.712	19.6753	20.1404	23.1115	20.3149	23.0487	22.3577
Nmdmc	FBgn0010222	7.59223	4.87202	5.38	15.3985	15.2526	19.9221	7.56995	5.6852	6.75368	5.14687	4.07718	4.18215	6.37843	5.42426	3.78073	12.5565	11.0294	10.9778	8.14429	7.69611	6.92349	5.16903	4.42289	5.35132	10.1704	8.14156	7.38307	18.2336	15.2646	17.4706	9.23532	9.57894	9.88002	6.76396	8.02468	5.85421	7.7567	8.48055	6.98553	12.2779	9.99192	11.2801	9.14374	8.47551	7.61969	6.76163	8.98996	6.95613
Galphaf	FBgn0010223	76.0647	66.1811	66.7019	113.43	119.937	112.689	64.6522	60.1352	67.8384	70.1842	77.6762	76.1034	97.5711	100.006	98.9585	101.495	91.2353	102.715	107.673	109.118	104.759	111.098	106.806	110.618	57.8053	51.0667	52.6456	84.5219	76.6703	84.1493	46.8604	51.7578	40.943	53.8376	54.3823	57.14	71.6439	69.6825	66.2663	79.2083	73.0614	70.0963	69.3679	72.2467	66.4058	67.2877	74.3909	65.8717
Gel	FBgn0010225	62.0532	62.3595	56.8052	58.6479	57.8742	50.1973	75.8616	69.2268	70.1542	78.4844	71.3864	66.6705	59.7828	50.1974	49.2593	83.247	61.2706	57.8292	75.8977	73.0025	59.1026	60.3363	61.5523	56.7979	51.1432	56.6379	50.0051	52.0223	51.5544	49.4643	57.1657	52.5243	52.6613	61.1668	60.5708	55.145	48.594	42.0689	42.3601	71.7786	60.1139	64.0102	54.6642	48.9683	56.5219	64.0124	52.3446	52.1025
GstS1	FBgn0010226	187.497	180.059	190.735	151.328	141.466	165.493	227.318	217.533	149.7	209.148	120.479	125.888	133.075	134.282	117.817	167.547	253.538	220.66	180.647	168.898	204.645	102.921	107.373	114.904	136.939	149.43	131.595	132.687	143.706	153.89	182.85	153.195	275.294	95.3846	98.7839	108.473	109.331	105.344	131.43	152.969	148.305	163.867	163.907	178.038	189.51	112.038	129.04	111.648
HmgZ	FBgn0010228	109.572	110.452	115.295	150.926	144.124	155.742	92.7441	87.3199	115.234	108.709	114.912	119.656	104.875	117.059	127.71	148.182	143.71	149.076	118.153	120.472	129.248	139.601	152.904	158.703	136.995	145.448	157.48	181.493	174.752	188.451	134.1	141.772	133.998	143.556	162.263	168.518	136.628	149.93	143.154	191.423	203.731	178.403	130.322	144.941	130.086	155.933	171.497	169.37
Klc	FBgn0010235	72.2323	67.3903	65.0238	66.5498	63.2106	62.4873	71.3908	67.6797	72.3162	71.9705	75.2671	74.4368	65.0706	67.2793	66.6651	60.4872	58.1142	57.6472	71.4144	79.6206	66.845	70.2471	71.1674	68.9186	99.8826	97.7077	94.7791	93.7457	94.1459	88.3132	103.878	110.344	110.008	110.608	109.376	102.899	93.4747	98.5345	90.3778	93.3206	93.8817	85.1283	101.504	99.6275	106.121	93.6602	102.181	96.4565
Lac	FBgn0010238	1.71322	6.5122	3.64885	3.5932	3.48253	4.12611	5.24131	13.5447	1.20122	7.91513	3.42453	3.32587	3.5232	2.94611	2.5348	3.94991	8.48184	5.75615	3.15919	3.77331	2.75467	3.22112	3.44292	2.62367	2.66417	4.97439	2.26185	3.93479	3.35705	2.7295	4.23481	3.35061	9.06898	5.45424	2.9602	2.99165	3.02178	3.44278	5.46	4.54852	2.52522	4.63758	2.89563	2.501	3.75917	5.14212	6.67336	3.22999
Lcch3	FBgn0010240	0.09461	0.141095	0.134989	0.262975	0.115112	0.278372	0.177962	0.172756	0.138842	0	0.048069	0.048285	0.044009	0.132145	0.191312	0.169186	0.090572	0.178024	0.084752	0.051587	0.097893	0.231351	0.210405	0	0.084653	0	0.201447	0.118323	0.045613	0.129359	0.23606	0.337685	0.13433	0.285014	0.212465	0	0.108671	0.10466	0.040038	0.097651	0	0.050742	0.105329	0.153583	0.139364	0.138	0.245447	0
Mdr50	FBgn0010241	203.159	191.371	167.925	262.622	275.898	289.322	86.3961	79.3463	83.1593	145.32	162.768	157.649	344.118	325.781	302.464	251.471	202.307	231.957	169.112	137.939	126.104	260.438	251.659	225.419	121.661	94.4916	90.2231	128.074	99.807	99.2793	47.0479	42.7088	32.0735	71.7515	60.7718	62.2595	147.957	135.737	126.296	97.6771	106.388	86.6606	69.8765	75.7506	58.5084	87.7713	77.5066	75.6774
Myo61F	FBgn0010246	592.951	566.221	513.418	760.789	818.053	809.083	674.023	623.66	669.383	696.126	789.267	819.764	622.757	577.171	586.996	755.077	667.253	751.934	747.516	749.957	688.545	777.454	760.627	742.515	852.062	836.07	771.962	880.291	906.132	804.416	844.879	914.274	746.151	924.974	895.124	869.379	876.18	797.325	762.35	885.095	926.564	948.33	1002.02	908.145	976.167	921.317	926.778	909.311
Parp	FBgn0010247	13.7552	14.497	13.0004	16.6676	15.8898	16.331	18.1233	16.2071	12.9301	18.4274	15.6334	16.0968	15.2849	14.6314	14.5079	15.688	18.2599	14.9761	15.8389	16.5457	14.9816	15.0574	15.4987	15.7697	26.1548	29.1351	26.8847	27.5075	27.3661	25.7077	27.5689	28.2424	33.4625	34.0905	29.8068	29.5208	27.5728	28.7362	29.1474	27.6061	27.2269	27.4549	28.701	29.1884	25.5507	27.7488	32.1882	32.0938
Rbp4	FBgn0010258	0.157456	2.23996	2.52353	2.90986	0.719942	1.97612	7.23851	6.55595	0.229084	7.0022	0.119996	0.179349	0.770322	0.219305	0.189156	0.638902	10.0128	2.96894	1.22514	0.513408	1.70161	0.628437	0.84302	1.17687	0.293067	3.2145	0.201033	1.11711	0.86138	1.72132	2.36963	0.602851	12.1899	0.593725	0.31697	1.88759	0.432486	0.163827	1.44796	0.798614	0.402245	1.59432	0.464132	1.15654	2.15358	1.6771	3.77392	3.41216
Rbp9	FBgn0010263	11.9204	9.5041	8.99816	11.1676	8.11057	8.23812	13.4547	14.7402	8.96879	13.8123	11.4878	8.41972	11.9151	11.5123	8.02257	12.5502	11.4786	9.8616	14.0057	11.9989	10.4732	11.0744	11.5377	10.3836	11.6909	11.4915	8.55009	10.4127	10.5813	8.62094	11.7568	8.98889	10.1748	14.5427	11.4797	11.4859	9.40688	7.78515	8.08195	11.6207	11.7833	11.3395	11.4305	7.73325	9.35217	10.1479	10.2258	10.0716
RpS13	FBgn0010265	2452.55	2443.55	2510.54	2042.11	2056.35	2107.97	1905.42	1947.85	2214.37	2257.47	2433.16	2423.96	2228.87	2336.64	2429.67	2119.26	1970.85	2118.89	2087.81	2164.05	2199.41	2192.61	2223.75	2274	2306.3	2266.44	2375.29	2183.29	2138.24	2181.05	2047.96	2088.43	1992.37	2301.04	2315.48	2390.15	2111.81	2221.69	2184.68	2138.53	2106.93	2087.78	1996.65	2119.9	2006.91	2104	2086.99	2124.87
Dsor1	FBgn0010269	20.6262	23.2788	21.5901	22.0647	23.8721	24.6365	29.0295	26.7291	29.5703	21.8329	25.861	25.7729	20.5756	23.8218	20.8179	20.9836	21.2431	23.735	28.477	27.7867	27.4837	21.6203	23.5881	21.9627	31.5657	31.7931	30.2969	30.6414	31.9661	28.6929	29.4215	35.3738	31.3538	34.3352	31.7007	34.1967	31.8825	29.1145	30.5695	33.7977	32.0365	33.6172	37.6862	36.7695	36.1454	31.8391	29.9798	31.4036
Ssrp	FBgn0010278	14.5047	15.9484	15.9873	22.3304	26.5176	27.9105	17.6212	16.5532	14.4616	25.2153	24.761	29.4524	15.9145	17.5676	18.7664	25.2039	24.985	28.3646	17.2529	19.0141	20.8304	25.6634	27.6573	26.5044	27.5225	27.0023	27.6988	37.0443	40.6887	40.5989	27.0227	30.4903	31.4696	30.577	30.7369	33.8785	28.5211	28.0356	27.4479	41.0543	41.0547	40.0353	32.6567	27.6159	33.8155	35.9604	35.8847	38.7291
Taf4	FBgn0010280	35.6384	35.6336	35.1702	33.0744	34.4698	33.8261	38.3933	37.5362	33.2924	40.006	39.22	44.604	32.8477	32.5601	31.8888	37.986	36.2279	34.7379	37.9039	40.4054	35.7987	37.3947	34.5346	34.2666	37.8472	38.6281	35.0178	36.8857	35.9898	34.6796	34.3565	35.6061	39.3706	40.7966	40.2499	39.647	34.0492	33.6397	36.6442	37.8877	39.5245	38.658	41.1831	35.5655	41.3693	37.2359	38.0109	37.1395
TfIIFalpha	FBgn0010282	23.7461	28.8197	27.8238	30.0728	36.5436	33.2848	25.083	22.7047	24.1286	30.6891	30.4294	32.6284	30.3635	29.0595	29.51	32.7963	32.8809	35.6946	23.856	28.7084	25.1263	31.9416	30.9757	33.8251	31.4334	35.4634	33.8243	37.6604	41.4475	39.7206	32.2873	34.141	34.4506	36.6049	37.3986	37.2136	35.9803	34.3529	36.6055	40.8201	43.0078	44.4179	31.869	29.9808	35.2899	39.4526	36.9414	38.4791
Trf	FBgn0010287	5.97496	5.5327	4.94171	9.68676	8.48156	6.32683	7.81724	8.07522	4.90014	12.5506	7.87082	8.27285	4.6183	6.5406	7.46001	7.54998	11.7862	7.92226	6.94731	5.1306	7.13701	8.04404	9.91709	7.93198	6.31195	7.29016	5.72621	7.21567	8.25415	9.91589	8.24714	6.81257	13.674	8.20317	9.575	8.62554	6.87788	8.61258	7.5843	7.94078	8.37616	8.3985	6.32433	6.08196	4.10057	7.7137	9.07663	8.80211
Uch	FBgn0010288	54.5085	73.1501	70.7677	98.2695	88.028	94.8158	100.619	93.3379	59.7766	114.909	76.1025	76.39	58.8432	57.8007	62.9582	78.9461	128.712	105.602	66.1897	67.1232	74.3753	78.9918	84.8146	89.6136	131.263	147.203	137.149	152.036	174.271	150.318	138.517	143.12	204.821	171.296	180.851	179.066	120.525	141.459	147.131	160.832	159.765	157.43	139.014	143.533	148.237	157.991	177.422	164.654
bys	FBgn0010292	19.9574	21.3037	18.2457	21.2513	24.5728	22.2735	16.0149	12.7068	14.2333	31.7054	31.6763	31.923	21.0319	20.0273	20.0598	18.2067	25.3785	22.4448	18.3927	21.1368	22.1994	30.3453	33.3902	33.1823	23.3972	23.6172	21.8693	27.2758	28.7682	24.7486	18.7413	18.4706	19.1167	27.4347	28.3135	31.6365	22.9659	23.2494	17.7398	25.074	25.5769	22.7841	22.2325	23.9173	20.1563	27.7023	29.255	31.2833
ng2	FBgn0010294	0	0	0	0	0	0	0	0	0	0	0	0	0	0	0	0	0	0	0	0	0	0	0	0	0	0	0	0	0	0	0	0	0	0	0	0	0	0	0	0	0	0	0	0	0	0	0	0.156159
ng3	FBgn0010295	0	0	0	0	0	0	0	0.165274	0	0	0	0	0	0	0	0	0	0	0.164839	0	0	0	0	0	0.082268	0	0.147807	0	0.179115	0	0.179211	0	0	0.176126	0	0	0.139737	0.195732	0.146956	0.19258	0.175261	0	0	0	0.355523	0	0	0
ng4	FBgn0010296	0	0	0	0	0	0	0	0	0	0	0	0.456418	1.29488	0.440838	0	0	0	0	0.882369	0	0	0	0	0	0	0	0	0	0	0	0	0	0	0	0	0	0.178284	0.525056	0	0	0	0	0	0	0	0	0	0.369496
brat	FBgn0010300	5.46168	5.35411	5.40288	4.23165	4.49715	4.91334	6.05326	6.19225	6.17023	5.45205	5.6626	5.92921	4.70432	4.86693	5.36531	5.43508	4.5183	5.10418	5.04601	7.1386	5.64022	4.05645	4.1987	3.91222	7.36602	7.07756	7.18168	5.35062	5.85912	5.98483	6.63385	6.70263	7.5083	6.74364	7.18425	6.45524	5.87175	6.20021	6.82216	6.66258	7.20371	7.28007	7.2272	5.98694	7.76309	5.69267	5.92577	5.89594
hep	FBgn0010303	25.3049	24.0177	26.0658	19.8305	22.2071	21.9466	25.4004	23.3296	26.4062	24.9176	29.4531	32.368	22.8236	23.1744	24.8265	24.7616	20.0498	23.9702	25.3952	26.801	25.7307	24.2759	25.6903	22.7166	26.8607	27.1449	26.9446	26.5305	26.7825	25.7283	26.4522	29.411	27.4918	30.2078	31.0426	30.14	25.3008	24.642	25.4078	26.2579	29.5769	27.2606	28.9877	25.9284	29.6543	25.8358	27.9312	27.3421
pigeon	FBgn0010309	3.65378	3.57346	3.26109	5.39275	4.89181	5.3563	6.65491	6.1359	3.40246	6.35592	3.62281	3.23515	3.59041	3.20404	3.86749	4.36867	7.00595	5.3395	3.71366	3.6289	3.74845	4.31342	3.72073	5.01208	3.98917	4.45113	3.49723	4.27353	4.6109	4.66884	5.62981	4.0598	11.406	4.44819	4.53037	4.27471	4.31835	4.12246	4.07278	4.30568	4.76759	5.26225	3.99726	3.85071	5.07651	5.32074	5.34104	5.14296
corto	FBgn0010313	12.8573	15.2273	14.1996	11.2871	12.7481	11.4759	14.5608	15.4275	16.8977	11.4376	12.4325	12.8497	14.103	13.7455	14.0568	15.7352	12.2177	12.9743	14.664	16.0887	15.5341	10.3149	11.8524	12.1532	13.1761	15.7095	13.6033	12.9236	13.013	12.1801	13.6377	16.2866	13.2983	12.1816	13.8344	13.3277	12.7617	11.83	14.4509	14.685	14.7873	13.2087	14.0292	13.015	14.4192	11.478	11.8135	11.8087
Cks30A	FBgn0010314	0.15761	2.33845	1.26891	1.15972	0.192921	1.01544	3.03961	3.35275	0.151306	3.04197	0	0	0.220587	0.145722	0.186814	0	4.59838	3.08377	0.718587	0.340871	0.564254	0.324839	0.353398	0.859044	2.69802	3.35773	2.48235	1.91231	3.95836	2.94997	3.90238	2.6644	6.94989	3.57473	3.44542	4.24732	2.51568	2.76753	4.59835	4.15161	2.47269	3.69469	2.24148	1.6433	2.11234	3.81945	4.52673	4.09418
CycD	FBgn0010315	9.18091	8.84141	7.21819	11.5948	11.8977	12.3724	9.0064	10.0932	9.68175	13.0237	12.2383	12.1377	9.05301	8.61852	8.61989	11.7027	10.4922	10.3901	11.8193	12.1921	10.3558	14.3476	13.3493	12.4413	12.0754	10.9877	11.2659	13.9601	16.0705	12.28	11.2464	11.4814	11.804	14.3799	13.1956	13.9126	11.47	11.5415	11.8378	11.1116	13.6151	13.6645	15.6603	13.0094	13.3778	15.8591	13.73	13.0461
dap	FBgn0010316	10.3234	10.3031	9.94774	7.08711	5.81123	5.18017	11.9097	10.946	9.21877	9.17968	9.12801	7.38243	6.43647	7.40159	7.62317	7.06763	8.22553	6.45128	8.73454	10.5516	9.13593	6.10471	6.38102	6.66714	11.1086	11.9705	9.59639	7.91792	8.92865	6.51331	11.0108	10.0582	9.65988	12.1993	10.4754	8.87266	9.35053	9.17588	7.90015	9.01113	9.82859	10.8785	9.50695	10.9646	10.5855	8.90735	9.4455	8.58409
CycJ	FBgn0010317	0	0.270081	0	0.474975	0	0.238445	0.460731	0.333464	0	0.356244	0	0.061231	0	0	0	0.072843	0.291824	0.152223	0.054652	0.131525	0.124529	0.247915	0.054034	0.241167	0.054677	0	0	0	0.176784	0	0	0	0.518589	0	0	0	0.046706	0.067203	0.153546	0.189112	0.058941	0.065427	0	0	0.238792	0.118666	0.134999	0.139982
Gsc	FBgn0010323	0	0	0	0	0	0.035071	0.033283	0.065109	0	0	0	0	0	0	0	0	0.136228	0	0	0.03925	0	0	0	0.036185	0	0	0	0	0	0.032805	0.071087	0	0.134951	0	0	0	0	0	0.060848	0	0	0	0	0.038569	0	0	0.02649	0
woc	FBgn0010328	25.3865	24.0902	23.3946	27.2348	27.3438	27.2146	26.0681	25.5759	26.2675	28.6283	30.8405	30.4916	23.3235	23.0645	24.3584	28.8643	23.9447	28.4397	26.6214	29.7094	28.6672	26.6377	27.8247	25.404	27.0142	26.4296	25.8906	27.6704	28.186	25.0676	25.2501	28.0864	24.934	28.2049	28.3926	27.9903	26.0156	25.2304	24.9976	29.0475	30.3662	30.4989	29.9672	25.8332	31.0047	29.1139	28.4453	27.144
Tbh	FBgn0010329	0.103355	0.116791	0.17241	0.337723	0.282173	0.075762	0.117793	0.349697	0.104467	0.195764	0.183672	0.081343	0.047629	0.145362	0.043101	0.239971	0.218629	0.259005	0.181934	0.312499	0.163749	0.062549	0.045681	0.237602	0.045006	0.236509	0.088561	0.126329	0.073007	0.023874	0.076117	0.052895	0.144794	0.103612	0.09503	0.029263	0.087304	0.014152	0.066138	0	0.198451	0.054264	0	0.027603	0.151604	0	0.152037	0.098725
Rac1	FBgn0010333	88.9078	91.9327	88.074	101.707	102.811	99.6925	89.8466	88.019	93.1994	86.317	92.1967	96.0355	93.4275	91.4232	92.2917	102.432	93.4212	96.4455	90.1491	96.0539	91.7562	93.9117	90.9045	94.793	120.449	118.672	118.304	132.57	141.57	132.993	117.104	127.04	118.408	131.655	122.39	119.535	124.06	127.123	121.764	127.494	135.544	126.867	129.829	122.776	125.636	122.868	125.62	123.756
128up	FBgn0010339	37.0188	37.1035	35.3075	50.057	49.3406	54.0258	34.1929	35.9422	32.0576	50.2985	47.5407	42.2653	41.8393	37.8054	43.2869	44.1073	48.4945	43.7672	36.9471	35.7308	36.9148	55.456	53.861	50.11	44.0412	42.1696	41.3475	54.2388	56.4398	56.2082	47.2589	41.5136	51.3882	49.2527	50.9455	41.8819	47.2937	45.6969	43.8072	48.0524	48.3941	50.6338	46.4344	47.2237	45.5326	56.8314	52.9279	55.9471
140up	FBgn0010340	9.51144	11.7588	12.453	16.4594	18.7362	16.1292	13.2166	14.2166	14.0807	18.1043	17.9283	17.3363	14.3608	15.911	12.6086	15.4029	11.8836	11.6492	14.6926	15.1985	13.9162	18.0532	18.2339	21.1524	16.7279	16.3987	16.6194	18.8504	21.8414	23.2275	20.0843	17.9891	18.402	19.1413	17.9611	19.0825	16.6628	18.1938	15.6196	19.023	17.8667	16.5109	17.7277	17.8554	18.4622	22.4661	19.649	21.5757
Cdc42	FBgn0010341	186.743	174.606	176.202	197.396	182.965	181.969	198.956	192.469	213.654	198.477	204.571	209.979	178.801	179.606	189.093	186.018	168.563	178.821	210.594	232.173	210.569	193.401	187.625	197.327	298.491	301.44	305.242	317.154	319.662	282.029	318.514	338.318	327.746	344.026	363.855	339.085	299.093	319.197	315.487	311.936	337.573	308.832	320.926	330.209	337.233	305.887	332.535	313.415
Map60	FBgn0010342	7.62411	7.48984	9.13307	7.82769	7.5323	8.16243	8.16549	7.42	6.67166	7.18588	8.60242	8.67684	6.63488	6.86491	6.8735	8.69106	6.78613	6.39893	9.23727	8.1469	6.95859	8.84494	7.8878	7.92471	9.87336	10.7735	10.5814	11.5978	11.2851	9.11304	11.5743	10.1492	10.8827	11.6855	10.8848	10.8361	10.3068	10.2754	9.96997	10.9007	11.2327	13.6669	10.8763	8.47429	12.4544	11.5709	10.3538	11.5629
Arf79F	FBgn0010348	356.939	359.434	340.882	453.925	441.467	432.371	345.77	337.743	373.577	361.956	389.276	392.248	426.538	420.658	430.036	364.549	332.856	344.663	367.256	407.336	389.385	458.589	457.768	474.135	462.631	480.721	483.061	530.377	524.44	524.139	473.524	508.829	486.564	544.907	561.073	530.332	493.435	552.299	527.026	463.536	487.427	468.422	487.587	497.294	484.413	533.605	563.352	567.441
Cds	FBgn0010350	40.9639	43.8436	36.5109	48.2601	43.661	46.011	43.0232	42.0598	35.7759	46.1785	40.1011	35.9445	55.3583	56.1747	54.5883	44.8047	49.5688	46.3269	45.5538	46.2864	46.2575	48.5969	53.5671	52.9797	42.6483	42.2733	40.7208	45.7262	46.8835	43.1463	45.9543	46.1063	51.1811	43.4414	42.2853	44.4646	43.2827	46.8649	46.74	46.9985	45.2916	48.1118	44.2011	44.476	48.6328	45.5825	50.1969	46.3255
Nc73EF	FBgn0010352	319.205	312.444	301.35	196.495	196.667	186.309	207.624	183.355	190.834	233.544	246.001	248.596	299.884	290.289	289.047	230.807	176.095	184.206	206.095	199.194	172.11	201.516	201.779	201.49	286.496	279.914	262.734	180.93	191.414	166.539	156.995	177.436	154.175	206.609	211.828	201.356	247.161	228.766	235.142	195.27	192.439	201.87	180.482	154.065	180.612	181.531	170.672	169.821
Taf1	FBgn0010355	21.0722	21.1012	19.4856	22.9786	21.8841	23.6946	26.0041	22.2829	20.6833	22.5971	25.4707	23.4544	19.5808	19.9546	19.9736	23.1833	19.859	22.8377	24.486	25.298	23.6867	22.8528	22.8419	21.5355	22.963	22.6151	19.4929	21.8261	23.7866	20.4987	22.5936	24.4848	22.9308	23.1349	24.6484	22.752	21.8422	19.6982	18.7348	25.2391	24.2218	24.4366	26.0364	22.6659	26.0965	23.09	21.6837	23.0381
Taf5	FBgn0010356	11.0713	11.6325	10.8986	11.2737	9.14613	10.3666	11.3526	10.4788	10.7609	11.687	12.2609	12.0941	10.6619	9.99484	10.4826	12.8059	9.82535	9.57809	12.3369	11.7953	11.9487	11.4404	12.6034	11.6021	13.5198	12.8484	14.3261	11.2732	13.7041	11.5918	11.9472	13.9284	11.6293	12.4963	14.4708	11.7814	12.9062	12.3255	11.085	14.0085	14.2731	13.7728	13.6818	13.3363	12.8869	13.3815	13.7152	13.643
betaTry	FBgn0010357	17960.9	17415.8	18296.3	20388.1	20827.6	20176.8	18657.9	19708.6	21011	8671.32	9203.27	10056.8	21897.5	20669.2	19295.8	17219.4	15796.6	18892.3	19666.2	16039.2	19507.6	15921.3	15183	13936.2	12114.5	10909.2	12607.9	14470	13228.4	15817.6	16435.4	15130.5	11639.1	9110.72	8351.08	8158.28	16351.7	16073.8	15918.9	12845.3	12702.1	12407.7	16277.6	14186.1	14512.5	10878.7	10941.2	11361.1
deltaTry	FBgn0010358	2.25722	1.3813	0.989899	4.03806	6.76998	3.17029	4.1528	3.72474	6.52052	2.46306	2.25243	4.49233	6.64752	6.85636	3.16075	2.74862	2.88416	4.90733	3.1473	6.13095	3.67182	3.31451	4.33484	4.02076	1.79201	1.00933	0.697216	2.4385	2.82089	2.58026	6.20827	2.05134	1.58782	2.95721	0.520922	1.54306	1.15534	1.44257	0.593757	1.76303	1.5097	1.93913	2.58372	2.21258	2.23474	2.22951	2.10355	1.83406
gammaTry	FBgn0010359	0.31134	0	0.439955	0.942215	0.432126	1.2916	0.807489	0.766857	1.10517	0.821021	0.592746	0.691128	0.217951	0.642783	0.632151	0.433992	0.346099	0.446121	0.97675	1.7517	0.710674	1.85222	1.26873	0.459516	0	0.224295	0.099602	1.21925	0.705221	1.29013	0.596949	1.448	0.113416	0.236577	0.312553	0.385765	0.646991	0.196714	0.098959	0.251862	0.232261	0.904926	0.679927	0.130152	0.823325	0.469371	0.262944	0.825326
Akt1	FBgn0010379	29.6309	29.2231	27.8581	36.8936	33.4191	33.1144	32.3837	31.2848	33.5282	31.3868	33.1869	33.9739	27.7888	28.853	28.0076	32.6777	28.3206	30.5982	33.1868	34.9291	30.9777	30.1753	29.5716	30.029	47.7855	48.219	45.0485	52.5009	54.4613	48.2061	49.8364	51.6137	52.8214	53.4053	56.6495	47.4091	45.8167	48.4618	45.6907	52.6017	55.6403	52.0981	48.7915	50.0419	49.6594	47.9191	52.2389	51.9186
AP-1-2beta	FBgn0010380	42.9735	42.0629	39.0528	48.5201	50.2065	47.4389	46.9744	40.9244	44.1285	44.6973	48.0941	49.7663	48.091	44.4893	44.1389	53.834	44.609	47.0799	51.2144	47.4185	44.1783	46.8129	48.8094	46.4284	69.0599	73.6188	65.7262	71.4885	81.0651	60.4595	69.1506	77.4976	67.1244	71.3427	76.5766	67.6272	74.3863	68.7527	67.2759	78.8402	81.6325	85.52	82.025	70.726	79.9587	73.3961	73.6299	76.3821
CycE	FBgn0010382	0.185274	0.4533	0.264926	0.554287	0.233468	0.522867	1.34659	1.1336	0.153659	0.639847	0.303761	0.38623	0.176368	0.341562	0.126453	0.220769	1.81575	0.965413	0.486126	0.306408	0.273719	0.154758	0.207515	0.551531	1.33382	1.7858	1.82053	1.73522	1.99497	1.85466	2.45977	2.15277	3.29761	1.56458	2.09193	1.86535	1.54457	1.77231	1.72334	1.96068	2.15001	2.00179	1.77907	2.13739	3.03304	2.31511	1.99052	2.3523
Cyp18a1	FBgn0010383	0.311766	0.444465	0.534732	0.102578	0.151376	0.213314	0.890717	0.479916	0.249019	0.357788	0.158349	0.48581	0.230771	0.058337	0.257245	0.621096	0.147447	0	0.358715	0.51286	0.294052	0.403723	0.220854	0.158053	0.233013	0.28725	0.559464	0.038396	0.236748	0.314819	0.400254	0.318353	0.29245	0.687737	0.369019	0.349618	0.282788	0.25701	0.265048	0.794303	0.51007	0.197898	0.20518	0.367813	0.853956	0.328681	0.344873	0.166894
Def	FBgn0010385	3.11457	5.47471	7.41832	4.01402	7.01194	2.55842	2.52616	6.98718	3.08462	4.90276	7.08843	6.35563	5.49222	3.03277	3.74466	7.73425	2.79238	10.0057	4.4743	31.9888	7.0646	6.7447	5.17137	4.49337	5.36611	12.0587	16.215	8.69981	17.6767	14.1174	3.90591	9.07185	3.28587	5.05961	10.289	3.39252	13.4964	12.7814	5.11676	4.64688	20.6124	6.83667	13.3337	5.50803	2.21667	18.9354	12.4077	5.25035
Dbi	FBgn0010387	615.892	699.385	699.162	1110.94	1185.73	1177.09	1300.59	1447.37	1361.62	818.436	899.386	804.15	862.156	874.346	864.146	924.411	902.657	949.678	1216.96	1116.29	1175.43	1117.59	1144.41	1057.42	900.271	894.826	947.598	1247.41	1224.18	1250.16	1467.62	1469.99	1341.85	1126.3	1132.28	1015.95	1230.14	1322.64	1335.74	1209.79	1184.31	1152.04	1426.17	1486.85	1494.36	1413.05	1405.37	1498.35
Dro	FBgn0010388	0	0	0	0	0	0	0.126561	0	0	0	0	0	0	0	0	0.158465	0	0	0	0.544279	0	0	0	0	0.059485	0.368146	3.04249	0.668479	1.28885	1.52792	0.391647	0.395672	0.372239	0.129135	0.681844	0	0.253004	0.429724	0	4.14511	0.762609	0.141492	1.04433	0	0	1.5414	0.861349	0.100333
htl	FBgn0010389	8.53651	7.35898	6.28019	8.40246	6.31085	6.41564	8.46792	10.8513	5.70079	9.61618	8.32412	6.14951	10.3068	10.3857	7.12513	9.72401	6.5565	5.9905	10.8196	8.36492	7.78535	9.1469	9.12604	6.61798	10.35	8.64579	5.62814	9.27657	7.96252	6.09849	8.52424	6.3677	6.26207	10.428	8.01437	5.45631	7.70483	6.24825	4.97094	9.97942	7.15336	8.04709	9.34621	5.63037	7.87172	8.5321	7.62777	6.69942
Gtp-bp	FBgn0010391	66.3635	66.9368	63.9454	84.3034	87.2285	79.9057	62.618	67.8388	63.9588	67.1924	69.6691	67.6544	80.1876	77.3914	73.9933	77.5879	69.8337	77.0838	66.362	66.0547	61.4055	83.2537	79.6333	77.0938	84.4788	85.1688	78.288	95.8405	94.1601	80.1975	83.2622	83.5084	77.5648	83.3148	77.0195	73.016	89.1736	90.7933	79.0394	86.3693	83.9642	88.0739	89.5673	83.2554	83.7159	93.6246	92.6911	85.3737
Itgbn	FBgn0010395	56.5041	51.3289	45.8936	45.6753	46.5284	44.7133	60.3883	54.9592	60.7264	67.3541	69.4405	68.3289	45.3496	47.6943	46.1312	55.3885	44.5969	43.7068	65.6475	70.8224	60.471	58.2634	59.3687	55.0865	103.968	102.89	95.0099	76.0265	90.299	72.4665	100.73	105.583	99.9548	126.287	131.678	120.181	85.824	89.4175	74.7844	90.9928	98.4149	90.7302	103.838	105.74	99.6285	102.382	106.431	102.446
LamC	FBgn0010397	41.9722	44.6193	44.6434	42.5754	41.3904	40.0979	59.8309	59.5333	54.214	35.6381	33.2813	33.858	36.635	34.125	32.4268	41.1829	34.584	40.8523	51.3071	50.6286	45.6523	30.4039	30.4602	27.9371	74.3818	66.5565	64.047	63.8691	64.7129	49.584	79.2594	89.0762	79.1102	58.1847	59.0175	53.6174	66.2827	59.3858	58.3281	71.0159	73.3698	80.6783	85.9373	74.5023	88.4851	59.6647	58.673	62.2809
Lrr47	FBgn0010398	1.98389	2.6122	2.14558	2.24237	1.51854	1.50667	3.7041	2.58624	1.92413	3.03586	1.36562	1.41997	2.41155	1.56397	1.24151	1.66031	3.58547	1.92692	1.93567	2.09324	1.88648	1.6436	1.66549	1.92216	3.07235	3.3592	3.22923	3.78374	3.05619	2.2748	3.35435	2.44742	6.04437	2.89206	3.74978	3.07933	2.55551	2.86777	2.31534	2.87471	3.11628	3.19346	3.47514	2.8059	3.06438	3.59552	3.1313	3.20681
Nmdar1	FBgn0010399	0.01629	0.036867	0.046587	0.026555	0	0	0.088797	0.044045	0	0.023064	0.02481	0	0.022489	0.045853	0.081811	0	0.091708	0.061249	0.064405	0.080661	0	0.078797	0.021589	0.050065	0.010606	0.044635	0.041917	0.059587	0.068867	0.113166	0	0.025035	0.068369	0	0.090187	0.027773	0	0.040104	0.041752	0.074183	0.046885	0.102377	0.026559	0.052143	0.023896	0	0.071827	0.037342
Os-C	FBgn0010401	0	0	0.315503	0	0	0	0.171975	0	0	0	0.171154	0.326971	0	0	0	0	0	0	0.643642	0.178699	0	0	0.154809	0.329651	0	0	0.14451	0	0	0	0.175085	0	0.166778	0.17216	0.302296	0.186892	0.068226	0	0.28734	0.3758	0.513473	0	0	0	0	0.172988	0.255342	0.134953
Obp83b	FBgn0010403	0	0	0	0	0	0	0	0	0	0	0	0	0	0.183095	0	0	0	0	0	0	0.608864	0	0	0.197329	0	0	0	0	0	0	0	0	0	0	0	0.451454	0	0	0	0	0	0	0	0	0.211639	0	0	0
RNaseX25	FBgn0010406	61.9228	57.8519	57.4182	40.7624	41.781	41.696	59.8132	55.6617	57.912	67.0216	74.1939	67.1707	47.7395	48.3062	48.282	61.6714	48.1694	44.1564	56.9528	63.6484	53.649	48.8396	46.2556	43.3904	69.8454	66.2882	67.6136	52.174	51.4466	51.2609	60.8587	61.9177	55.9724	75.9707	78.3019	69.4799	55.3254	52.6957	53.2417	63.6995	63.2806	62.5127	59.8804	60.2082	65.7034	61.7291	60.7596	57.909
Ror	FBgn0010407	0.053586	0.060064	0.114782	0	0.097685	0	0.112535	0.365701	0.158401	0.155409	0	0.12385	0.037325	0	0.196494	0.095219	0.15319	0.050367	0.07166	0	0	0	0	0.080844	0.267969	0.149263	0.171305	0.099928	0.154072	0.146791	0.119861	0.122947	0.265353	0.161311	0.217521	0.17861	0.045935	0.221761	0.102176	0.082531	0.194124	0.214444	0	0.216679	0.27572	0.233227	0.208127	0.092394
RpS9	FBgn0010408	1769.12	1681.43	1627.16	1352.51	1401.57	1448.19	1297.47	1338.57	1480.45	1544.77	1695.42	1665.82	1548.86	1609.09	1592	1433.96	1352.57	1398.4	1415.31	1490.68	1476.13	1539.89	1535.14	1470.24	1768.18	1616	1617.72	1486.53	1383.93	1492.89	1503.67	1448.85	1364.07	1628.69	1544.55	1665.61	1489.07	1451.03	1222.9	1473.84	1540.72	1469.67	1422.92	1470.67	1352.46	1621.91	1574.68	1542.6
RpL18A	FBgn0010409	4147.81	3975.47	4054.37	3395.12	3369.95	3491.82	3443.52	3318.96	3550.8	3817.32	4129.34	4002.77	3643.4	3828.24	3901.82	3733.53	3363.1	3617.18	3650.93	3638.02	3539.62	3859.69	3875.15	3682.68	4057.5	3994.15	4004.05	3769.7	3913.36	3739.39	3526.87	3631.32	3431.44	3925.95	3950.57	4177.26	3701.27	3722.37	3864.35	3813.09	3829.07	3746.69	3548.04	3544.49	3483.14	3714.5	3654.71	3746.98
RpS18	FBgn0010411	3326.34	3141.79	2992.51	2770.31	2672.32	2765.38	2773.98	2736.26	2893.57	3115.15	3177.61	3071.6	2904.64	3012.62	2840.26	2905.63	2714.76	2705.17	2867.7	2776.31	2894.56	3033.05	2964.75	2840.37	3580.48	3387.8	3278.31	3006.51	2929.8	3040.27	3008.81	2996.62	2865.76	3260.28	3085.18	3187.03	3133.65	2981.28	2689.46	3111.35	3047.96	3070.16	3044.56	3064.95	2858.93	3273.5	3155.22	3160.97
RpS19a	FBgn0010412	1811.5	1780.96	1796.83	1535.21	1546.16	1491.32	1475.87	1535.65	1751.41	1662.9	1782.51	1717.75	1674.87	1714.36	1686.56	1633.01	1507.6	1635.03	1599.46	1610.68	1592.53	1598.35	1623.96	1648.46	1748.77	1723.94	1790.56	1688.05	1710.43	1635.22	1541.51	1581.25	1509.42	1758.14	1756.41	1745.86	1666.2	1742.34	1759.07	1609.55	1593.44	1640.21	1554.04	1593	1576.1	1605.15	1572.66	1610.47
SerT	FBgn0010414	0.230441	0.040034	0.050689	0.202953	0.064529	0.207891	0.072856	0.072011	0.02682	0.151334	0.108011	0.083567	0.073568	0.074767	0.066413	0.216408	0.275245	0.266501	0.374767	0.233781	0.056095	0.064396	0.258609	0.189924	0.092773	0.170549	0.136635	0.032539	0	0.098158	0.104535	0	0.223656	0.079967	0.073219	0.030062	0.109924	0.072856	0.181377	0.026974	0.229825	0.055909	0.144976	0.028422	0.078004	0.151897	0.215217	0.12192
Sdc	FBgn0010415	76.6075	78.4495	81.4902	65.7389	63.124	61.0241	78.8478	74.6704	79.6284	83.1361	90.8664	94.5241	75.2204	78.3876	77.3981	70.9521	62.275	67.7017	80.3218	91.4493	82.3758	74.3355	76.7898	77.5148	87.2268	89.8618	87.6712	80.0638	83.0033	77.0173	90.4089	98.5982	87.9639	103.308	106.899	103.58	77.9728	77.9188	86.9344	91.78	94.6645	90.3818	92.4706	87.3086	96.2191	85.8425	93.4894	87.6908
TH1	FBgn0010416	17.1588	16.649	15.831	21.332	20.4972	18.9639	17.7765	17.7334	18.353	21.2967	19.6441	19.2546	19.1722	19.2266	17.4804	22.1396	19.8579	19.4424	22.7621	22.6126	18.4448	21.2704	19.0699	19.0905	24.1624	22.4874	20.9593	25.3119	25.3823	22.9604	24.7501	23.8528	22.4706	26.2247	25.9883	23.6089	23.9541	24.2954	19.9931	25.1938	26.8195	23.6806	27.1551	20.3276	24.2089	26.0775	24.3943	22.2513
Taf6	FBgn0010417	20.977	17.5389	19.682	15.4743	15.4657	13.0661	21.0789	20.2594	18.095	23.1374	20.7487	21.3053	17.0603	15.7079	14.3916	19.2008	18.8353	17.4363	18.9606	19.8404	19.0238	13.8995	14.237	14.7035	22.7541	23.1869	21.5217	18.224	20.1862	17.5407	20.0811	20.3274	22.5832	21.8668	22.2149	23.0705	20.7466	19.3793	20.384	22.476	24.0141	24.5382	22.6728	20.1601	25.7322	20.1082	19.9462	18.5668
TfIIFbeta	FBgn0010421	19.4432	24.5747	23.8566	24.0546	24.8019	24.8327	22.6888	19.573	20.9784	24.4801	22.4687	22.6255	22.1493	18.5673	22.9506	21.2084	24.8421	24.9648	17.9716	22.9402	18.1373	23.594	24.8637	25.9985	22.5113	24.7218	26.6936	31.5995	29.9609	33.8157	26.7919	25.5761	28.6015	27.202	29.0547	32.6116	26.2038	24.6237	26.584	30.1732	28.8595	30.0614	23.4444	22.1599	22.0551	29.1973	30.0484	27.975
TfIIS	FBgn0010422	24.9647	27.486	26.2222	32.7041	28.5234	30.8505	25.8287	25.1702	26.7604	28.367	33.2696	28.9558	26.8499	28.4842	28.6063	26.6731	31.5008	26.8663	24.9382	25.4153	25.3517	29.3231	29.9619	35.775	30.597	32.2058	33.35	34.7687	39.5263	34.7661	33.0827	31.641	33.8676	35.2277	35.6331	35.5634	31.743	34.2089	31.6824	34.9704	35.3922	35.084	30.6684	32.1981	31.8367	33.4852	37.8394	37.1023
TpnC47D	FBgn0010423	20.7392	16.1606	18.8874	37.169	33.514	33.1422	36.389	51.0058	32.1417	28.2689	23.6589	21.1856	27.3542	28.0859	26.7099	28.0226	22.9374	25.2634	31.5379	29.9688	22.0418	26.6064	29.2839	27.2863	25.1786	21.9475	22.4456	31.417	31.4979	29.7789	31.2281	28.3273	31.5392	32.8717	20.6896	20.2458	26.1856	26.2575	26.6804	30.6378	27.9918	26.3667	22.8498	26.6817	25.3231	27.1979	31.3956	25.1239
TpnC73F	FBgn0010424	105.259	95.7614	79.2932	141.39	125.797	128.212	112.593	163.252	96.1632	104.36	112.719	103.702	121.681	129.021	108.805	115.939	102.463	97.4773	108.792	101.966	98.4636	113.079	116.15	104.853	116.966	111.811	93.9059	133.389	132.875	129.965	121.63	116.236	100.115	156.097	117.754	105.963	115.614	110.84	93.789	126.075	129.798	116.374	108.053	93.8551	93.1704	114.796	142.648	111.831
epsilonTry	FBgn0010425	698.469	731.188	720.431	1272.73	1440.61	1241.18	1611.7	1532.46	1809.8	589.189	537.988	601.003	1107	1007.91	941.707	1093.68	1048.09	1307.82	1357.85	1082.06	1256.42	776.117	766.834	679.137	474.905	421.786	505.957	668.14	611.467	764.721	1055.14	904.019	712.955	455.784	439.712	392.405	796.017	791.835	769.873	702.517	642.719	636.178	941.619	747.527	784.198	431.024	444.331	491.741
[truncated: 16,464 more rows]

## Sheet: qPCR after inject PBA
					CrebA			RP49
	PBA1	1	22.2373	22.1998	22.2185	14.4822	14.4136	14.4479	7.77061	9.55579	-1.78518	1.78518	3.44661
	PBA2	2	22.3555	22.2203	22.2879	14.0065	13.9984	14.0024	8.2855	9.55579	-1.27029	1.27029	2.4121		CT	PBA
[truncated: 164 more rows]

## Sheet: qPCR after inject VA
	Nlaz			Bmm			rp49													CG32335			RP49
[truncated: 185 more rows]

## Sheet: LD change day4 data
		LD changes S-4 1	0.755348	0.176686	0.330901	0.403029	1.07741	0.651258						LD changes S-4 1	0.68058	0.266363	0.440138	0.47701	1.04978	0.685589		0.0917764	0.11898	0.00645497	0.00629153
[truncated: 164 more rows]

[truncated: 18 more sheets: LD change day9 head per and tim, LD change day9 gutrepeat1, LD change day9 gut repeat2, LD change day9 gutrepeat3, 37C-4tzt2, 37C-4tzt12, 37C-21dzt2, 37C-21dzt12, Starvation Treat, Sm-4d14fast, Sm-4d12fast, Sm-4d10fast, Sm-21d14fast, Sm-21d12fast, Sm-21d10fast, LD change day3 gut per and tim, Locomotor activity data, AMASfeeding data]
